# Supplementary material for: Sex differences in the late first trimester human placenta transcriptome
Source: Biol Sex Differ. 2018 Jan 15;9:4. doi: 10.1186/s13293-018-0165-y (PMC5769539; doi:10.1186/s13293-018-0165-y)
Supplement: Supplementary file 2 — Expressed genes in late first trimester human placenta, sorted by FPKM. Ensembl IDs, gene symbols, biotypes, FPKM values, baseMean values, gene descriptions, and statistics from DESeq2 are given. (XLS 25631 kb) [file 13293_2018_165_MOESM2_ESM.xls]

## Sheet: AllExpressedGenes
Additional file 2. Table S1: Expressed genes in late first trimester human placenta, sorted by FPKM. Analysis of female (n=17) versus male (n=22) chorionic villus sampling tissue.																						M	F	F	M	M	M	M	M	F	F	F	F	M	M	M	F	F	F	F	M	M	M	M	F	M	F	F	F
There are 14250 expressed genes total.								DESeq2	DESeq2	DESeq2	DESeq2	DESeq2	DESeq2		FPKM	FPKM	FPKM	FPKM				log2FPKM	log2FPKM	log2FPKM	log2FPKM	log2FPKM	log2FPKM	log2FPKM	log2FPKM	log2FPKM	log2FPKM	log2FPKM	log2FPKM	log2FPKM	log2FPKM	log2FPKM	log2FPKM	log2FPKM	log2FPKM	log2FPKM	log2FPKM	log2FPKM	log2FPKM	log2FPKM	log2FPKM	log2FPKM	log2FPKM	log2FPKM	log2FPKM
Rank.MaxFPKM	Rank.Females	Rank.Males	Rank.all39average	Ensemble.Gene.ID	Gene.Symbol	Chr	Description	FDR	log2FoldChange	lfcSE	stat	pvalue.unadjusted	All39.baseMean	Quartile.maxFPKM	MaxFPKM	F.meanFPKM	M.meanFPKM	All39.meanFPKM	Symbol	Biotype	Biotype.category	M02_FPKM	F01_FPKM	F02_FPKM	M03_FPKM	M04_FPKM	M08_FPKM	M09_FPKM	M10_FPKM	F08_FPKM	F10_FPKM	F11_FPKM	F13_FPKM	M16_FPKM	M17_FPKM	M18_FPKM	F14_FPKM	F15_FPKM	F16_FPKM	F17_FPKM	M21_FPKM	M22_FPKM	M01_FPKM	M05_FPKM	F06_FPKM	M07_FPKM	F03_FPKM	F04_FPKM	F05_FPKM
1	1	1	1	ENSG00000202198	7SK	6	7SK RNA [Source:RFAM;Acc:RF00100]	0.896	-0.0688	0.137	-0.501	0.617	422000	Q4	82513.6	82513.6	81719.3	82064.6	7SK	misc_RNA	Short noncoding	15.7245	16.1395	15.151	16.8648	16.2371	16.7031	15.8994	16.32	16.2365	15.879	15.6982	15.8984	16.5429	16.5647	16.6687	16.5806	16.3599	16.1245	16.5208	14.1932	14.7838	16.5766	16.8046	16.7635	16.7233	16.5024	16.4797	16.5999
2	2	2	2	ENSG00000274012	RN7SL2	14	RNA, 7SL, cytoplasmic 2 [Source:HGNC Symbol;Acc:HGNC:23134]	0.914	0.0732	0.176	0.417	0.677	135000	Q4	26907.5	26907.5	20632.3	23164.2	RN7SL2	misc_RNA	Short noncoding	15.0486	15.4762	11.6354	14.2281	15.0284	14.4795	14.6584	15.0489	14.3671	14.8	15.0469	12.9535	14.8782	14.9299	14.6592	14.9236	15.0399	14.6619	14.9608	8.90424	10.3113	14.5725	15.1038	14.9584	14.9968	14.946	14.9628	15.1738
3	3	3	3	ENSG00000170498	KISS1	1	KiSS-1 metastasis-suppressor [Source:HGNC Symbol;Acc:HGNC:6341]	0.473	-0.341	0.175	-1.94	0.0521	66800	Q4	5561.62	3843.62	5561.62	4734.31	KISS1	protein_coding	Protein coding	10.9292	11.393	12.3408	14.4827	11.6614	12.3017	7.97444	12.6556	11.0113	11.0256	10.9386	13.0741	12.7205	13.2154	11.349	13.1097	11.9202	12.5164	10.4153	12.6898	13.5055	12.1311	13.237	11.8182	12.0613	12.509	13.5725	12.8442
4	4	4	4	ENSG00000135346	CGA	6	glycoprotein hormones, alpha polypeptide [Source:HGNC Symbol;Acc:HGNC:1885]	0.628	-0.243	0.176	-1.38	0.168	172000	Q4	4555.2	3030.86	4555.2	3813.99	CGA	protein_coding	Protein coding	12.1379	11.9926	12.2016	10.6625	11.663	12.0013	9.40203	12.9877	10.4827	10.5572	12.0239	13.3127	12.6254	12.6879	10.8483	13.2632	10.5005	12.6213	9.86512	13.7944	14.3682	11.357	12.5465	10.9842	11.98	11.5506	12.6669	13.2153
5	6	5	5	ENSG00000105825	TFPI2	7	tissue factor pathway inhibitor 2 [Source:HGNC Symbol;Acc:HGNC:11761]	0.481	-0.325	0.172	-1.89	0.0582	135000	Q4	3104.66	2431.81	3104.66	2791.08	TFPI2	protein_coding	Protein coding	11.1382	11.3733	11.7469	10.406	10.5959	12.1024	8.65399	12.5564	11.2126	10.1034	9.79582	12.4158	11.6252	12.4215	10.8722	10.8773	11.7179	11.7134	11.2852	12.4184	12.8569	11.2873	11.354	11.3435	11.2409	11.4823	12.4289	12.5182
6	8	6	7	ENSG00000136488	CSH1	17	chorionic somatomammotropin hormone 1 [Source:HGNC Symbol;Acc:HGNC:2440]	0.699	-0.199	0.171	-1.16	0.245	86900	Q4	3036.75	1996.24	3036.75	2529.24	CSH1	protein_coding	Protein coding	10.5242	10.9252	11.4327	10.3906	10.9828	11.1941	8.63395	11.797	10.0291	11.5116	9.94295	13.1228	12.0126	13.0961	10.7077	12.1896	11.4988	10.8609	9.99	12.015	12.8854	11.8302	12.2935	11.4175	11.7278	11.1638	10.908	13.2072
7	5	7	6	ENSG00000263934	SNORD3A	17	small nucleolar RNA, C/D box 3A [Source:HGNC Symbol;Acc:HGNC:33189]	0.969	-0.0308	0.174	-0.177	0.859	42500	Q4	3025.02	3025.02	2391.79	2649.64	SNORD3A	snoRNA	Short noncoding	12.7237	12.401	8.14151	14.0705	12.7198	11.0697	13.3379	12.8947	12.6952	11.5532	12.1316	8.64714	11.2857	10.4686	11.1363	12.3217	12.8606	12.8364	12.938	7.21501	5.62274	11.4735	11.0816	11.146	10.6618	12.4303	12.1307	10.4164
8	7	8	8	ENSG00000200087	SNORA73B	1	small nucleolar RNA, H/ACA box 73B [Source:HGNC Symbol;Acc:HGNC:10116]	0.817	0.117	0.15	0.778	0.436	6780	Q4	2253.08	2253.08	1912.63	2054.2	SNORA73B	snoRNA	Short noncoding	12.331	11.4785	9.20833	10.7328	10.6074	11.4744	11.1378	10.9122	11.4259	11.7558	11.7842	9.43378	11.1964	11.1172	11.324	11.6296	11.2146	11.1103	11.1898	8.72073	8.45137	11.1805	11.5063	11.5373	11.0427	11.582	11.4611	11.1305
9	9	9	9	ENSG00000213218	CSH2	17	chorionic somatomammotropin hormone 2 [Source:HGNC Symbol;Acc:HGNC:2441]	0.831	-0.121	0.166	-0.729	0.466	68000	Q4	1817.34	1542.27	1817.34	1691.87	CSH2	protein_coding	Protein coding	10.7623	10.2838	11.5747	8.36291	10.9291	9.70839	6.51563	11.1016	9.66451	11.1812	8.70948	12.9494	11.352	12.6933	10.5295	11.6095	11.1162	10.6082	9.85157	10.9028	12.2663	11.8361	12.0505	11.4581	10.0433	10.857	11.431	11.9542
10	20	10	12	ENSG00000213030	CGB8	19	chorionic gonadotropin beta subunit 8 [Source:HGNC Symbol;Acc:HGNC:16453]	0.492	-0.325	0.176	-1.85	0.0647	19200	Q4	1397.09	743.97	1397.09	1061.53	CGB8	protein_coding	Protein coding	9.5734	10.972	9.90866	10.4491	9.79118	10.2608	6.92861	10.8987	7.82616	8.73057	10.3317	10.6743	10.3203	10.1928	9.3713	11.7912	8.18296	10.179	6.58673	10.9907	12.2566	9.63362	11.4853	9.72167	10.5692	9.48897	10.403	11.473
11	22	11	14	ENSG00000189052	CGB5	19	chorionic gonadotropin beta subunit 5 [Source:HGNC Symbol;Acc:HGNC:16452]	0.472	-0.338	0.174	-1.95	0.0518	18500	Q4	1353.07	655.4	1353.07	986.494	CGB5	protein_coding	Protein coding	9.69585	10.2831	10.0206	11.9479	10.1171	9.74909	6.26016	11.0488	7.81541	8.306	10.3149	10.9578	10.08	9.85383	9.49763	11.7813	7.73815	10.1715	6.37202	11.1597	12.3767	9.09795	11.2041	9.06869	10.6945	9.29372	10.4329	11.2043
12	10	12	10	ENSG00000118785	SPP1	4	secreted phosphoprotein 1 [Source:HGNC Symbol;Acc:HGNC:11255]	0.886	-0.0823	0.154	-0.535	0.593	44200	Q4	1182.04	1167.81	1182.04	1175.81	SPP1	protein_coding	Protein coding	10.7409	9.93413	10.441	8.65993	10.6503	10.2345	9.30881	9.69535	9.17688	10.2449	9.15478	10.2598	10.757	10.3652	10.8761	9.47383	10.7446	10.2912	11.1065	11.1868	11.6782	10.9134	10.2032	11.0731	10.9834	10.6204	10.7136	10.7865
13	13	13	13	ENSG00000034510	TMSB10	2	thymosin beta 10 [Source:HGNC Symbol;Acc:HGNC:11879]	0.535	-0.207	0.122	-1.7	0.0887	8020	Q4	1102.83	1008.88	1102.83	1060.85	TMSB10	protein_coding	Protein coding	9.85565	10.2546	9.90622	11.1215	10.2017	10.0663	10.5344	9.90533	10.1921	9.43032	10.7862	9.47747	9.74534	9.84089	10.6228	9.9624	9.85349	9.79378	9.9187	10.8113	10.2257	9.80544	9.76609	10.3466	10.0973	9.89463	9.82009	9.88258
14	11	14	11	ENSG00000156508	EEF1A1	6	eukaryotic translation elongation factor 1 alpha 1 [Source:HGNC Symbol;Acc:HGNC:3189]	0.953	-0.0203	0.0831	-0.244	0.807	94200	Q4	1101.63	1101.63	1059.81	1077.84	EEF1A1	protein_coding	Protein coding	9.8644	10.2998	9.98965	9.17087	10.1519	10.0612	10.2475	10.0071	10.1046	9.67974	10.3759	9.65565	10.0299	9.93204	10.4118	10.0909	10.0538	9.84829	10.0222	10.1975	10.5449	9.84086	9.94065	10.26	9.95612	10.1685	9.95456	9.91964
15	12	18	15	ENSG00000278771	Metazoa_SRP	14	Metazoan signal recognition particle RNA [Source:RFAM;Acc:RF00017]	0.931	0.0607	0.176	0.345	0.73	5130	Q4	1032.6	1032.6	853.97	927.683	Metazoa_SRP	misc_RNA	Short noncoding	10.0867	10.6273	6.82865	10.3428	10.6191	9.7354	10.6325	10.8289	10.1431	9.52244	10.5847	8.11739	10.2738	9.84905	9.86539	10.8419	10.4745	10.5695	10.5728	4.7543	6.18433	10.2263	10.2857	10.4699	10.3668	10.2429	10.4397	10.3155
16	14	19	17	ENSG00000242265	PEG10	7	paternally expressed 10 [Source:HGNC Symbol;Acc:HGNC:14005]	0.593	0.156	0.104	1.49	0.135	87500	Q4	970.091	970.091	811.68	877.274	PEG10	protein_coding	Protein coding	9.97025	9.65563	9.82777	9.18588	10.1117	9.78627	10.0298	10.1126	10.382	10.1798	9.15564	9.49577	10.0684	9.5165	9.88912	9.97149	10.2579	9.9556	10.29	8.78909	8.73112	9.93838	9.7755	9.76993	9.75917	9.76108	9.54257	9.54994
17	16	15	16	ENSG00000087086	FTL	19	ferritin light chain [Source:HGNC Symbol;Acc:HGNC:3999]	0.657	-0.173	0.134	-1.3	0.195	12400	Q4	952.31	866.335	952.31	913.832	FTL	protein_coding	Protein coding	9.74086	9.49953	9.96513	8.58536	9.66317	10.028	9.16996	9.46367	9.03733	9.35629	9.23596	9.74002	10.3012	10.0704	10.5652	9.29846	10.0656	10.0997	10.5252	10.6194	10.9416	10.2526	9.81536	10.5721	10.2162	10.1435	10.1548	10.2584
18	18	16	18	ENSG00000130600	H19	11	H19, imprinted maternally expressed transcript (non-protein coding) [Source:HGNC Symbol;Acc:HGNC:4713]	0.367	-0.268	0.11	-2.44	0.0145	36500	Q4	905.279	787.119	905.279	851.736	H19	processed_transcript	Long noncoding	9.34676	9.67919	9.64683	10.6225	10.0481	9.77205	10.7083	9.80078	9.99395	9.3252	9.89711	9.56798	9.62996	9.45863	10.1704	9.52119	9.40545	9.58203	9.92762	9.84499	9.56364	9.67114	9.64411	10.1904	10.3019	9.71149	9.64552	9.40218
19	31	17	24	ENSG00000104827	CGB3	19	chorionic gonadotropin beta subunit 3 [Source:HGNC Symbol;Acc:HGNC:1886]	0.605	-0.256	0.176	-1.46	0.145	12800	Q4	884.307	463.788	884.307	667.465	CGB3	protein_coding	Protein coding	9.23512	9.63106	9.52149	10.0528	8.94299	9.16259	6.48156	11.2095	7.69584	7.17439	10.2614	10.814	9.69834	9.559	8.93481	11.3457	7.7272	9.78734	6.40858	11.3495	11.1299	8.05693	9.93161	8.33137	9.43966	8.63817	11.0479	10.1342
20	15	20	19	ENSG00000112306	RPS12	6	ribosomal protein S12 [Source:HGNC Symbol;Acc:HGNC:10385]	0.954	0.0215	0.0891	0.241	0.81	9480	Q4	878.757	878.757	802.389	834.826	RPS12	protein_coding	Protein coding	9.2465	9.79006	9.95565	8.92215	9.75726	9.82133	10.0433	9.84916	10.1852	9.06493	9.94482	9.5168	9.69746	9.54843	10.1434	9.83437	9.87901	9.79525	9.85964	9.91874	10.166	9.31447	9.30264	9.79246	9.43778	9.78706	9.59206	9.42441
21	17	23	20	ENSG00000202538	RNU4-2	12	RNA, U4 small nuclear 2 [Source:HGNC Symbol;Acc:HGNC:10193]	0.977	-0.0247	0.175	-0.141	0.888	2550	Q4	857.501	857.501	696.875	762.817	RNU4-2	snRNA	Short noncoding	12.9331	9.87125	7.13963	10.8744	10.774	9.43147	11.4347	11.1494	11.9321	10.5959	9.87202	7.61664	9.64769	9.28909	9.75966	10.3825	11.7132	11.1371	11.4816	6.1324	6.0565	10.369	9.4267	9.2719	9.17686	10.0829	9.93563	9.18081
22	19	21	21	ENSG00000212232	SNORD17	20	small nucleolar RNA, C/D box 17 [Source:HGNC Symbol;Acc:HGNC:32713]	0.587	-0.261	0.173	-1.51	0.131	4590	Q4	769.035	769.035	750.526	758.538	SNORD17	snoRNA	Short noncoding	10.226	9.93875	7.18205	13.6174	10.1721	9.67468	10.7926	10.6037	10.7576	9.778	9.19919	7.32275	9.60332	9.41061	9.74846	10.031	10.9592	10.3941	10.6281	5.48445	5.53924	10.4763	9.71486	10.1112	9.72645	9.93416	9.68981	9.73182
23	27	22	25	ENSG00000221826	PSG3	19	pregnancy specific beta-1-glycoprotein 3 [Source:HGNC Symbol;Acc:HGNC:9520]	0.721	-0.191	0.174	-1.1	0.271	41200	Q4	716.244	586.719	716.244	656.597	PSG3	protein_coding	Protein coding	9.62061	9.59264	9.26504	6.6891	8.26328	9.84028	6.75667	10.2942	7.91012	8.85781	9.17836	10.5044	9.82423	10.0592	8.07717	10.4292	9.37117	9.81604	7.66821	10.609	10.4948	9.69352	10.0746	8.99164	9.46821	8.94129	10.5342	10.3652
24	23	24	23	ENSG00000075624	ACTB	7	actin beta [Source:HGNC Symbol;Acc:HGNC:132]	0.44	-0.207	0.0982	-2.11	0.0351	32700	Q4	696.124	636.429	696.124	669.444	ACTB	protein_coding	Protein coding	9.25218	9.3358	9.58307	9.49605	9.94416	9.15774	10.0981	9.32512	9.5078	9.155	9.97731	8.91532	9.0768	8.93513	9.86638	9.00606	9.13519	9.4362	9.56575	10.2517	9.86389	9.09416	9.15692	9.64228	9.57055	9.43222	9.17842	9.13221
25	21	25	22	ENSG00000126709	IFI6	1	interferon alpha inducible protein 6 [Source:HGNC Symbol;Acc:HGNC:4054]	0.662	-0.164	0.128	-1.28	0.201	9030	Q4	679.165	674.263	679.165	677.024	IFI6	protein_coding	Protein coding	9.06607	9.19935	9.41343	11.009	9.10855	9.51356	9.34467	9.52917	9.64379	8.91167	8.89714	9.25937	9.40722	9.24619	9.81457	9.25408	9.72953	9.08693	9.72863	9.42209	9.30685	9.19081	9.2723	9.46736	9.1834	9.4664	9.53149	8.98131
26	25	26	26	ENSG00000168542	COL3A1	2	collagen type III alpha 1 chain [Source:HGNC Symbol;Acc:HGNC:2201]	0.743	-0.144	0.14	-1.03	0.303	67700	Q4	665.449	602.872	665.449	637.411	COL3A1	protein_coding	Protein coding	9.3752	9.13211	9.29169	10.2182	9.25126	9.49476	8.81494	9.05267	8.82394	9.06112	8.45306	8.85165	9.60872	9.14374	9.61706	9.14456	9.82522	9.63183	10.0846	8.45197	9.15196	9.73027	9.74905	9.99334	10.0065	9.9737	9.84383	9.22115
27	34	27	29	ENSG00000130513	GDF15	19	growth differentiation factor 15 [Source:HGNC Symbol;Acc:HGNC:30142]	0.449	-0.362	0.176	-2.06	0.0397	21300	Q4	663.444	437.163	663.444	553.142	GDF15	protein_coding	Protein coding	8.08472	8.66048	9.40368	11.1904	8.66434	9.42108	6.22058	9.92093	8.05875	7.33551	8.71111	9.92397	10.0325	9.55884	8.61519	10.0617	8.56832	9.46878	7.60468	9.90353	9.84684	9.01374	9.3398	8.50362	9.05691	8.93793	10.4595	9.26391
28	24	28	27	ENSG00000101951	PAGE4	X	PAGE family member 4 [Source:HGNC Symbol;Acc:HGNC:4108]	0.977	0.0144	0.0993	0.145	0.884	17000	Q4	612.535	612.535	565.855	585.748	PAGE4	protein_coding	Protein coding	8.82078	8.95186	9.2539	9.72556	8.9339	9.38031	9.25064	9.3819	9.65003	8.94379	8.54485	8.89392	8.95589	9.10403	9.42184	9.21426	9.51762	9.00181	9.46497	9.01329	9.46011	8.9735	9.03209	9.24017	8.93335	9.24617	9.28837	8.85279
29	26	30	28	ENSG00000177954	RPS27	1	ribosomal protein S27 [Source:HGNC Symbol;Acc:HGNC:10416]	0.984	0.0129	0.123	0.104	0.917	7950	Q4	588.278	588.278	532.349	556.043	RPS27	protein_coding	Protein coding	8.89293	9.40538	9.1686	5.94906	9.09025	9.28904	9.32082	9.14993	9.44692	8.57213	9.48028	8.71251	9.17784	9.20277	9.73234	9.2749	9.08692	8.88172	9.1609	9.22726	9.42437	9.10826	8.99711	9.44368	9.17677	9.17948	9.12974	9.05406
30	29	29	30	ENSG00000184009	ACTG1	17	actin gamma 1 [Source:HGNC Symbol;Acc:HGNC:144]	0.449	-0.176	0.0861	-2.04	0.0414	23200	Q4	545.225	506.508	545.225	527.997	ACTG1	protein_coding	Protein coding	8.78255	8.80155	9.07018	9.17573	9.19547	8.95814	9.24326	9.02436	9.12631	8.38232	9.39139	8.68707	8.98448	9.02907	9.38744	9.01337	8.82099	9.09396	9.01407	9.38423	9.4927	8.95223	8.99821	9.20537	9.17772	9.07794	9.129	8.8681
31	28	33	32	ENSG00000251562	MALAT1	11	metastasis associated lung adenocarcinoma transcript 1 (non-protein coding) [Source:HGNC Symbol;Acc:HGNC:29665]	0.935	-0.0369	0.113	-0.326	0.744	70000	Q4	532.921	532.921	494.193	510.716	MALAT1	lincRNA	Long noncoding	9.5816	8.93625	10.3354	8.29941	9.1813	9.1082	9.64956	9.86725	9.67809	9.42928	8.26644	9.23334	8.35753	8.60623	7.77354	8.21154	9.6292	9.87821	9.84862	9.4682	9.46397	8.73978	8.41186	8.57517	8.80676	8.81253	9.00458	8.55503
32	40	31	33	ENSG00000115414	FN1	2	fibronectin 1 [Source:HGNC Symbol;Acc:HGNC:3778]	0.613	-0.242	0.17	-1.43	0.153	146000	Q4	520.334	403.977	520.334	465.978	FN1	protein_coding	Protein coding	9.99951	10.2006	8.58359	8.91339	9.29524	10.3088	11.0167	9.51245	9.4192	8.39461	9.8921	10.4146	8.18713	9.57556	8.69844	8.42567	7.92218	8.52296	7.9036	9.08439	7.06128	9.02026	9.0278	9.79258	9.31649	8.34622	7.20661	8.93367
33	30	32	31	ENSG00000142541	RPL13A	19	ribosomal protein L13a [Source:HGNC Symbol;Acc:HGNC:10304]	0.699	-0.107	0.0916	-1.16	0.245	17900	Q4	518.331	506.032	518.331	512.933	RPL13A	protein_coding	Protein coding	8.60342	8.93234	8.83283	9.20882	9.11833	9.00629	9.05356	9.00163	9.04881	8.38426	9.18392	8.44505	9.15575	8.83801	9.58609	9.11154	8.90934	8.86558	8.92339	8.94352	9.28468	8.79829	8.81466	9.20773	9.01156	9.12468	8.9965	8.81221
34	38	34	35	ENSG00000187837	HIST1H1C	6	histone cluster 1 H1 family member c [Source:HGNC Symbol;Acc:HGNC:4716]	0.327	-0.292	0.113	-2.59	0.00969	4340	Q4	483.381	407.457	483.381	448.686	HIST1H1C	protein_coding	Protein coding	8.39065	8.78746	8.78795	8.9408	9.09131	8.76541	8.53726	8.52526	8.73301	8.08562	9.44226	8.41768	8.67348	8.80051	9.20551	8.902	8.05036	8.69405	8.41171	9.6434	9.58691	8.53726	8.84759	8.90876	9.03465	8.7356	8.92848	8.67655
35	32	35	34	ENSG00000142534	RPS11	19	ribosomal protein S11 [Source:HGNC Symbol;Acc:HGNC:10384]	0.743	-0.0874	0.0849	-1.03	0.303	9470	Q4	467.355	457.566	467.355	463.062	RPS11	protein_coding	Protein coding	8.75535	8.93228	8.80432	8.49898	8.95257	8.8256	8.99781	8.76821	9.02399	8.21961	9.16128	8.372	8.79007	8.75236	9.31981	8.91786	8.73802	8.49874	8.7664	9.04333	9.21927	8.67151	8.72514	9.17198	8.89651	8.84027	8.77803	8.67473
36	35	36	36	ENSG00000163191	S100A11	1	S100 calcium binding protein A11 [Source:HGNC Symbol;Acc:HGNC:10488]	0.694	-0.131	0.111	-1.18	0.237	4740	Q4	458.259	426.575	458.259	444.169	S100A11	protein_coding	Protein coding	9.09056	9.21389	8.10148	5.59319	8.26668	9.20525	8.43254	8.27913	8.17945	8.81837	9.61383	7.85616	9.17936	9.26065	9.4887	9.21355	7.71352	7.80495	7.98848	8.67763	8.40432	9.01385	9.10988	9.32861	9.13973	9.01057	9.2717	9.06681
37	39	37	37	ENSG00000197903	HIST1H2BK	6	histone cluster 1 H2B family member k [Source:HGNC Symbol;Acc:HGNC:13954]	0.43	-0.229	0.107	-2.14	0.0324	2470	Q4	457.929	404.277	457.929	433.718	HIST1H2BK	protein_coding	Protein coding	8.13831	8.62395	8.73464	8.59917	8.93495	8.77447	8.60109	8.48162	8.6732	8.09937	9.23313	8.01224	8.79305	8.52111	9.36955	8.77576	8.06972	8.61896	8.43107	9.24708	9.35417	8.59928	8.68385	8.99504	8.95214	8.76371	8.93417	8.59478
38	33	46	39	ENSG00000200795	RNU4-1	12	RNA, U4 small nuclear 1 [Source:HGNC Symbol;Acc:HGNC:10192]	1	0.000724	0.176	0.00412	0.997	1280	Q4	455.368	455.368	377.935	409.922	RNU4-1	snRNA	Short noncoding	11.9967	8.78411	6.78406	9.96395	9.81765	8.56237	10.2621	9.48127	10.8454	9.89633	8.51121	6.58865	8.86297	8.11995	9.06257	9.79658	10.3528	10.1376	10.4631	5.89753	5.35543	9.44711	8.48548	8.76215	8.73231	9.20417	9.30342	8.11762
39	43	38	41	ENSG00000274267	HIST1H3B	6	histone cluster 1 H3 family member b [Source:HGNC Symbol;Acc:HGNC:4776]	0.451	-0.245	0.121	-2.02	0.0429	2540	Q4	433.356	374.392	433.356	406.591	HIST1H3B	protein_coding	Protein coding	7.83747	8.23829	8.81184	8.34675	8.81859	8.58838	8.57235	8.3736	8.68197	7.46695	8.88358	7.60097	8.94782	8.53513	9.50064	8.56292	8.0802	8.53235	8.48287	9.1775	9.34662	8.42625	8.62367	8.90823	8.85541	8.79553	9.05691	8.34035
40	47	39	44	ENSG00000168298	HIST1H1E	6	histone cluster 1 H1 family member e [Source:HGNC Symbol;Acc:HGNC:4718]	0.325	-0.374	0.144	-2.6	0.00943	4720	Q4	429.594	348.969	429.594	392.382	HIST1H1E	protein_coding	Protein coding	8.05175	8.0469	8.67869	10.5532	8.57537	8.4773	8.47067	8.43708	8.75596	7.58693	8.54195	7.65522	8.68747	8.48735	9.22905	8.60699	8.02944	8.31354	8.55446	8.99054	9.08951	8.36656	8.64342	8.77244	8.76387	8.65801	8.66408	8.38363
41	36	40	38	ENSG00000197746	PSAP	10	prosaposin [Source:HGNC Symbol;Acc:HGNC:9498]	0.672	-0.131	0.105	-1.25	0.212	20300	Q4	419.436	416.84	419.436	418.302	PSAP	protein_coding	Protein coding	8.42959	8.81006	8.72096	9.77767	8.91101	8.68503	9.12182	8.82257	8.80054	8.25917	8.71619	8.9785	8.77349	8.73084	8.9549	8.73643	8.61729	8.71447	8.88819	8.61507	8.15266	8.64887	8.71953	8.8096	8.51212	8.79627	8.74595	8.71597
42	42	41	40	ENSG00000167658	EEF2	19	eukaryotic translation elongation factor 2 [Source:HGNC Symbol;Acc:HGNC:3214]	0.661	-0.123	0.0958	-1.28	0.2	24300	Q4	415.101	398.795	415.101	407.913	EEF2	protein_coding	Protein coding	7.99135	8.39452	8.62552	9.12093	8.68058	8.77543	8.63559	8.72396	8.64951	8.08532	8.54614	8.30665	8.7401	8.5134	9.14822	8.78727	8.68772	8.63903	8.64023	8.44989	8.67176	8.59041	8.70436	9.09525	8.74578	8.89285	8.73956	8.55406
43	37	43	42	ENSG00000231500	RPS18	6	ribosomal protein S18 [Source:HGNC Symbol;Acc:HGNC:10401]	0.968	-0.0197	0.108	-0.183	0.855	11500	Q4	414.613	414.613	398.497	405.443	RPS18	protein_coding	Protein coding	8.37471	8.87512	8.5011	7.12466	8.90818	8.62396	9.0417	8.78296	8.89323	8.16865	9.2072	7.65901	8.66758	8.5148	9.24829	8.81035	8.86031	8.66996	8.74357	8.84286	8.913	8.41096	8.42617	8.95227	8.42141	8.8144	8.63759	8.1356
44	41	42	43	ENSG00000198755	RPL10A	6	ribosomal protein L10a [Source:HGNC Symbol;Acc:HGNC:10299]	0.855	-0.0614	0.0939	-0.654	0.513	8880	Q4	401.057	401.057	399.347	400.092	RPL10A	protein_coding	Protein coding	8.2406	8.81539	8.62614	8.61045	8.63333	8.78337	8.81513	8.61341	8.82101	7.89175	9.05254	8.13061	8.54912	8.56579	9.13777	8.74846	8.52745	8.41927	8.51979	8.82525	8.84725	8.21207	8.41884	8.90637	8.51826	8.74476	8.5489	8.36741
45	45	44	45	ENSG00000179218	CALR	19	calreticulin [Source:HGNC Symbol;Acc:HGNC:1455]	0.565	-0.192	0.121	-1.59	0.113	15500	Q4	393.207	359.732	393.207	378.248	CALR	protein_coding	Protein coding	8.24422	8.87567	8.38271	9.69461	8.57127	8.46914	8.49432	8.39593	8.26858	7.96482	9.11309	8.22624	8.70115	8.54537	8.96732	8.94016	8.04186	8.35751	8.12173	8.57581	8.25433	8.34415	8.61808	8.91497	8.71053	8.48083	8.72544	8.74364
46	59	45	50	ENSG00000184357	HIST1H1B	6	histone cluster 1 H1 family member b [Source:HGNC Symbol;Acc:HGNC:4719]	0.332	-0.375	0.146	-2.57	0.0102	3830	Q4	388.997	307.915	388.997	351.314	HIST1H1B	protein_coding	Protein coding	8.171	8.26914	8.50143	10.1729	8.65254	8.31821	8.39169	8.19294	8.46468	7.29348	8.97109	7.36238	8.4699	8.06084	9.1983	8.43345	7.67899	8.34601	8.14261	9.45257	9.22847	8.23708	8.43423	8.61019	8.57809	8.37384	8.59517	8.10069
47	67	47	55	ENSG00000198959	TGM2	20	transglutaminase 2 [Source:HGNC Symbol;Acc:HGNC:11778]	0.343	-0.371	0.147	-2.52	0.0116	42400	Q4	375.376	283.225	375.376	332.002	TGM2	protein_coding	Protein coding	8.46785	7.98569	7.9406	9.38835	7.99032	8.39952	6.85284	8.3205	7.39732	8.0056	7.6292	8.83279	9.09079	9.20569	8.21549	8.97339	7.71202	8.20924	7.49718	8.13387	8.4403	8.60662	9.0277	8.1899	8.6096	8.19382	8.92755	8.99023
48	55	48	49	ENSG00000225745	AL773572.7	21		0.669	-0.171	0.136	-1.26	0.208	6680	Q4	374.349	328.203	374.349	353.486	AL773572.7	antisense	Long noncoding	8.39971	8.6926	9.15226	8.15076	7.88135	8.66808	7.15583	8.43862	7.79556	8.2863	7.93741	8.7331	8.81361	9.38067	8.0062	8.9323	8.32539	8.07735	8.29114	8.09976	8.36495	8.91923	8.71895	8.45894	8.41133	8.44972	8.65537	9.07112
49	46	49	47	ENSG00000148303	RPL7A	9	ribosomal protein L7a [Source:HGNC Symbol;Acc:HGNC:10364]	0.596	-0.157	0.106	-1.49	0.137	12200	Q4	368.396	352.965	368.396	361.588	RPL7A	protein_coding	Protein coding	8.30145	8.58354	8.42581	9.45355	8.63089	8.51374	8.64335	8.50967	8.59178	7.93803	8.80388	7.95008	8.45555	8.20994	8.96691	8.46575	8.40698	8.40266	8.43507	8.73102	8.92514	8.09057	8.20708	8.65639	8.31142	8.54529	8.39189	8.17959
50	48	50	48	ENSG00000130066	SAT1	X	spermidine/spermine N1-acetyltransferase 1 [Source:HGNC Symbol;Acc:HGNC:10540]	0.69	-0.147	0.123	-1.19	0.233	13500	Q4	368.085	343.949	368.085	357.363	SAT1	protein_coding	Protein coding	8.72895	8.26499	8.65229	8.42185	7.82484	8.59494	7.96192	8.25351	8.18431	8.2187	7.88542	8.92543	8.87711	9.3164	7.95564	8.88237	8.37541	8.37849	8.32021	8.72481	8.90311	8.49841	8.80717	8.19321	8.13136	8.64453	8.82811	9.12941
51	44	51	46	ENSG00000171402	XAGE3	X	X antigen family member 3 [Source:HGNC Symbol;Acc:HGNC:14618]	0.642	-0.195	0.146	-1.34	0.18	3210	Q4	363.984	360.142	363.984	362.304	XAGE3	protein_coding	Protein coding	8.13499	8.37177	8.5212	10.6802	8.2907	8.73005	8.31728	8.48132	8.82676	8.18336	8.56541	8.18229	8.3532	8.42	8.7115	8.5818	8.53168	8.42007	8.33994	8.66174	8.79493	8.15949	8.38386	8.38726	8.12481	8.44349	8.21627	8.01512
52	52	52	52	ENSG00000277157	HIST1H4D	6	histone cluster 1 H4 family member d [Source:HGNC Symbol;Acc:HGNC:4782]	0.605	-0.15	0.103	-1.46	0.146	1600	Q4	355.074	331.654	355.074	344.669	HIST1H4D	protein_coding	Protein coding	8.32066	8.58781	8.20989	7.52313	8.45695	8.36427	8.40065	8.07506	8.46305	7.72286	8.79485	7.51374	8.63834	8.21067	9.13803	8.45036	7.86223	8.15	8.22107	8.71785	8.86086	8.30748	8.48111	8.61611	8.58959	8.47639	8.64491	8.2991
53	49	53	51	ENSG00000109971	HSPA8	11	heat shock protein family A (Hsp70) member 8 [Source:HGNC Symbol;Acc:HGNC:5241]	0.57	-0.103	0.0657	-1.57	0.116	24700	Q4	352.628	343.316	352.628	348.539	HSPA8	protein_coding	Protein coding	8.43048	8.50782	8.28183	7.88041	8.48502	8.47799	8.40927	8.40095	8.45332	8.14005	8.84649	8.0283	8.51365	8.4006	8.86792	8.4164	8.37348	8.39569	8.23026	8.7151	8.33254	8.42271	8.40792	8.59752	8.40982	8.47521	8.42578	8.52819
54	70	54	59	ENSG00000243137	PSG4	19	pregnancy specific beta-1-glycoprotein 4 [Source:HGNC Symbol;Acc:HGNC:9521]	0.902	-0.0832	0.176	-0.473	0.636	37900	Q4	345.646	264.2	345.646	307.442	PSG4	protein_coding	Protein coding	8.14383	8.79024	8.05473	6.03555	8.0811	9.07435	5.78811	8.74202	6.49086	8.28788	7.528	10.2284	8.98198	9.52618	6.87824	9.75034	7.32492	8.66305	7.29173	9.48092	7.27436	9.18979	9.57472	8.70321	8.84091	6.68701	8.36944	9.86775
55	57	55	53	ENSG00000111640	GAPDH	12	glyceraldehyde-3-phosphate dehydrogenase [Source:HGNC Symbol;Acc:HGNC:4141]	0.609	-0.153	0.106	-1.44	0.149	14900	Q4	344.679	323.164	344.679	335.13	GAPDH	protein_coding	Protein coding	8.35199	8.37747	8.1313	8.71775	8.37652	8.46656	8.77112	8.13128	8.48168	8.06509	9.16485	7.70259	8.51594	8.05484	8.83548	8.43022	7.81092	8.30051	8.21847	9.02659	8.52648	7.95149	8.13277	8.67398	8.42414	8.32896	8.31923	8.07855
56	83	56	68	ENSG00000105246	EBI3	19	Epstein-Barr virus induced 3 [Source:HGNC Symbol;Acc:HGNC:3129]	0.389	-0.392	0.167	-2.34	0.0191	6290	Q4	341.344	225.066	341.344	284.673	EBI3	protein_coding	Protein coding	7.50048	8.25607	8.10377	8.12474	7.89152	8.75776	7.3734	8.75004	7.3551	6.72493	7.74658	8.75292	8.52924	9.03207	7.55372	8.87494	6.61506	8.43018	7.06439	8.68875	9.3478	7.96785	8.45948	8.19043	8.27273	7.76714	8.70807	9.21243
57	50	107	77	ENSG00000198034	RPS4X	X	ribosomal protein S4, X-linked [Source:HGNC Symbol;Acc:HGNC:10424]	8.09e-09	0.575	0.0844	6.81	9.69e-12	11600	Q4	336.096	336.096	209.623	257.519	RPS4X	protein_coding	Protein coding	7.52887	8.51673	8.41567	7.0554	7.83709	7.71536	7.95467	7.73847	8.67281	7.93173	8.78886	7.84119	7.65296	7.48564	8.1524	8.34812	8.31637	8.23045	8.39263	7.95135	8.06054	7.56742	7.52325	8.73386	7.68965	8.41542	8.25143	8.14382
58	51	57	54	ENSG00000137154	RPS6	9	ribosomal protein S6 [Source:HGNC Symbol;Acc:HGNC:10429]	0.761	-0.101	0.104	-0.967	0.333	13600	Q4	335.202	332.87	335.202	334.183	RPS6	protein_coding	Protein coding	7.94555	8.52982	8.39098	8.91868	8.43582	8.34582	8.6657	8.30089	8.67993	7.8257	8.92968	7.85954	8.28146	8.11756	8.83062	8.39175	8.33063	8.25948	8.23034	8.79617	8.88677	7.9959	8.06511	8.53057	8.11473	8.43422	8.21207	8.04831
59	54	58	56	ENSG00000142937	RPS8	1	ribosomal protein S8 [Source:HGNC Symbol;Acc:HGNC:10441]	0.803	-0.0784	0.0955	-0.821	0.412	13900	Q4	330.409	329.944	330.409	330.206	RPS8	protein_coding	Protein coding	8.00562	8.48494	8.37457	7.86701	8.49018	8.33511	8.55783	8.41004	8.56608	7.67111	8.77834	7.80373	8.3724	8.18631	8.8621	8.4595	8.29815	8.28471	8.21925	8.74362	8.99147	8.11383	8.0571	8.58045	8.22328	8.46617	8.31683	8.09807
60	53	64	58	ENSG00000115380	EFEMP1	2	EGF containing fibulin like extracellular matrix protein 1 [Source:HGNC Symbol;Acc:HGNC:3218]	0.893	0.0473	0.0925	0.511	0.609	18500	Q4	330.339	330.339	305.169	315.896	EFEMP1	protein_coding	Protein coding	8.21262	8.03624	8.28223	7.90667	8.39985	8.39162	8.37344	8.13736	8.57633	8.15025	7.6388	8.15037	8.52401	8.40855	8.63253	8.26163	8.45743	8.13785	8.74025	7.65739	7.18667	8.39761	8.49032	8.61324	8.4102	8.42421	8.37653	8.23521
61	56	59	57	ENSG00000089157	RPLP0	12	ribosomal protein lateral stalk subunit P0 [Source:HGNC Symbol;Acc:HGNC:10371]	0.911	-0.0399	0.0925	-0.431	0.666	19100	Q4	325.504	325.504	320.858	322.875	RPLP0	protein_coding	Protein coding	8.14738	8.58628	8.22133	7.63145	8.42124	8.4406	8.5773	8.28789	8.43576	7.82435	8.98432	7.71223	8.32296	8.15822	8.9764	8.32553	8.1997	8.11638	8.11153	8.3398	8.36621	8.04589	8.07915	8.53549	8.11427	8.42162	8.26365	8.07431
62	79	60	70	ENSG00000148848	ADAM12	10	ADAM metallopeptidase domain 12 [Source:HGNC Symbol;Acc:HGNC:190]	0.474	-0.289	0.15	-1.93	0.0538	44300	Q4	319.34	241.458	319.34	282.703	ADAM12	protein_coding	Protein coding	8.10598	8.20659	8.19179	8.32116	7.96289	8.28638	7.95336	8.37653	7.4048	7.76992	7.82313	9.15324	8.75928	9.0788	7.31454	8.77817	7.95085	8.04117	6.93478	8.6168	8.59351	8.37999	8.47814	7.83423	8.08767	7.82642	8.33265	8.89724
63	80	61	71	ENSG00000163220	S100A9	1	S100 calcium binding protein A9 [Source:HGNC Symbol;Acc:HGNC:10499]	0.556	-0.263	0.162	-1.62	0.105	2640	Q4	314.901	233.569	314.901	276.447	S100A9	protein_coding	Protein coding	7.95124	6.77086	8.18323	8.30851	7.72963	8.09665	7.05712	8.1215	7.34788	7.37018	6.38664	8.82038	8.83606	9.27632	8.43576	9.22984	7.813	8.12617	7.56651	9.15349	9.31485	8.02521	8.23955	7.82022	8.38814	8.577	8.87665	9.06745
64	68	62	62	ENSG00000137869	CYP19A1	15	cytochrome P450 family 19 subfamily A member 1 [Source:HGNC Symbol;Acc:HGNC:2594]	0.716	-0.181	0.163	-1.11	0.265	41400	Q4	314.107	274.033	314.107	295.964	CYP19A1	protein_coding	Protein coding	8.01415	8.22683	8.51909	7.32836	7.76945	8.21193	6.11148	8.80274	7.44896	7.64008	7.25345	9.65869	8.66394	9.12771	7.29988	8.3748	8.34953	8.21987	7.71539	9.25812	9.06784	8.27364	8.83721	7.74857	8.1113	8.16173	8.79638	9.09836
65	58	69	61	ENSG00000263740	RN7SL4P	3	RNA, 7SL, cytoplasmic 4, pseudogene [Source:HGNC Symbol;Acc:HGNC:10039]	0.997	0.00296	0.176	0.0168	0.987	1990	Q4	312.17	312.17	290.018	299.474	RN7SL4P	misc_RNA	Short noncoding	9.31502	9.35274	4.0843	7.34365	7.41196	8.79011	7.16452	7.40446	7.12071	9.02693	8.73004	5.78881	9.12403	9.35332	9.3617	9.1597	7.81743	7.52019	7.71829	2.15117	3.04974	9.40261	9.54913	9.60123	9.22741	9.16444	10.4584	9.27014
66	69	63	67	ENSG00000187498	COL4A1	13	collagen type IV alpha 1 chain [Source:HGNC Symbol;Acc:HGNC:2202]	0.51	-0.273	0.152	-1.79	0.0731	38700	Q4	306.234	268.763	306.234	289.298	COL4A1	protein_coding	Protein coding	8.10003	8.71527	8.29821	10.0341	8.93101	8.302	9.23026	8.47258	8.34862	7.82198	9.16476	8.06295	7.77095	7.61389	8.57798	8.07308	8.10551	8.26524	8.07262	7.7485	6.59036	8.13295	8.2407	8.44011	8.60845	8.43041	7.78609	7.87605
67	60	73	66	ENSG00000164111	ANXA5	4	annexin A5 [Source:HGNC Symbol;Acc:HGNC:543]	0.944	0.0222	0.0764	0.29	0.772	13000	Q4	305.845	305.845	280.501	291.279	ANXA5	protein_coding	Protein coding	8.06849	8.01911	8.44806	7.34181	8.17103	8.30885	8.45872	8.39793	8.68386	8.08019	8.22702	8.1886	8.21017	7.79101	8.23048	8.36515	8.4535	7.88932	8.51964	8.47895	8.57349	8.08647	8.23337	8.03575	7.92251	8.0013	8.21114	8.12039
68	61	65	60	ENSG00000108298	RPL19	17	ribosomal protein L19 [Source:HGNC Symbol;Acc:HGNC:10312]	0.661	-0.125	0.0971	-1.28	0.199	10500	Q4	304.077	295.103	304.077	300.132	RPL19	protein_coding	Protein coding	7.92414	8.22372	8.17349	8.79678	8.21257	8.26726	8.22036	8.09977	8.26582	7.70164	8.52154	7.70938	8.3028	8.06322	8.7571	8.28366	8.02949	8.06097	8.10812	8.4332	8.70715	8.11064	8.0176	8.46043	8.21867	8.31967	8.24861	8.01779
69	66	66	64	ENSG00000111057	KRT18	12	keratin 18 [Source:HGNC Symbol;Acc:HGNC:6430]	0.474	-0.19	0.0982	-1.93	0.0535	14100	Q4	303.868	283.487	303.868	294.81	KRT18	protein_coding	Protein coding	7.93797	8.26656	8.19923	8.97696	8.23331	8.26337	8.20899	8.14662	8.31359	7.75237	8.51988	8.16874	8.06169	8.38395	8.38615	8.14669	7.87311	7.92563	7.95482	8.55444	8.28045	7.87672	8.1832	8.21368	8.14363	8.09233	8.28081	8.22054
70	63	67	63	ENSG00000155622	XAGE2	X	X antigen family member 2 [Source:HGNC Symbol;Acc:HGNC:4112]	0.61	-0.159	0.111	-1.44	0.149	2750	Q4	302.404	286.637	302.404	295.427	XAGE2	protein_coding	Protein coding	7.93071	8.16257	8.15634	8.88447	8.16269	8.42559	8.35413	8.21181	8.52945	7.9068	9.10712	8.09728	7.89731	8.11184	8.49146	8.13514	7.96423	7.95933	7.9088	8.822	8.55281	7.86217	7.98303	8.24495	8.06019	8.06979	8.01067	7.92544
71	65	68	65	ENSG00000096384	HSP90AB1	6	heat shock protein 90 alpha family class B member 1 [Source:HGNC Symbol;Acc:HGNC:5258]	0.57	-0.127	0.0811	-1.57	0.117	12900	Q4	300.027	284.557	300.027	293.183	HSP90AB1	protein_coding	Protein coding	8.18775	8.40469	8.03812	7.92741	8.34416	8.27751	8.37638	7.97696	8.20322	7.96805	8.90927	7.60752	8.24143	8.12555	8.73934	8.20764	7.78317	7.98397	7.95399	8.22001	8.07139	8.04873	8.1717	8.36748	8.18034	8.26907	8.17126	8.09645
72	62	77	72	ENSG00000238741	SCARNA7	3	small Cajal body-specific RNA 7 [Source:HGNC Symbol;Acc:HGNC:32563]	0.902	0.0461	0.0974	0.473	0.636	1360	Q4	292.582	292.582	264.212	276.223	SCARNA7	scaRNA	Short noncoding	8.0195	8.16757	8.51135	8.49824	7.96052	8.06237	8.39718	8.43169	8.61163	8.2063	7.52401	8.69196	7.87053	8.2826	7.7667	8.21588	8.39126	8.26438	8.38645	7.72294	7.50518	7.95652	8.13551	8.13684	8.18402	7.90815	7.33523	8.37589
73	64	71	69	ENSG00000197061	HIST1H4C	6	histone cluster 1 H4 family member c [Source:HGNC Symbol;Acc:HGNC:4787]	0.782	-0.0767	0.086	-0.892	0.372	1820	Q4	285.085	285.085	284.288	284.635	HIST1H4C	protein_coding	Protein coding	7.87599	8.2927	7.99532	7.63582	8.32502	8.13201	8.4342	8.22517	8.42296	7.66746	8.26731	7.57573	8.22177	7.99362	8.71321	8.129	8.06768	8.14391	8.23405	8.24625	8.22002	7.96229	7.9804	8.43067	8.03874	8.14547	8.14552	7.93421
74	77	70	74	ENSG00000167244	IGF2	11	insulin like growth factor 2 [Source:HGNC Symbol;Acc:HGNC:5466]	0.286	-0.28	0.1	-2.79	0.00534	24800	Q4	284.78	241.966	284.78	265.258	IGF2	protein_coding	Protein coding	8.31295	8.06412	8.2334	8.05646	8.16008	8.29444	9.20294	8.05777	7.56538	7.62448	8.12616	7.3994	8.18043	8.03836	8.24093	7.99155	7.98282	8.11215	8.20834	7.67066	8.27927	8.33521	7.99983	8.41378	8.2272	8.41025	8.19612	7.62411
75	95	72	79	ENSG00000203857	HSD3B1	1	hydroxy-delta-5-steroid dehydrogenase, 3 beta- and steroid delta-isomerase 1 [Source:HGNC Symbol;Acc:HGNC:5217]	0.424	-0.337	0.154	-2.19	0.0282	9840	Q4	283.092	211.541	283.092	249.329	HSD3B1	protein_coding	Protein coding	8.07317	7.89035	8.06867	8.57737	7.50725	8.1363	6.88412	8.24559	7.30731	7.17861	7.58579	8.92886	8.38936	8.68794	7.13942	8.33478	7.60292	7.98711	6.88	8.83147	8.58971	8.01897	8.32627	7.42533	7.77638	7.57884	8.43258	8.68024
76	74	74	73	ENSG00000092820	EZR	6	ezrin [Source:HGNC Symbol;Acc:HGNC:12691]	0.32	-0.26	0.0982	-2.65	0.00804	13400	Q4	279.851	251.04	279.851	266.907	EZR	protein_coding	Protein coding	8.00576	8.18476	8.07797	8.98219	8.1344	7.98075	8.21597	8.27485	8.16806	7.82681	8.11755	8.29493	7.91283	8.13536	7.95617	7.93797	8.02438	8.05327	7.8167	8.46043	8.04032	7.8094	8.08958	7.97484	7.89981	7.83784	8.08476	8.06202
77	71	75	75	ENSG00000117394	SLC2A1	1	solute carrier family 2 member 1 [Source:HGNC Symbol;Acc:HGNC:11005]	0.643	-0.131	0.0977	-1.34	0.182	19300	Q4	268.286	260.248	268.286	264.752	SLC2A1	protein_coding	Protein coding	7.90196	7.79965	7.7464	8.50761	7.88966	8.05819	7.79294	8.01317	8.139	7.74859	7.84569	7.85015	8.2916	8.10993	8.26324	8.34487	8.00154	7.86818	7.76172	8.02642	6.85616	8.00576	8.10273	8.05263	8.16857	8.09224	8.20345	7.99943
78	72	76	76	ENSG00000140988	RPS2	16	ribosomal protein S2 [Source:HGNC Symbol;Acc:HGNC:10404]	0.697	-0.106	0.0907	-1.17	0.241	9380	Q4	267.125	258.688	267.125	263.414	RPS2	protein_coding	Protein coding	7.8018	7.84661	7.94291	7.85413	8.14228	8.05969	8.25094	7.96858	8.05879	7.65973	8.46716	7.36359	7.91754	7.74833	8.52429	8.01644	7.86527	7.99345	7.83985	8.15026	8.38327	7.86998	7.87731	8.35598	7.96523	8.21106	8.08786	7.74002
79	125	78	94	ENSG00000077942	FBLN1	22	fibulin 1 [Source:HGNC Symbol;Acc:HGNC:3600]	0.298	-0.435	0.159	-2.74	0.00611	26700	Q4	256.727	180.973	256.727	220.433	FBLN1	protein_coding	Protein coding	7.34725	7.31334	7.23734	9.24188	7.7789	7.31747	6.67013	7.8077	6.78152	7.3368	6.80922	8.70655	8.59096	8.69891	7.25198	7.89662	7.87665	7.45624	6.95681	8.65179	8.46614	8.10911	8.32973	7.69985	7.71229	7.57237	8.00542	8.59465
80	90	79	82	ENSG00000163993	S100P	4	S100 calcium binding protein P [Source:HGNC Symbol;Acc:HGNC:10504]	0.561	-0.24	0.149	-1.6	0.109	4900	Q4	256.581	219.142	256.581	239.534	S100P	protein_coding	Protein coding	7.91652	7.50733	7.99619	8.13171	7.72863	8.02467	6.98092	7.98501	7.6488	7.57841	7.69876	9.05892	8.45812	8.9374	7.57876	8.28373	7.61326	7.72836	6.87816	8.59788	9.3556	7.47776	8.21353	7.43011	7.42895	7.63276	8.26619	8.66832
81	143	80	102	ENSG00000115884	SDC1	2	syndecan 1 [Source:HGNC Symbol;Acc:HGNC:10658]	0.542	-0.295	0.175	-1.69	0.0916	14100	Q4	255.356	162.28	255.356	209.568	SDC1	protein_coding	Protein coding	7.16615	7.34893	7.91244	8.72861	7.71153	7.64101	5.11421	8.15333	6.17425	6.90542	7.19678	9.38976	8.91283	9.29285	6.80593	8.68991	7.42431	7.68161	5.93745	8.51687	8.62632	8.03632	8.64337	7.14949	7.7917	7.3287	8.57064	8.82601
82	97	81	85	ENSG00000277775	HIST1H3F	6	histone cluster 1 H3 family member f [Source:HGNC Symbol;Acc:HGNC:4773]	0.384	-0.297	0.125	-2.37	0.0177	1460	Q4	254.25	208.449	254.25	233.163	HIST1H3F	protein_coding	Protein coding	6.97857	7.37874	7.91155	7.6318	8.07765	7.87429	7.8176	7.56649	7.72975	6.56144	8.18056	6.7868	8.17411	7.6528	8.73606	7.90712	7.00855	7.65909	7.54424	8.43604	8.44235	7.6248	7.9951	8.08901	8.04308	7.99498	8.17699	7.57928
83	73	83	78	ENSG00000135047	CTSL	9	cathepsin L [Source:HGNC Symbol;Acc:HGNC:2537]	0.831	-0.0922	0.126	-0.73	0.465	9080	Q4	253.093	253.093	247.378	249.853	CTSL	protein_coding	Protein coding	7.49371	8.41772	8.19999	9.24993	8.02891	7.87443	8.23444	7.9807	7.92779	7.10448	8.34821	8.35247	7.41645	7.8844	8.22082	7.81313	8.18304	7.8296	8.2211	8.31256	7.45076	7.4791	8.0976	8.21122	7.83272	8.05175	7.61339	7.37932
84	87	82	84	ENSG00000274618	HIST1H4F	6	histone cluster 1 H4 family member f [Source:HGNC Symbol;Acc:HGNC:4783]	0.449	-0.227	0.111	-2.05	0.0402	1120	Q4	252.161	221.686	252.161	238.394	HIST1H4F	protein_coding	Protein coding	7.74494	7.8215	7.74854	7.10675	7.98401	7.78881	8.00234	7.6006	8.29036	7.07828	8.2171	6.94163	8.00741	7.77242	8.76218	7.943	7.22641	7.67292	7.66532	8.25578	8.43196	7.87378	7.77763	8.04916	8.0488	8.03797	7.96508	7.66084
85	75	93	83	ENSG00000266019	MIR3609	7	microRNA 3609 [Source:HGNC Symbol;Acc:HGNC:38956]	0.975	0.0172	0.114	0.15	0.88	290	Q4	245.119	245.119	234.104	238.843	MIR3609	miRNA	Short noncoding	8.29605	7.51931	7.99117	6.30663	7.24677	8.65087	7.49197	7.72698	7.84446	8.22812	7.18395	7.94631	8.28063	8.47145	8.02969	8.58652	7.62579	8.16829	7.65131	6.92889	6.61851	8.16656	7.86066	7.70108	7.82636	8.39321	8.46217	7.91404
86	121	84	97	ENSG00000231924	PSG1	19	pregnancy specific beta-1-glycoprotein 1 [Source:HGNC Symbol;Acc:HGNC:9514]	0.602	-0.257	0.176	-1.46	0.143	20800	Q4	244.301	183.506	244.301	215.652	PSG1	protein_coding	Protein coding	5.1199	8.61146	8.39058	5.11165	6.82172	8.42317	5.41903	8.36742	6.30126	7.42763	7.50735	8.26666	8.428	8.93452	7.15915	7.94949	7.57555	7.69935	6.24449	9.11954	9.5093	8.53501	8.7052	8.10839	8.26023	7.92342	9.01832	9.13994
87	76	88	81	ENSG00000118181	RPS25	11	ribosomal protein S25 [Source:HGNC Symbol;Acc:HGNC:10413]	0.828	-0.0733	0.0991	-0.74	0.46	5310	Q4	243.954	243.954	238.238	240.713	RPS25	protein_coding	Protein coding	7.40221	7.85014	8.04523	8.45649	7.95715	8.04953	8.10844	8.02323	8.27404	7.20402	8.02347	7.6038	7.87469	7.77058	8.39746	7.96786	8.12638	7.93657	8.03015	8.20144	8.42857	7.77407	7.60961	8.1138	7.72408	7.97597	7.76699	7.65941
88	102	85	92	ENSG00000204941	PSG5	19	pregnancy specific beta-1-glycoprotein 5 [Source:HGNC Symbol;Acc:HGNC:9522]	0.578	-0.261	0.169	-1.55	0.122	18000	Q4	242.618	202.214	242.618	224.099	PSG5	protein_coding	Protein coding	7.70765	8.06406	8.30313	5.47652	7.50736	8.04265	5.33424	8.65594	6.95812	7.14477	7.11021	8.87618	8.22584	8.97069	6.92241	8.23607	7.84139	8.03613	7.24078	8.35444	9.24762	7.67708	8.67339	7.42881	7.67051	7.70909	8.69262	8.297
89	92	86	87	ENSG00000280109	PLAC4	21	placenta specific 4 [Source:HGNC Symbol;Acc:HGNC:14616]	0.787	-0.142	0.162	-0.876	0.381	38000	Q4	242.536	214.689	242.536	229.979	PLAC4	TEC	Protein coding	7.97493	7.98626	8.74618	5.64857	7.3037	8.10346	5.67523	7.88399	6.88198	8.04772	7.6181	8.46827	8.31291	9.03043	6.88048	8.53355	7.63924	7.44696	7.05785	8.1271	8.21608	8.44048	8.20798	7.82178	7.78496	7.9925	8.22654	8.63359
90	78	87	80	ENSG00000142676	RPL11	1	ribosomal protein L11 [Source:HGNC Symbol;Acc:HGNC:10301]	0.734	-0.0919	0.0866	-1.06	0.288	7120	Q4	241.551	241.551	241.427	241.481	RPL11	protein_coding	Protein coding	7.57729	7.91299	8.10576	8.179	8.15586	7.90012	8.33654	8.05172	8.31285	7.47849	8.27844	7.5571	7.71226	7.68691	8.35398	7.86635	7.95366	7.87392	7.97834	8.34969	8.32956	7.62334	7.64362	8.19819	7.84331	7.88889	7.67478	7.65817
91	89	89	88	ENSG00000113140	SPARC	5	secreted protein acidic and cysteine rich [Source:HGNC Symbol;Acc:HGNC:11219]	0.792	-0.0917	0.106	-0.861	0.389	16700	Q4	237.503	220.205	237.503	229.802	SPARC	protein_coding	Protein coding	7.92664	7.94968	8.05502	7.74986	7.89666	7.86843	7.96372	7.97721	7.46418	7.41593	7.29824	7.96185	7.91514	7.81285	7.93544	7.63303	8.24001	8.22661	8.41285	7.60242	7.80973	8.24772	8.00518	8.57325	8.4221	8.22783	8.25201	7.76602
92	129	90	105	ENSG00000171345	KRT19	17	keratin 19 [Source:HGNC Symbol;Acc:HGNC:6436]	0.442	-0.348	0.166	-2.1	0.0357	8360	Q4	234.93	176.062	234.93	207.172	KRT19	protein_coding	Protein coding	7.14272	8.04706	7.69272	9.69784	8.42967	7.82818	8.53029	7.62945	8.12629	6.90059	9.16425	7.4009	7.08543	7.4915	8.29105	7.86441	6.30764	7.57057	6.23982	8.89912	7.33074	6.79	7.3173	8.09065	7.67643	7.4969	7.12669	7.3321
93	107	91	96	ENSG00000242221	PSG2	19	pregnancy specific beta-1-glycoprotein 2 [Source:HGNC Symbol;Acc:HGNC:9519]	0.681	-0.214	0.176	-1.22	0.223	11400	Q4	234.89	196.276	234.89	217.203	PSG2	protein_coding	Protein coding	7.7549	8.96474	7.73726	3.46088	7.96702	8.64819	4.14982	8.56178	7.49116	7.6376	6.34124	9.03401	8.9981	8.77672	6.20387	8.0006	7.69503	7.72141	7.46022	8.33623	8.50563	7.81773	8.72722	7.60252	7.84362	7.51751	8.41368	8.89579
94	86	92	89	ENSG00000161016	RPL8	8	ribosomal protein L8 [Source:HGNC Symbol;Acc:HGNC:10368]	0.537	-0.168	0.099	-1.7	0.0896	7370	Q4	234.637	222.162	234.637	229.115	RPL8	protein_coding	Protein coding	7.50416	7.6106	7.80395	8.52654	8.05895	7.81686	8.01694	7.75223	7.97211	7.31774	7.96892	7.32104	7.83046	7.59639	8.40315	7.827	7.68596	7.81456	7.78451	7.95977	8.10863	7.62469	7.65642	8.04211	7.77361	7.86854	7.80265	7.50242
95	82	94	86	ENSG00000166598	HSP90B1	12	heat shock protein 90 beta family member 1 [Source:HGNC Symbol;Acc:HGNC:12028]	0.542	-0.137	0.0812	-1.68	0.0922	16100	Q4	232.612	226.847	232.612	230.081	HSP90B1	protein_coding	Protein coding	7.52533	7.88537	8.25099	8.23151	8.16113	7.68587	8.21588	8.0325	8.08386	7.25475	8.05759	8.30422	7.82209	7.72291	7.62374	7.83782	7.77844	8.28177	7.92081	8.48719	8.03658	7.79996	7.50466	7.66785	7.67937	7.48441	7.88651	7.81593
96	91	95	91	ENSG00000147257	GPC3	X	glypican 3 [Source:HGNC Symbol;Acc:HGNC:4451]	0.657	-0.168	0.13	-1.3	0.195	9360	Q4	232.304	214.691	232.304	224.455	GPC3	protein_coding	Protein coding	7.35578	7.52585	8.09917	7.30752	8.40078	7.29892	6.6389	7.52858	7.4573	7.26555	6.21437	8.43114	7.88075	8.61435	7.54595	7.56805	8.39749	7.99351	8.01749	8.18214	8.12413	8.10555	7.91782	8.35277	8.25945	8.11396	7.95926	7.64669
97	81	96	90	ENSG00000147604	RPL7	8	ribosomal protein L7 [Source:HGNC Symbol;Acc:HGNC:10363]	0.809	-0.0703	0.0877	-0.802	0.423	9810	Q4	229.249	229.249	227.423	228.217	RPL7	protein_coding	Protein coding	7.66709	8.01064	7.93125	7.57884	7.99225	7.78136	8.13654	7.87042	8.13103	7.26897	8.26283	7.35785	7.85839	7.59161	8.20087	7.77737	7.83125	7.73044	7.85478	8.17824	8.36021	7.53983	7.49901	7.97969	7.5501	7.93701	7.6751	7.48086
98	161	97	125	ENSG00000116183	PAPPA2	1	pappalysin 2 [Source:HGNC Symbol;Acc:HGNC:14615]	0.404	-0.381	0.167	-2.28	0.0225	35100	Q4	224.893	145.273	224.893	185.886	PAPPA2	protein_coding	Protein coding	8.04027	7.45617	7.38731	8.41507	7.17869	8.04458	7.28431	8.33336	6.7249	6.82461	6.82003	8.62761	8.332	7.8439	6.31145	8.5806	6.34186	8.00362	5.61748	8.89116	8.37104	7.58329	7.59305	6.93905	7.21913	7.14583	7.48196	8.24355
99	112	98	99	ENSG00000170421	KRT8	12	keratin 8 [Source:HGNC Symbol;Acc:HGNC:6446]	0.378	-0.281	0.117	-2.4	0.0166	21900	Q4	224.702	192.1	224.702	209.861	KRT8	protein_coding	Protein coding	7.29559	7.66895	7.69617	8.63362	7.94128	7.80975	7.80725	7.63443	7.74635	6.9669	8.08259	7.8306	7.64349	8.07934	7.91217	7.67181	7.20014	7.47866	7.11071	8.12309	7.73049	7.53672	7.73492	7.83039	7.62833	7.52819	7.96352	7.8451
100	84	100	93	ENSG00000122406	RPL5	1	ribosomal protein L5 [Source:HGNC Symbol;Acc:HGNC:10360]	0.891	-0.0493	0.0958	-0.514	0.607	9450	Q4	224.14	224.14	217.624	220.441	RPL5	protein_coding	Protein coding	7.60212	7.99616	7.93006	6.78395	8.03204	7.71723	8.1643	7.78746	8.1837	7.27276	8.25637	7.27011	7.74503	7.49825	8.17848	7.79168	7.82297	7.68913	7.8101	8.3078	8.34513	7.61118	7.46513	7.86365	7.58705	7.86209	7.64979	7.43446
101	85	104	95	ENSG00000252835	SCARNA21	17	small Cajal body-specific RNA 21 [Source:HGNC Symbol;Acc:HGNC:32579]	0.946	-0.0315	0.112	-0.28	0.779	460	Q4	223.675	223.675	214.078	218.21	SCARNA21	scaRNA	Short noncoding	7.61186	8.21995	7.36903	5.96805	7.13017	8.12428	7.8322	7.94346	7.78983	7.88233	7.98795	7.50529	7.70116	8.09491	7.65545	8.13292	7.76065	7.71732	7.37269	6.66057	6.64379	7.76417	7.70604	7.5377	7.82882	7.87106	7.8327	8.18784
102	119	99	107	ENSG00000136487	GH2	17	growth hormone 2 [Source:HGNC Symbol;Acc:HGNC:4262]	0.546	-0.285	0.171	-1.66	0.0963	4150	Q4	223.32	184.145	223.32	205.312	GH2	protein_coding	Protein coding	7.47434	7.70263	7.78234	6.04485	6.91213	8.02537	4.58139	8.51364	7.00442	7.01678	6.31903	8.45188	8.45035	8.99084	7.56433	8.4036	8.04921	8.10404	7.11931	7.95919	8.76184	7.68971	8.22013	7.58925	7.47191	7.63139	8.22555	8.23541
103	88	122	104	ENSG00000106484	MEST	7	mesoderm specific transcript [Source:HGNC Symbol;Acc:HGNC:7028]	0.794	0.0842	0.0989	0.851	0.395	14300	Q4	221.638	221.638	196.772	207.248	MEST	protein_coding	Protein coding	7.63363	7.42161	7.84868	5.52887	7.62828	7.78886	7.57847	7.53062	7.72309	7.53239	7.52058	7.36646	8.03613	7.71221	8.04449	7.75146	7.93607	7.85053	8.14022	7.37848	7.42631	8.09386	7.87729	8.12711	8.06865	8.01239	7.87759	7.70169
104	96	101	98	ENSG00000118705	RPN2	20	ribophorin II [Source:HGNC Symbol;Acc:HGNC:10382]	0.681	-0.0974	0.0797	-1.22	0.222	8830	Q4	216.726	209.215	216.726	213.419	RPN2	protein_coding	Protein coding	7.61557	7.86375	7.46706	7.14826	7.81446	7.66381	7.72652	7.73902	7.71713	7.30576	8.14729	7.96058	7.86238	8.0204	7.98485	7.9434	7.55152	7.49763	7.44123	7.80276	7.48353	7.68635	7.84341	7.96722	7.71441	7.66207	7.71418	7.88438
105	104	102	101	ENSG00000126432	PRDX5	11	peroxiredoxin 5 [Source:HGNC Symbol;Acc:HGNC:9355]	0.526	-0.226	0.13	-1.73	0.0833	2880	Q4	216.713	201.266	216.713	209.839	PRDX5	protein_coding	Protein coding	7.53732	7.59721	7.50386	9.37168	7.56792	7.77831	7.66504	7.50487	7.70419	7.27351	7.69081	7.22997	7.6113	7.7768	8.18272	7.78985	7.67058	7.32819	7.64934	7.82306	7.82511	7.60028	7.60587	7.94516	7.69483	7.54379	7.71772	7.50122
106	115	103	108	ENSG00000084207	GSTP1	11	glutathione S-transferase pi 1 [Source:HGNC Symbol;Acc:HGNC:4638]	0.385	-0.237	0.1	-2.37	0.0179	5800	Q4	214.295	189.829	214.295	203.265	GSTP1	protein_coding	Protein coding	7.2821	7.15885	7.35293	8.26764	7.47231	7.79073	7.42297	7.45999	7.49252	7.21356	7.52683	7.30653	7.87556	7.76787	8.11696	7.70818	7.37203	7.2507	7.47652	7.72802	8.01876	7.52128	7.9312	7.95486	7.70504	7.72162	7.8565	7.61391
107	93	116	106	ENSG00000111716	LDHB	12	lactate dehydrogenase B [Source:HGNC Symbol;Acc:HGNC:6541]	0.915	-0.0436	0.106	-0.411	0.681	9200	Q4	212.757	212.757	200.622	205.824	LDHB	protein_coding	Protein coding	7.64758	7.7832	8.18173	7.94434	7.64914	7.50167	8.51441	7.74921	7.91788	7.21514	7.68012	6.96882	7.75955	7.64385	8.18391	7.69961	7.8274	7.79584	8.14024	7.59051	7.64264	7.11541	7.3551	7.59348	7.78234	8.06254	7.99451	7.49228
108	122	105	113	ENSG00000278272	HIST1H3C	6	histone cluster 1 H3 family member c [Source:HGNC Symbol;Acc:HGNC:4768]	0.467	-0.25	0.127	-1.97	0.049	1250	Q4	212.702	182.486	212.702	198.96	HIST1H3C	protein_coding	Protein coding	6.78753	7.30297	7.71508	7.55855	7.83682	7.43783	7.2732	7.26156	7.54059	6.63022	8.19708	6.59795	7.64761	7.43464	8.30085	7.57952	6.73693	7.4243	7.26172	8.47013	8.36515	7.54176	7.6296	7.92574	7.92035	7.71038	7.77942	7.41387
109	94	109	100	ENSG00000102243	VGLL1	X	vestigial like family member 1 [Source:HGNC Symbol;Acc:HGNC:20985]	0.999	-0.000764	0.0944	-0.0081	0.994	4930	Q4	211.587	211.587	208.533	209.859	VGLL1	protein_coding	Protein coding	7.82883	8.04306	7.2593	5.48038	7.33061	8.05779	7.43098	7.33803	7.3861	7.5191	8.02321	6.66667	7.98892	7.85775	8.45087	8.07008	7.11769	7.04582	7.20474	7.03421	7.18356	7.76201	7.93213	8.22529	8.00011	7.90885	7.94762	7.81104
110	98	106	103	ENSG00000174444	RPL4	15	ribosomal protein L4 [Source:HGNC Symbol;Acc:HGNC:10353]	0.729	-0.0989	0.0918	-1.08	0.281	17400	Q4	211.385	205.712	211.385	208.893	RPL4	protein_coding	Protein coding	7.53316	7.94372	7.71706	7.65529	7.84994	7.69806	8.01395	7.63098	7.8832	7.18335	8.28957	7.09196	7.69754	7.46567	8.18753	7.75217	7.46515	7.52699	7.53726	7.81716	7.89508	7.42567	7.49494	7.87591	7.53963	7.79492	7.59285	7.42189
111	114	108	110	ENSG00000074800	ENO1	1	enolase 1 [Source:HGNC Symbol;Acc:HGNC:3350]	0.552	-0.182	0.112	-1.64	0.102	11900	Q4	209.385	190.611	209.385	200.984	ENO1	protein_coding	Protein coding	7.64434	7.84678	7.65557	7.84847	7.85658	7.57815	8.11568	7.43569	7.82704	7.34623	8.66833	6.9025	7.65496	7.29569	8.34316	7.69895	7.08824	7.49598	7.34735	8.1026	7.55933	7.13633	7.64368	7.76039	7.61164	7.57369	7.49087	7.4043
112	162	110	133	ENSG00000182752	PAPPA	9	pappalysin 1 [Source:HGNC Symbol;Acc:HGNC:8602]	0.67	-0.214	0.171	-1.25	0.21	36000	Q4	207.411	145.22	207.411	177.563	PAPPA	protein_coding	Protein coding	7.79573	6.92375	7.61878	7.16902	7.71378	6.73997	6.68525	7.96019	6.33962	7.64033	5.84248	9.14757	8.23609	8.64448	6.49177	8.27419	7.90546	7.4939	6.47513	7.88918	7.86698	8.48284	8.3072	7.74379	7.17498	7.50344	7.48932	8.49309
113	117	111	115	ENSG00000134871	COL4A2	13	collagen type IV alpha 2 chain [Source:HGNC Symbol;Acc:HGNC:2203]	0.528	-0.252	0.146	-1.72	0.0848	27200	Q4	205.846	186.95	205.846	197.385	COL4A2	protein_coding	Protein coding	7.24033	7.8005	7.55538	9.2795	8.03371	7.88829	8.3035	7.75524	7.60518	7.2629	8.32486	7.43143	7.43217	7.24367	8.05904	7.58845	7.4881	7.62138	7.3887	6.77423	5.86875	7.69659	7.83621	7.95451	8.1034	8.01055	7.45501	7.31723
114	109	112	112	ENSG00000145425	RPS3A	4	ribosomal protein S3A [Source:HGNC Symbol;Acc:HGNC:10421]	0.6	-0.176	0.119	-1.47	0.14	7190	Q4	203.997	194.58	203.997	199.837	RPS3A	protein_coding	Protein coding	7.22276	7.56329	7.68062	8.68888	7.62841	7.68209	7.89509	7.62206	8.04426	6.78923	7.80347	7.2115	7.54908	7.42968	8.00512	7.56537	7.76834	7.4105	7.79086	8.36752	8.73378	7.32547	7.32177	7.85661	7.34753	7.64892	7.35521	7.27163
115	99	140	129	ENSG00000138449	SLC40A1	2	solute carrier family 40 member 1 [Source:HGNC Symbol;Acc:HGNC:10909]	0.378	0.196	0.0817	2.4	0.0166	11600	Q4	203.788	203.788	166.883	182.068	SLC40A1	protein_coding	Protein coding	7.60202	7.53242	7.69473	6.26782	7.63035	7.39922	7.21963	7.63803	7.97116	7.50704	7.06423	7.54686	7.2248	7.30586	7.32477	7.22292	7.83028	7.47017	8.29168	7.14753	7.49977	7.52669	7.42104	7.5957	7.29698	7.81824	7.3629	7.36292
116	103	113	109	ENSG00000100234	TIMP3	22	TIMP metallopeptidase inhibitor 3 [Source:HGNC Symbol;Acc:HGNC:11822]	0.964	-0.0289	0.146	-0.199	0.843	14800	Q4	203.124	202.059	203.124	202.659	TIMP3	protein_coding	Protein coding	8.15966	8.83769	7.68216	7.30468	7.02254	8.36081	8.91387	7.59695	7.89799	7.13267	7.00697	8.95035	7.53847	8.42131	7.69128	7.45272	7.46909	7.46675	7.7172	7.19912	6.4091	7.86099	7.9876	8.46963	8.09946	7.51027	7.25623	7.75826
117	100	124	114	ENSG00000135046	ANXA1	9	annexin A1 [Source:HGNC Symbol;Acc:HGNC:533]	0.853	-0.0624	0.0945	-0.66	0.509	13500	Q4	202.991	202.991	195.201	198.559	ANXA1	protein_coding	Protein coding	7.58306	7.7986	7.87223	7.26386	7.38547	7.451	7.43867	7.56536	8.06215	7.57541	7.83172	7.87498	7.57215	7.85891	7.65785	7.40121	7.76497	7.30405	7.59866	8.38292	8.08609	7.44683	7.39547	7.42674	7.14547	7.56293	7.52602	7.83834
118	118	114	117	ENSG00000136942	RPL35	9	ribosomal protein L35 [Source:HGNC Symbol;Acc:HGNC:10344]	0.504	-0.183	0.101	-1.81	0.0699	4460	Q4	202.683	186.558	202.683	195.489	RPL35	protein_coding	Protein coding	7.29045	7.42255	7.42353	8.17079	7.54688	7.63229	7.57144	7.41953	7.54362	6.90525	7.8207	6.9696	7.65128	7.45849	8.20789	7.59957	7.29706	7.41856	7.50098	7.7177	7.95995	7.5651	7.48675	7.99249	7.69423	7.6453	7.64795	7.47483
119	101	136	126	ENSG00000133112	TPT1	13	tumor protein, translationally-controlled 1 [Source:HGNC Symbol;Acc:HGNC:12022]	0.926	0.043	0.119	0.363	0.717	20600	Q4	202.363	202.363	171.725	184.464	TPT1	protein_coding	Protein coding	7.31904	7.44865	7.93	5.00529	7.8741	7.42386	8.00721	7.86445	8.18828	7.08582	7.34816	7.67188	7.36472	7.38776	7.60055	7.3955	8.09045	7.71525	8.06852	8.31997	8.57307	7.29309	7.1839	7.59326	7.26254	7.56427	7.23208	7.45751
120	120	115	120	ENSG00000116016	EPAS1	2	endothelial PAS domain protein 1 [Source:HGNC Symbol;Acc:HGNC:3374]	0.449	-0.178	0.0869	-2.04	0.0409	20900	Q4	202.283	183.518	202.283	193.878	EPAS1	protein_coding	Protein coding	7.67056	7.63684	7.60845	7.41585	7.62887	7.68884	7.59788	7.65651	7.3011	7.50842	7.4793	7.9979	7.72243	7.94222	7.62723	7.7479	7.38743	7.43988	7.30577	7.61759	7.40722	7.8093	7.79893	7.69535	7.70936	7.50686	7.73526	7.96129
121	105	118	111	ENSG00000278098	MIR7973-1	15	microRNA 7973-1 [Source:HGNC Symbol;Acc:HGNC:50040]	0.925	-0.0571	0.154	-0.371	0.711	243	Q4	200.905	200.905	199.723	200.237	MIR7973-1	miRNA	Short noncoding	7.61684	7.20033	8.71628	8.20244	7.42895	8.42461	6.26167	7.96243	7.91846	7.29637	6.43233	7.62335	8.13239	8.18875	7.11394	6.98562	8.30388	7.76321	8.373	6.6051	6.52812	8.24943	7.50592	7.91769	7.03424	8.28563	8.28356	7.98071
122	134	117	124	ENSG00000278588	HIST1H2BI	6	histone cluster 1 H2B family member i [Source:HGNC Symbol;Acc:HGNC:4756]	0.446	-0.255	0.123	-2.08	0.0377	1080	Q4	200.55	170.337	200.55	186.772	HIST1H2BI	protein_coding	Protein coding	7.31334	7.59569	7.63592	7.04921	7.66616	7.49881	7.53057	7.13336	7.41238	6.79385	8.25892	6.46474	7.7268	7.23616	8.40128	7.72024	6.65099	7.42717	7.11891	8.31344	8.20873	7.49616	7.68199	7.83339	7.79708	7.50554	7.83049	7.36587
123	128	119	121	ENSG00000197956	S100A6	1	S100 calcium binding protein A6 [Source:HGNC Symbol;Acc:HGNC:10496]	0.45	-0.222	0.109	-2.03	0.0423	2760	Q4	198.27	177.047	198.27	188.723	S100A6	protein_coding	Protein coding	6.93773	6.63198	7.46958	7.60391	7.49431	7.8197	7.5022	7.61517	7.59504	6.61252	7.45308	7.40758	7.49284	7.61491	7.94924	7.82796	7.68653	7.43687	7.75556	8.47564	8.38815	7.63169	7.63389	7.9335	7.46518	7.60494	7.75211	7.3655
124	111	120	116	ENSG00000100316	RPL3	22	ribosomal protein L3 [Source:HGNC Symbol;Acc:HGNC:10332]	0.583	-0.159	0.104	-1.53	0.126	14100	Q4	198.131	192.833	198.131	195.804	RPL3	protein_coding	Protein coding	7.46726	7.66846	7.60646	8.76092	7.82466	7.54754	7.77634	7.66366	7.81666	7.40316	7.79428	7.20887	7.45911	7.23973	7.96149	7.55524	7.63101	7.59543	7.61044	7.74086	7.99207	7.28525	7.29684	7.63104	7.37255	7.66665	7.40345	7.24155
125	106	125	118	ENSG00000197958	RPL12	9	ribosomal protein L12 [Source:HGNC Symbol;Acc:HGNC:10302]	0.869	-0.0487	0.0822	-0.593	0.554	7030	Q4	197.537	197.537	192.232	194.527	RPL12	protein_coding	Protein coding	7.25717	7.62211	7.75188	7.33453	7.6979	7.79607	7.89744	7.77218	7.806	6.87997	7.80018	7.1695	7.68757	7.37372	8.05342	7.62371	7.78713	7.5779	7.7293	7.73876	7.86448	7.15708	7.37263	7.73975	7.49018	7.69197	7.82932	7.36006
126	113	121	119	ENSG00000130829	DUSP9	X	dual specificity phosphatase 9 [Source:HGNC Symbol;Acc:HGNC:3076]	0.729	-0.152	0.141	-1.08	0.282	8400	Q4	197.183	191.117	197.183	194.516	DUSP9	protein_coding	Protein coding	6.77491	7.0253	7.40643	9.05863	7.43425	7.6713	7.40507	7.64225	7.62298	6.92346	6.73142	7.04769	7.90872	7.58861	8.28046	7.78567	7.71802	7.3154	7.91769	6.6517	6.99798	7.57771	7.83525	7.90594	7.70849	7.79028	7.85977	7.39738
127	126	123	123	ENSG00000183668	PSG9	19	pregnancy specific beta-1-glycoprotein 9 [Source:HGNC Symbol;Acc:HGNC:9526]	0.918	0.0705	0.176	0.401	0.689	18300	Q4	195.428	178.655	195.428	187.931	PSG9	protein_coding	Protein coding	6.77986	8.1904	6.99613	5.76229	7.22433	8.07808	4.78116	8.27075	6.08683	7.40312	7.17303	9.47687	8.32549	8.47525	5.86984	8.70929	7.02102	8.51801	5.85885	8.19821	7.0905	7.9298	8.65676	7.79653	7.7699	6.3797	9.04112	9.39774
128	108	131	122	ENSG00000184481	FOXO4	X	forkhead box O4 [Source:HGNC Symbol;Acc:HGNC:7139]	0.997	-0.00251	0.101	-0.025	0.98	9640	Q4	195.238	195.238	183.464	188.507	FOXO4	protein_coding	Protein coding	7.47244	7.45991	7.42358	7.97564	7.49292	7.71209	7.39113	7.69537	7.81226	7.40599	7.19847	7.17988	7.67064	7.6177	7.92168	7.72264	7.80475	7.45644	7.82077	6.51022	6.50082	7.56145	7.79846	7.75543	7.77967	7.60541	7.59487	7.45689
129	110	139	132	ENSG00000198300	PEG3	19	paternally expressed 3 [Source:HGNC Symbol;Acc:HGNC:8826]	0.725	0.108	0.0992	1.09	0.277	24700	Q4	194.298	194.298	167.274	178.558	PEG3	protein_coding	Protein coding	7.6798	7.40146	7.34698	7.9274	7.79219	7.46033	7.61609	7.74674	7.98737	8.0831	7.03042	7.31238	7.43825	7.01107	7.25886	7.30673	8.1602	7.80707	7.86426	6.84603	6.78983	7.70857	7.5115	7.24993	7.32552	7.61055	7.17003	7.1215
130	127	126	127	ENSG00000229117	RPL41	12	ribosomal protein L41 [Source:HGNC Symbol;Acc:HGNC:10354]	0.492	-0.204	0.11	-1.85	0.0641	3020	Q4	189.864	177.449	189.864	184.349	RPL41	protein_coding	Protein coding	7.1794	7.4762	7.47335	8.77111	7.57322	7.54492	7.67814	7.51031	7.50621	7.11019	7.74304	7.04005	7.37256	7.30611	7.94436	7.50017	7.42008	7.45518	7.46508	7.65626	7.8348	7.39569	7.38696	7.77663	7.42914	7.48127	7.48216	7.37558
131	136	127	131	ENSG00000136830	FAM129B	9	family with sequence similarity 129 member B [Source:HGNC Symbol;Acc:HGNC:25282]	0.471	-0.276	0.142	-1.95	0.0516	13100	Q4	189.483	169.2	189.483	180.359	FAM129B	protein_coding	Protein coding	7.04225	6.97815	7.3232	9.16306	7.17809	7.5558	6.81456	7.38416	7.19593	7.02052	6.90474	7.82117	7.88188	8.03651	7.64274	7.75886	7.43029	7.24572	7.24897	6.79671	7.02958	7.66466	7.89949	7.57046	7.5253	7.53059	7.78893	7.77388
132	116	148	137	ENSG00000252481	SCARNA13	14	small Cajal body-specific RNA 13 [Source:HGNC Symbol;Acc:HGNC:32570]	0.928	0.0516	0.145	0.356	0.722	733	Q4	187.429	187.429	158.258	170.37	SCARNA13	scaRNA	Short noncoding	7.57445	8.24189	6.48882	8.25886	7.17241	7.60091	7.55289	7.27455	7.44597	7.59589	8.20637	7.01872	7.27649	7.45247	7.33033	7.64407	7.74981	7.34096	7.61064	5.20321	5.02163	7.35774	7.30098	7.27951	7.47471	7.33689	7.54975	7.6262
133	132	128	130	ENSG00000167004	PDIA3	15	protein disulfide isomerase family A member 3 [Source:HGNC Symbol;Acc:HGNC:4606]	0.505	-0.17	0.0939	-1.81	0.0707	11400	Q4	186.981	173.105	186.981	180.801	PDIA3	protein_coding	Protein coding	7.14731	7.90509	7.54817	7.67662	7.71201	7.49857	7.55224	7.75439	7.49442	6.77312	7.61082	7.71967	7.64833	7.40724	7.52963	7.68582	7.39661	7.59021	7.32329	7.92292	7.6271	7.43377	7.36876	7.54687	7.31632	7.24833	7.69528	7.67061
134	145	129	135	ENSG00000278705	HIST1H4B	6	histone cluster 1 H4 family member b [Source:HGNC Symbol;Acc:HGNC:4789]	0.461	-0.303	0.153	-1.99	0.0467	1250	Q4	184.695	160.796	184.695	173.869	HIST1H4B	protein_coding	Protein coding	7.23228	7.6944	7.61464	9.54522	7.8527	7.43658	7.36859	6.94233	7.51663	6.92439	8.15739	6.7008	7.55706	7.29006	8.13616	7.41034	6.42796	7.36983	7.29231	8.31232	8.20318	6.84904	7.38562	7.45377	7.45092	7.50863	7.42062	6.99317
135	123	130	128	ENSG00000118680	MYL12B	18	myosin light chain 12B [Source:HGNC Symbol;Acc:HGNC:29827]	0.642	-0.116	0.0869	-1.34	0.181	4760	Q4	183.855	182.317	183.855	183.183	MYL12B	protein_coding	Protein coding	7.33647	7.49009	7.60669	6.2803	7.47834	7.51716	7.70587	7.50717	7.68929	7.11618	7.54034	7.59348	7.5101	7.50988	7.70265	7.51101	7.46284	7.36088	7.52293	8.12178	8.26958	7.44368	7.49659	7.57693	7.40375	7.4161	7.58398	7.43332
136	163	132	142	ENSG00000124575	HIST1H1D	6	histone cluster 1 H1 family member d [Source:HGNC Symbol;Acc:HGNC:4717]	0.399	-0.362	0.157	-2.31	0.0207	1820	Q4	183.346	144.8	183.346	165.421	HIST1H1D	protein_coding	Protein coding	7.22104	7.62105	7.34402	9.29573	7.79358	7.28901	7.36771	6.97317	7.50199	6.65548	8.51693	6.24179	7.06477	6.63431	7.99744	7.48606	6.31216	7.29719	6.79643	8.57615	7.86611	6.95836	7.13088	7.38402	7.4767	7.37542	7.27766	6.89363
137	124	144	138	ENSG00000166145	SPINT1	15	serine peptidase inhibitor, Kunitz type 1 [Source:HGNC Symbol;Acc:HGNC:11246]	0.819	0.0895	0.116	0.769	0.442	9150	Q4	182.181	182.181	161.336	170.112	SPINT1	protein_coding	Protein coding	7.28466	7.47994	6.9555	7.72924	6.90201	7.57085	6.69128	7.09395	7.31846	7.48378	6.98141	7.00859	7.60342	7.49178	7.71511	7.81245	7.49017	6.81669	7.49286	6.12937	5.69987	7.53816	7.64869	7.74605	7.52703	7.73141	7.5866	7.31702
138	137	133	134	ENSG00000177600	RPLP2	11	ribosomal protein lateral stalk subunit P2 [Source:HGNC Symbol;Acc:HGNC:10377]	0.464	-0.215	0.109	-1.98	0.0481	5210	Q4	180.991	168.838	180.991	175.589	RPLP2	protein_coding	Protein coding	6.93036	7.06947	7.45898	8.64828	7.80545	7.26777	7.76325	7.5357	7.69655	6.78766	7.58852	7.19838	7.3368	7.22747	7.94216	7.35318	7.58924	7.52383	7.46771	7.70381	7.85773	7.3285	7.098	7.36136	7.37344	7.48608	7.43471	6.88688
139	130	151	144	ENSG00000138829	FBN2	5	fibrillin 2 [Source:HGNC Symbol;Acc:HGNC:3604]	0.779	0.111	0.122	0.904	0.366	32800	Q4	175.777	175.777	155.918	164.283	FBN2	protein_coding	Protein coding	7.67948	7.15919	6.68066	7.49233	7.42102	7.35177	6.9638	7.13813	7.43663	8.04359	6.22919	7.47428	7.73688	7.43741	7.2098	7.60801	7.8899	7.60372	7.41163	6.24315	5.89304	7.76247	7.56717	6.98067	7.46771	7.59329	7.1351	7.41427
140	131	135	136	ENSG00000143947	RPS27A	2	ribosomal protein S27a [Source:HGNC Symbol;Acc:HGNC:10417]	0.729	-0.0942	0.0876	-1.08	0.282	8060	Q4	173.992	173.992	172.136	172.942	RPS27A	protein_coding	Protein coding	6.89481	7.43747	7.60837	7.62689	7.66386	7.45383	7.80706	7.63601	7.87728	6.8423	7.63272	7.19361	7.39397	7.26264	7.79767	7.38743	7.51721	7.45423	7.50931	7.89295	7.95724	7.05832	7.09338	7.34404	7.072	7.49618	7.27122	6.96301
141	149	134	141	ENSG00000172270	BSG	19	basigin (Ok blood group) [Source:HGNC Symbol;Acc:HGNC:1116]	0.48	-0.21	0.11	-1.91	0.0563	9530	Q4	173.425	156.708	173.425	165.929	BSG	protein_coding	Protein coding	6.89072	6.96082	7.0012	8.2254	7.24989	7.37062	6.97678	7.15688	7.08822	6.83298	7.20207	7.12418	7.6707	7.39475	7.75409	7.60564	7.18407	6.95601	7.20917	7.09392	7.02514	7.3498	7.63806	7.81562	7.60325	7.45216	7.56948	7.45194
142	133	145	140	ENSG00000168036	CTNNB1	3	catenin beta 1 [Source:HGNC Symbol;Acc:HGNC:2514]	0.925	0.0227	0.0606	0.375	0.708	16000	Q4	172.914	172.914	160.888	166.024	CTNNB1	protein_coding	Protein coding	7.4263	7.3466	7.3422	7.26789	7.36682	7.47263	7.42349	7.47456	7.73532	7.41567	7.23888	6.97833	7.40054	7.15565	7.62059	7.30335	7.66761	7.34558	7.67671	7.08905	7.17081	7.31238	7.36467	7.29842	7.30421	7.51597	7.30985	7.08556
143	135	137	139	ENSG00000122026	RPL21	13	ribosomal protein L21 [Source:HGNC Symbol;Acc:HGNC:10313]	0.794	-0.0778	0.091	-0.855	0.393	5620	Q4	169.434	169.434	168.686	169.011	RPL21	protein_coding	Protein coding	6.98161	7.37068	7.49231	6.53434	7.46457	7.49755	7.69149	7.45074	7.75656	6.66593	7.62541	7.0206	7.48428	7.27785	7.82286	7.46903	7.41665	7.26441	7.39048	7.76875	7.84151	7.32381	7.2298	7.45658	7.28932	7.5316	7.30056	7.17382
144	165	138	150	ENSG00000142173	COL6A2	21	collagen type VI alpha 2 chain [Source:HGNC Symbol;Acc:HGNC:2212]	0.761	-0.151	0.155	-0.971	0.331	13700	Q4	168.004	143.145	168.004	156.677	COL6A2	protein_coding	Protein coding	6.52631	6.30013	7.49616	8.09032	7.20603	7.54689	6.6885	7.06662	6.78241	6.25887	5.68187	6.97471	7.6687	7.38332	8.11745	7.1459	7.93115	7.8338	7.9657	6.26516	6.78224	8.0263	7.5386	8.1381	8.27161	8.274	8.16492	7.43055
145	138	156	149	ENSG00000145715	RASA1	5	RAS p21 protein activator 1 [Source:HGNC Symbol;Acc:HGNC:9871]	0.885	0.0435	0.0809	0.538	0.591	12100	Q4	166.888	166.888	150.697	157.552	RASA1	protein_coding	Protein coding	7.43604	7.41469	7.76701	6.29264	7.17488	7.30995	7.17027	7.61467	7.62742	7.57076	6.82783	7.78237	7.03944	7.43201	6.78692	7.34865	7.53506	7.4237	7.38726	7.50029	7.40556	7.33052	7.14889	7.01985	7.0961	6.98742	7.22114	7.34574
146	139	143	145	ENSG00000110955	ATP5B	12	ATP synthase, H+ transporting, mitochondrial F1 complex, beta polypeptide [Source:HGNC Symbol;Acc:HGNC:830]	0.681	-0.0776	0.0635	-1.22	0.222	5610	Q4	166.494	166.494	161.829	163.846	ATP5B	protein_coding	Protein coding	7.16748	7.11251	7.7214	6.83949	7.6138	7.18708	7.70707	7.54299	7.77754	7.14729	7.1699	7.19895	7.29407	7.18155	7.64111	7.26694	7.60393	7.51155	7.62268	7.82735	7.88877	7.08485	7.16172	7.26384	7.11908	7.28076	7.37716	7.0213
147	140	141	143	ENSG00000008988	RPS20	8	ribosomal protein S20 [Source:HGNC Symbol;Acc:HGNC:10405]	0.792	-0.0869	0.101	-0.859	0.391	7360	Q4	165.296	165.296	164.28	164.722	RPS20	protein_coding	Protein coding	6.60399	7.35534	7.41534	7.94667	7.35057	7.41357	7.52462	7.36951	7.65763	6.71023	7.48205	6.9623	7.48464	7.25181	7.85363	7.43317	7.4698	7.22032	7.33239	7.59369	7.5011	7.11709	7.12809	7.57126	7.2301	7.40878	7.18133	7.1116
148	141	158	153	ENSG00000110700	RPS13	11	ribosomal protein S13 [Source:HGNC Symbol;Acc:HGNC:10386]	0.985	0.00938	0.103	0.0912	0.927	5090	Q4	164.433	164.433	150.187	156.239	RPS13	protein_coding	Protein coding	6.95737	7.46317	7.47292	5.6965	7.45988	7.31785	7.58831	7.39422	7.72398	6.8187	7.64984	7.03381	7.15806	7.22052	7.63097	7.36422	7.37895	7.23349	7.35623	7.77261	7.93747	7.02446	6.97556	7.36696	7.07932	7.27104	7.19299	7.00707
149	142	230	183	ENSG00000212464	SNORA12	10	small nucleolar RNA, H/ACA box 12 [Source:HGNC Symbol;Acc:HGNC:32600]	0.566	0.259	0.164	1.58	0.113	322	Q4	162.993	162.993	111.625	131.652	SNORA12	snoRNA	Short noncoding	7.37865	7.33063	5.51544	4.01992	7.45347	7.17529	7.28999	7.49303	7.75058	7.36373	7.21741	6.35335	7.28267	7.36485	7.26663	7.53101	8.61966	7.52833	8.11436	4.12043	4.29931	7.21581	7.14989	7.34898	6.94128	7.52982	7.42678	7.00673
150	144	142	146	ENSG00000127022	CANX	5	calnexin [Source:HGNC Symbol;Acc:HGNC:1473]	0.674	-0.111	0.0897	-1.24	0.214	15100	Q4	162.841	161.974	162.841	162.463	CANX	protein_coding	Protein coding	7.33633	7.576	7.58457	8.20541	7.60038	7.09435	7.6103	7.55626	7.56228	7.05156	7.76462	7.60712	7.21669	7.25768	7.29061	7.36639	7.24403	7.49838	7.29941	7.66516	7.2908	7.22864	7.27076	7.31309	7.24102	7.05065	7.19259	7.39929
151	146	146	147	ENSG00000100593	ISM2	14	isthmin 2 [Source:HGNC Symbol;Acc:HGNC:23176]	0.825	-0.117	0.155	-0.753	0.452	10600	Q4	160.409	160.409	160.224	160.304	ISM2	protein_coding	Protein coding	7.11446	8.007	7.20336	7.99564	7.88148	7.64893	8.48951	8.24383	7.60624	7.10409	8.2358	7.49438	6.55156	7.38131	7.70196	7.22724	6.60245	6.88828	7.03376	6.89942	4.5664	7.04192	7.39172	8.2185	7.64264	7.18962	6.26018	6.99843
152	147	154	152	ENSG00000233056	ERVH48-1	21	endogenous retrovirus group 48 member 1 [Source:HGNC Symbol;Acc:HGNC:17216]	0.98	-0.0127	0.101	-0.126	0.9	6620	Q4	160.064	160.064	153.496	156.325	ERVH48-1	lincRNA	Long noncoding	7.42723	7.38063	7.18049	5.58144	7.54868	7.52833	7.3968	7.31707	7.6032	7.34297	7.67772	7.17397	7.65487	7.47598	7.73932	7.56209	6.79951	6.9936	7.2112	6.97622	6.02238	7.52947	6.99434	7.56189	7.53563	7.38813	6.82929	7.48382
153	148	147	148	ENSG00000163682	RPL9	4	ribosomal protein L9 [Source:HGNC Symbol;Acc:HGNC:10369]	0.688	-0.123	0.103	-1.2	0.23	7730	Q4	159.662	156.733	159.662	158.378	RPL9	protein_coding	Protein coding	6.88295	7.22065	7.30997	6.7332	7.58193	7.3052	7.53808	7.24552	7.96563	6.50797	7.50512	6.85901	7.39743	7.29843	8.05159	7.26064	7.56148	7.52508	7.52165	7.90534	7.97432	7.07692	7.05984	7.26716	7.25568	7.41125	6.99262	6.83549
154	179	149	164	ENSG00000196565	HBG2	11	hemoglobin subunit gamma 2 [Source:HGNC Symbol;Acc:HGNC:4832]	0.424	-0.293	0.134	-2.19	0.0286	5080	Q4	157.491	131.821	157.491	145.738	HBG2	protein_coding	Protein coding	7.16685	6.75733	7.43371	6.3852	6.78001	7.14863	7.06645	7.76517	6.99486	6.6209	6.43978	5.85055	7.74761	6.22019	7.50014	6.17541	7.23606	7.31664	7.71451	7.10879	8.08433	6.46077	7.80854	7.19861	7.64361	6.65256	8.21367	6.89704
155	151	150	151	ENSG00000204628	RACK1	5	receptor for activated C kinase 1 [Source:HGNC Symbol;Acc:HGNC:4399]	0.806	-0.0673	0.0827	-0.814	0.416	13800	Q4	156.824	156.126	156.824	156.519	RACK1	protein_coding	Protein coding	7.07172	7.40028	7.17609	7.17652	7.24867	7.34813	7.38461	7.1603	7.3497	6.91503	7.65815	6.61807	7.15681	7.14094	7.87784	7.38194	7.12238	7.05226	7.16359	7.27738	7.40313	7.1091	7.19532	7.62775	7.29066	7.44308	7.28427	7.1342
156	150	174	162	ENSG00000139329	LUM	12	lumican [Source:HGNC Symbol;Acc:HGNC:6724]	0.995	-0.00463	0.145	-0.0319	0.975	6920	Q4	156.619	156.619	138.879	146.35	LUM	protein_coding	Protein coding	7.60827	7.27022	7.5277	3.35647	7.31907	7.23535	6.6999	7.01271	7.36163	7.15588	6.29926	7.32996	6.83877	7.31214	7.65568	6.85977	7.95662	7.37268	8.15104	7.58555	8.08676	7.7172	7.30303	7.83191	7.70766	7.59536	7.17243	7.04688
157	152	152	154	ENSG00000181163	NPM1	5	nucleophosmin [Source:HGNC Symbol;Acc:HGNC:7910]	0.62	-0.128	0.0909	-1.41	0.159	8810	Q4	155.443	152.009	155.443	153.937	NPM1	protein_coding	Protein coding	6.89426	7.22607	7.56669	7.59276	7.58465	7.24072	7.73359	7.36722	7.74148	6.72592	7.64415	6.82827	7.08552	6.88512	7.57955	7.12848	7.2405	7.32632	7.37594	7.90688	7.82581	6.96598	7.05961	7.3253	7.03547	7.27149	7.04615	6.91497
158	169	153	159	ENSG00000274641	HIST1H2BO	6	histone cluster 1 H2B family member o [Source:HGNC Symbol;Acc:HGNC:4758]	0.614	-0.184	0.129	-1.43	0.154	857	Q4	154.061	139.126	154.061	147.363	HIST1H2BO	protein_coding	Protein coding	6.70165	7.00718	7.40468	5.72797	7.52531	7.20781	7.15751	6.86793	7.33142	6.20535	7.81094	6.24767	7.29312	6.85162	8.05611	7.27492	6.2886	7.1284	6.90755	7.89846	7.72092	7.05826	7.06374	7.56731	7.43145	7.39095	7.46656	6.83077
159	153	171	165	ENSG00000089220	PEBP1	12	phosphatidylethanolamine binding protein 1 [Source:HGNC Symbol;Acc:HGNC:8630]	0.92	0.0307	0.0779	0.394	0.693	3780	Q4	151.334	151.334	139.98	144.821	PEBP1	protein_coding	Protein coding	6.82231	7.35139	7.35597	6.46643	7.29703	7.33434	7.31152	7.18462	7.53293	6.78717	7.29346	6.79212	7.03409	6.99359	7.64307	7.20517	7.30463	7.06888	7.34126	7.17087	7.28219	6.98216	7.11694	7.28961	7.08495	7.29221	7.22411	6.79603
160	157	155	155	ENSG00000147403	RPL10	X	ribosomal protein L10 [Source:HGNC Symbol;Acc:HGNC:10298]	0.695	-0.0995	0.0844	-1.18	0.239	10600	Q4	150.842	148.244	150.842	149.704	RPL10	protein_coding	Protein coding	7.04816	7.4243	7.12901	6.94045	7.36547	7.25312	7.39977	7.17125	7.23549	6.82789	7.75449	6.77177	7.10226	7.11573	7.69889	7.18757	7.13241	7.02139	7.21894	7.42923	7.73415	7.0461	6.81349	7.47977	7.19782	7.37734	7.15708	6.90612
161	168	157	161	ENSG00000185624	P4HB	17	prolyl 4-hydroxylase subunit beta [Source:HGNC Symbol;Acc:HGNC:8548]	0.55	-0.174	0.106	-1.64	0.101	11600	Q4	150.489	141.797	150.489	146.636	P4HB	protein_coding	Protein coding	6.89883	7.2299	6.98056	8.11178	7.30672	7.19605	7.07915	7.0611	6.97051	6.69132	7.42193	6.93363	7.26469	7.13514	7.55243	7.32994	6.95436	7.07938	6.85041	6.99856	6.44671	7.09051	7.2661	7.46298	7.22921	7.28642	7.38537	7.14254
162	167	159	163	ENSG00000146674	IGFBP3	7	insulin like growth factor binding protein 3 [Source:HGNC Symbol;Acc:HGNC:5472]	0.812	-0.11	0.139	-0.792	0.428	10400	Q4	149.761	141.94	149.761	146.3	IGFBP3	protein_coding	Protein coding	7.45634	7.352	7.21893	6.65594	8.03313	7.56577	7.6171	6.19333	7.75286	6.91615	8.20439	6.78687	6.24485	6.93477	7.57534	6.80799	7.22647	7.11791	7.90724	8.03569	7.06437	7.3065	6.83736	7.74246	7.591	7.71696	6.96818	6.90207
163	154	184	168	ENSG00000248527	MTATP6P1	1	mitochondrially encoded ATP synthase 6 pseudogene 1 [Source:HGNC Symbol;Acc:HGNC:44575]	0.987	0.0127	0.161	0.0791	0.937	1790	Q4	149.749	149.749	132.35	139.671	MTATP6P1	unprocessed_pseudogene	Pseudogene	8.22441	8.55833	6.04041	1.37851	6.54354	8.04693	7.39029	6.28871	6.13916	8.86772	8.38594	5.17307	7.41065	7.59411	7.89482	7.26	5.3718	6.27037	6.50399	4.61178	4.2853	7.56602	7.06648	8.30799	8.19238	7.69204	7.69798	7.36255
164	160	160	157	ENSG00000110321	EIF4G2	11	eukaryotic translation initiation factor 4 gamma 2 [Source:HGNC Symbol;Acc:HGNC:3297]	0.52	-0.106	0.0606	-1.75	0.0801	18700	Q4	149.317	146.753	149.317	148.194	EIF4G2	protein_coding	Protein coding	7.47142	7.27357	7.17168	6.05957	7.19015	7.31043	7.17016	7.21515	7.13852	7.25176	7.28031	7.15355	7.22752	7.27373	7.16077	7.30689	6.93943	7.29457	7.07003	7.37042	7.49752	7.29294	7.26563	7.09855	7.24979	7.14805	7.29734	7.24928
165	214	161	177	ENSG00000135404	CD63	12	CD63 molecule [Source:HGNC Symbol;Acc:HGNC:1692]	0.305	-0.369	0.136	-2.71	0.00669	5590	Q4	149.244	115.833	149.244	133.635	CD63	protein_coding	Protein coding	6.98656	6.96558	7.06366	8.08705	7.16313	6.83944	6.93694	7.20418	6.6804	6.18672	7.25378	7.83863	7.15622	7.56929	6.99896	7.28723	6.67093	7.13649	6.65021	8.33244	8.20596	6.84524	7.04672	6.87395	6.90401	6.83106	7.41277	7.25451
166	158	162	156	ENSG00000117450	PRDX1	1	peroxiredoxin 1 [Source:HGNC Symbol;Acc:HGNC:9352]	0.772	-0.0909	0.0974	-0.934	0.35	3350	Q4	149.185	147.424	149.185	148.415	PRDX1	protein_coding	Protein coding	7.0179	7.41867	7.35619	6.3336	7.35138	7.38098	7.44759	7.24953	7.38377	6.65136	7.72687	7.07144	7.08061	7.14223	7.65945	7.2699	6.68201	7.0064	7.01014	7.75795	7.60305	6.80363	7.23828	7.27616	6.93989	7.26365	7.33855	7.1011
167	155	208	182	ENSG00000272398	CD24	6	CD24 molecule [Source:HGNC Symbol;Acc:HGNC:1645]	0.517	0.194	0.11	1.76	0.0777	6110	Q4	148.841	148.841	119.819	131.7	CD24	protein_coding	Protein coding	6.96634	7.14592	6.95783	5.09096	7.41991	6.78262	7.53248	7.29373	7.82587	7.20991	7.48567	6.60013	6.98349	6.64976	7.0993	6.9994	7.44638	7.10054	7.5218	6.93397	6.62871	7.11137	6.85733	7.21912	7.08855	6.85736	6.82704	6.78101
168	159	163	158	ENSG00000065978	YBX1	1	Y-box binding protein 1 [Source:HGNC Symbol;Acc:HGNC:8014]	0.755	-0.096	0.0971	-0.989	0.323	4260	Q4	148.575	147.167	148.575	147.96	YBX1	protein_coding	Protein coding	7.08867	7.35097	7.55223	6.24466	7.55119	7.12269	7.82135	7.25549	7.564	6.75544	7.8271	6.84078	7.11455	6.84364	7.69182	6.9146	7.17975	7.30688	7.43759	7.8706	7.6189	7.08509	7.10835	7.58186	7.25631	7.15472	7.17901	6.90179
169	156	165	160	ENSG00000166681	BEX3	X	brain expressed X-linked 3 [Source:HGNC Symbol;Acc:HGNC:13388]	0.734	-0.122	0.115	-1.06	0.288	2420	Q4	148.263	148.263	145.542	146.722	BEX3	protein_coding	Protein coding	7.0547	6.86629	7.29686	8.63973	7.17011	7.18149	7.16846	7.69654	7.54989	6.96861	6.68622	6.9906	6.75855	7.05412	7.23306	7.02361	7.52208	7.24152	7.61218	6.84299	7.57632	7.0975	7.13804	7.18496	7.11186	7.2024	7.24842	6.68459
170	182	164	170	ENSG00000044574	HSPA5	9	heat shock protein family A (Hsp70) member 5 [Source:HGNC Symbol;Acc:HGNC:5238]	0.355	-0.266	0.107	-2.47	0.0133	8290	Q4	146.463	130.481	146.463	139.269	HSPA5	protein_coding	Protein coding	6.90218	7.65373	7.20501	7.93298	7.43742	6.98497	7.13646	7.42504	7.16169	6.6777	7.0627	7.3456	7.07991	6.87672	6.7255	7.21502	6.86319	7.44489	6.9429	7.90329	7.79053	7.07072	6.78952	6.68782	6.67927	6.71002	7.24881	7.00951
171	177	166	167	ENSG00000150991	UBC	12	ubiquitin C [Source:HGNC Symbol;Acc:HGNC:12468]	0.432	-0.196	0.092	-2.13	0.0332	8100	Q4	145.41	133.197	145.41	139.955	UBC	protein_coding	Protein coding	7.04559	7.04127	7.07321	7.53317	6.99146	7.30377	7.13381	7.06624	6.98218	6.80612	7.41679	7.47006	7.05641	7.2429	7.27031	7.17012	6.99935	7.07953	6.9584	7.64171	7.42023	6.99847	7.22464	7.16867	6.92965	7.02829	7.26952	7.30286
172	164	242	201	ENSG00000076770	MBNL3	X	muscleblind like splicing regulator 3 [Source:HGNC Symbol;Acc:HGNC:20564]	0.286	0.327	0.117	2.79	0.00531	22100	Q4	144.289	144.289	103.379	119.55	MBNL3	protein_coding	Protein coding	7.35365	7.08209	7.09557	4.89145	7.29441	6.85859	7.13965	7.4016	7.66465	7.65655	6.69582	6.81955	6.72221	6.64844	6.7249	6.92526	7.59277	7.28635	7.51461	6.06471	5.84843	6.97325	6.79775	6.91143	6.84721	6.87733	6.27122	6.89021
173	181	167	171	ENSG00000105372	RPS19	19	ribosomal protein S19 [Source:HGNC Symbol;Acc:HGNC:10402]	0.519	-0.228	0.13	-1.76	0.0792	8040	Q4	143.471	130.55	143.471	137.688	RPS19	protein_coding	Protein coding	6.66604	7.08934	6.92643	8.54235	7.15662	7.12751	7.11821	7.04696	7.01148	6.35644	7.49578	6.38821	7.20624	6.89505	7.77049	7.18624	6.78762	6.95806	6.84232	7.08782	7.25471	6.79317	6.87092	7.28146	7.07194	7.15025	7.07664	6.81449
174	166	169	166	ENSG00000164587	RPS14	5	ribosomal protein S14 [Source:HGNC Symbol;Acc:HGNC:10387]	0.836	-0.0694	0.0973	-0.713	0.476	9610	Q4	143.077	143.077	142.591	142.803	RPS14	protein_coding	Protein coding	6.88762	7.26441	6.81814	7.60776	7.0703	7.24152	7.13475	7.05455	7.20479	6.7024	7.3936	6.56063	7.17781	7.00158	7.70119	7.27558	7.15474	6.91198	7.16957	7.04789	7.23144	6.94885	6.90524	7.32133	6.9642	7.18418	7.05792	6.77278
175	180	168	172	ENSG00000108518	PFN1	17	profilin 1 [Source:HGNC Symbol;Acc:HGNC:8881]	0.488	-0.186	0.0998	-1.86	0.0622	4070	Q4	143.039	130.89	143.039	137.61	PFN1	protein_coding	Protein coding	6.94704	7.23888	7.11022	7.26686	7.36411	7.04608	7.48916	6.93058	7.18217	6.63986	7.71312	6.48519	7.04314	6.87871	7.78585	6.94379	6.64932	6.79044	7.10631	7.58771	7.27878	6.75837	6.92225	7.4192	7.21432	7.09022	7.04616	6.74524
176	174	170	169	ENSG00000067560	RHOA	3	ras homolog family member A [Source:HGNC Symbol;Acc:HGNC:667]	0.345	-0.156	0.0623	-2.51	0.012	5320	Q4	142.115	136.228	142.115	139.518	RHOA	protein_coding	Protein coding	6.9764	7.18389	7.27925	7.29756	7.31659	6.98963	7.50896	7.25735	7.26535	6.89191	7.31905	7.01954	7.01895	6.97664	7.33661	6.92703	7.16453	7.17885	7.38051	7.64629	7.5863	7.09188	7.08347	7.22097	7.1773	6.994	7.0379	7.01069
177	187	172	175	ENSG00000158373	HIST1H2BD	6	histone cluster 1 H2B family member d [Source:HGNC Symbol;Acc:HGNC:4747]	0.452	-0.195	0.0966	-2.02	0.0433	1730	Q4	139.778	126.984	139.778	134.05	HIST1H2BD	protein_coding	Protein coding	6.54176	6.81684	7.16076	6.54982	7.24378	7.07163	6.99521	6.96264	7.29649	6.31547	7.30711	6.4602	7.14895	6.99629	7.62265	6.98062	6.62317	6.91223	7.0646	7.57869	7.52638	6.98309	7.08462	7.36895	7.2802	7.0405	7.08242	6.87709
178	183	173	173	ENSG00000176340	COX8A	11	cytochrome c oxidase subunit 8A [Source:HGNC Symbol;Acc:HGNC:2294]	0.48	-0.176	0.0922	-1.91	0.0564	1010	Q4	139.329	129.964	139.329	135.166	COX8A	protein_coding	Protein coding	6.61481	6.80211	7.05915	7.29756	7.05268	7.0201	7.08027	6.95584	6.7782	6.52979	7.16746	6.65993	7.24436	7.12502	7.58006	7.20033	6.7502	6.83429	6.8885	7.31266	7.61758	6.82397	7.05412	7.09269	6.99069	7.20037	7.33909	6.99793
179	170	188	179	ENSG00000185222	TCEAL9	X	transcription elongation factor A like 9 [Source:HGNC Symbol;Acc:HGNC:30084]	0.871	-0.0467	0.0797	-0.586	0.558	2260	Q4	138.841	138.841	128.845	133.111	TCEAL9	protein_coding	Protein coding	7.11898	6.81774	7.65505	8.00987	7.5048	6.85336	7.62466	7.65389	7.83371	6.73373	6.69348	7.26565	6.53542	6.61121	6.88803	6.58241	7.67113	7.48207	7.79956	7.52377	7.83435	6.88425	6.83682	6.9252	6.88141	6.59954	6.80704	6.95261
180	186	175	178	ENSG00000205542	TMSB4X	X	thymosin beta 4, X-linked [Source:HGNC Symbol;Acc:HGNC:11881]	0.562	-0.209	0.131	-1.6	0.11	3620	Q4	138.327	127.302	138.327	133.409	TMSB4X	protein_coding	Protein coding	7.20855	6.6419	7.39469	7.06991	7.2593	6.82599	6.674	6.83397	6.80514	6.63153	5.78164	7.28029	7.10233	7.11419	7.46729	6.33461	7.6702	7.37823	8.34434	8.34246	8.69705	7.25922	6.92135	7.32388	7.12098	7.32435	7.18092	7.11746
181	171	461	295	ENSG00000199568	RNU5A-1	15	RNA, U5A small nuclear 1 [Source:HGNC Symbol;Acc:HGNC:10211]	0.587	0.25	0.165	1.51	0.131	787	Q4	137.798	137.798	63.3034	88.8547	RNU5A-1	snRNA	Short noncoding	10.0415	6.44931	5.23181	8.1446	10.253	5.49153	10.816	10.6643	11.5881	8.3823	5.8453	4.6395	5.65395	5.38512	5.98242	6.62056	11.6595	10.5327	11.5017	3.2695	3.62071	5.99322	4.49931	5.52411	4.8832	6.04835	5.6703	4.66948
182	202	176	186	ENSG00000152137	HSPB8	12	heat shock protein family B (small) member 8 [Source:HGNC Symbol;Acc:HGNC:30171]	0.501	-0.255	0.14	-1.82	0.0684	5750	Q4	137.682	118.566	137.682	128.997	HSPB8	protein_coding	Protein coding	6.89971	6.76525	7.192	7.88348	6.49269	6.85459	5.82256	7.05869	6.2513	6.34503	6.50761	7.95291	7.57743	7.48528	6.57206	7.22895	6.66774	6.86168	6.56414	7.14029	7.81492	7.09896	7.25616	6.68329	6.77879	6.9389	7.51654	7.36549
183	172	285	228	ENSG00000252010	SCARNA5	2	small Cajal body-specific RNA 5 [Source:HGNC Symbol;Acc:HGNC:32561]	0.723	0.193	0.176	1.1	0.274	607	Q4	137.212	137.212	92.4233	109.796	SCARNA5	scaRNA	Short noncoding	8.24074	7.66	3.68183	6.1805	7.64429	6.56401	8.14759	7.66029	8.28456	6.97381	7.00268	4.71972	6.70447	6.39522	7.03281	7.78682	8.48524	7.84379	8.25925	1.59013	2.31195	7.2146	6.94566	7.05123	7.24988	7.67884	7.2942	6.4359
184	198	177	185	ENSG00000135480	KRT7	12	keratin 7 [Source:HGNC Symbol;Acc:HGNC:6445]	0.48	-0.275	0.144	-1.91	0.0565	8350	Q4	137.186	120.305	137.186	129.554	KRT7	protein_coding	Protein coding	6.73461	7.08157	6.91395	8.66923	7.33549	7.26868	7.39151	6.64398	7.24351	6.50115	7.95078	6.63693	6.65511	6.96375	7.54431	6.8887	6.38418	6.45423	6.68892	7.39528	6.21709	6.59376	6.86821	7.1723	7.19494	6.77918	6.82722	6.5861
185	173	181	174	ENSG00000142910	TINAGL1	1	tubulointerstitial nephritis antigen like 1 [Source:HGNC Symbol;Acc:HGNC:19168]	0.895	-0.0609	0.121	-0.505	0.614	10800	Q4	137.074	137.074	132.947	134.73	TINAGL1	protein_coding	Protein coding	6.67833	6.66077	6.76145	7.89344	6.71688	7.1597	6.25846	6.65051	7.00652	6.93667	6.51932	6.71892	7.41593	7.28213	7.51019	7.17991	7.19319	6.65054	7.0772	6.11651	5.88013	7.17714	7.15161	7.2747	7.28252	7.41258	7.2622	7.04301
186	175	187	181	ENSG00000131469	RPL27	17	ribosomal protein L27 [Source:HGNC Symbol;Acc:HGNC:10328]	0.869	-0.0496	0.0839	-0.591	0.554	3980	Q4	135.673	135.673	130.337	132.637	RPL27	protein_coding	Protein coding	6.77697	7.15001	7.15316	6.59803	7.21235	7.07055	7.30739	7.42049	7.43514	6.62475	7.30519	6.72509	6.9601	6.90547	7.48251	7.01396	7.21779	7.03606	7.26374	7.54585	7.64114	6.65818	6.67476	7.16293	6.7862	7.09195	6.86505	6.63053
187	178	178	176	ENSG00000080824	HSP90AA1	14	heat shock protein 90 alpha family class A member 1 [Source:HGNC Symbol;Acc:HGNC:5253]	0.45	-0.185	0.091	-2.03	0.0422	10900	Q4	135.236	132.216	135.236	133.911	HSP90AA1	protein_coding	Protein coding	6.87448	6.44713	7.27675	8.2701	7.63871	6.8135	7.54112	7.39532	7.62348	7.09286	6.9306	7.31666	6.79941	6.71952	6.88835	6.72644	7.30505	7.53454	7.33442	7.97293	7.66651	7.19099	6.613	6.64084	6.71362	6.8127	6.71632	6.81888
188	241	179	199	ENSG00000188536	HBA2	16	hemoglobin subunit alpha 2 [Source:HGNC Symbol;Acc:HGNC:4824]	0.43	-0.339	0.158	-2.15	0.0316	1710	Q4	134.82	106.167	134.82	121.485	HBA2	protein_coding	Protein coding	6.97049	5.02258	7.23284	4.09014	7.01221	7.3069	6.5963	7.54418	6.42027	5.82477	6.19818	6.08286	7.95836	6.39743	7.60112	6.48185	6.93504	7.129	7.5576	6.69833	7.94293	6.72609	7.90325	6.68532	8.00458	7.05822	8.0306	7.0699
189	215	180	190	ENSG00000125844	RRBP1	20	ribosome binding protein 1 [Source:HGNC Symbol;Acc:HGNC:10448]	0.339	-0.342	0.134	-2.54	0.011	13800	Q4	134.804	115.723	134.804	126.127	RRBP1	protein_coding	Protein coding	6.57453	6.6753	6.92926	8.85774	7.0248	7.0942	7.08997	7.05512	6.90732	6.6699	6.5246	7.04526	7.18192	7.17646	7.0749	6.93498	7.02316	7.02463	6.94866	6.73858	6.34363	6.94161	7.27106	6.98447	7.17843	6.92365	7.27511	7.13202
190	176	185	180	ENSG00000137309	HMGA1	6	high mobility group AT-hook 1 [Source:HGNC Symbol;Acc:HGNC:5010]	0.876	-0.0665	0.117	-0.568	0.57	4650	Q4	134.758	134.758	131.627	132.983	HMGA1	protein_coding	Protein coding	6.7643	6.94066	6.9092	7.94474	6.99783	7.06933	7.07774	6.93842	7.22829	6.96821	7.34328	6.18449	7.22685	6.87507	7.67742	7.36645	6.76579	6.90238	6.99132	6.3809	6.49627	6.753	7.17363	7.33414	7.10399	7.19173	7.24109	6.79379
191	200	182	188	ENSG00000111669	TPI1	12	triosephosphate isomerase 1 [Source:HGNC Symbol;Acc:HGNC:12009]	0.449	-0.218	0.106	-2.05	0.0407	5130	Q4	132.939	119.611	132.939	126.956	TPI1	protein_coding	Protein coding	6.93848	7.02323	6.79371	7.76169	6.9739	7.01526	7.07469	6.6856	6.96171	6.6062	7.73322	6.3853	7.08685	6.89606	7.26684	7.04061	6.46675	6.76212	6.69769	7.30741	7.17684	6.46151	6.87805	7.08027	6.98621	6.95156	7.02288	6.73468
192	189	183	184	ENSG00000187514	PTMA	2	prothymosin, alpha [Source:HGNC Symbol;Acc:HGNC:9623]	0.552	-0.217	0.132	-1.63	0.102	7060	Q4	132.796	126.558	132.796	130.04	PTMA	protein_coding	Protein coding	6.74386	7.03424	7.42278	9.04791	7.59922	6.81873	7.65825	7.11443	7.56825	6.34112	7.42584	6.78093	6.86289	6.60756	7.35287	6.75548	6.94593	7.15059	7.34194	7.47958	7.28183	6.72209	6.76185	7.26318	6.81814	6.86817	6.81265	6.61961
193	194	186	187	ENSG00000168028	RPSA	3	ribosomal protein SA [Source:HGNC Symbol;Acc:HGNC:6502]	0.566	-0.203	0.128	-1.58	0.113	7680	Q4	131.399	122.06	131.399	127.243	RPSA	protein_coding	Protein coding	6.73047	7.23509	6.88961	8.45738	6.92334	6.98174	7.22762	6.84058	6.90992	6.58381	7.70319	6.31856	6.6958	6.79379	7.42686	6.91984	6.76039	6.80563	6.82414	7.10429	7.24676	6.66717	6.82209	7.05588	6.89708	6.77287	6.81055	6.56243
194	201	189	192	ENSG00000106153	CHCHD2	7	coiled-coil-helix-coiled-coil-helix domain containing 2 [Source:HGNC Symbol;Acc:HGNC:21645]	0.47	-0.181	0.0925	-1.95	0.0509	2090	Q4	128.658	119.419	128.658	124.546	CHCHD2	protein_coding	Protein coding	6.85367	6.70564	6.9373	7.32865	6.77856	7.06575	6.93587	6.83748	6.72709	6.34648	7.11038	6.45985	6.91807	6.95182	7.50567	7.04189	6.82465	6.6884	6.84379	7.24474	7.36532	6.7088	6.91935	7.02637	6.85723	7.01162	7.17526	6.69347
195	184	198	189	ENSG00000089009	RPL6	12	ribosomal protein L6 [Source:HGNC Symbol;Acc:HGNC:10362]	0.926	-0.0356	0.0971	-0.366	0.714	8330	Q4	128.39	128.39	125.043	126.491	RPL6	protein_coding	Protein coding	6.62426	7.18601	7.00161	5.77577	7.13562	6.98074	7.27696	6.9634	7.19979	6.48121	7.55487	6.37341	6.98313	6.79284	7.45657	7.00861	6.86628	6.81095	6.85323	7.26128	7.23464	6.68594	6.79054	7.13631	6.91616	7.13497	6.87555	6.72418
196	248	190	214	ENSG00000170848	PSG6	19	pregnancy specific beta-1-glycoprotein 6 [Source:HGNC Symbol;Acc:HGNC:9523]	0.481	-0.308	0.162	-1.9	0.0571	9930	Q4	128.084	102.201	128.084	116.081	PSG6	protein_coding	Protein coding	7.05392	7.01595	7.15242	4.9565	6.49774	7.21453	4.76707	7.48221	6.0844	6.2043	6.21003	6.81277	7.38978	7.78753	5.91947	7.42709	6.67922	6.98951	6.18363	7.44085	7.91131	6.98816	7.25714	6.63822	6.75468	6.67538	7.83803	7.52986
197	204	191	195	ENSG00000170315	UBB	17	ubiquitin B [Source:HGNC Symbol;Acc:HGNC:12463]	0.423	-0.206	0.0932	-2.21	0.027	2980	Q4	128.053	118.36	128.053	123.734	UBB	protein_coding	Protein coding	6.71891	6.82581	6.89429	7.7473	6.88672	6.84922	6.99413	6.83306	6.94335	6.38632	6.99588	6.59197	7.0667	6.82328	7.33729	6.77543	7.0471	6.66497	7.08965	7.08452	7.4248	6.80364	6.88721	7.06393	6.94655	6.84251	7.00929	6.76236
198	185	200	191	ENSG00000182054	IDH2	15	isocitrate dehydrogenase (NADP(+)) 2, mitochondrial [Source:HGNC Symbol;Acc:HGNC:5383]	0.9	-0.0468	0.0969	-0.483	0.629	5240	Q4	127.505	127.505	124.302	125.688	IDH2	protein_coding	Protein coding	6.5743	6.75761	6.84234	7.52238	6.75993	7.18016	7.02256	6.97029	7.13245	6.72194	6.64899	6.43487	6.98296	6.78852	7.4592	7.11145	7.18759	6.81603	7.18412	6.6753	6.65829	6.84538	6.97226	7.14967	6.94314	7.14638	6.94637	6.7233
199	216	192	198	ENSG00000277075	HIST1H2AE	6	histone cluster 1 H2A family member e [Source:HGNC Symbol;Acc:HGNC:4724]	0.572	-0.184	0.118	-1.56	0.118	937	Q4	127.499	115.574	127.499	122.157	HIST1H2AE	protein_coding	Protein coding	6.77712	6.8392	6.96063	6.12589	7.15402	6.8775	6.90318	6.62833	6.91355	6.15874	7.537	5.98081	7.02498	6.57087	7.63824	7.04152	6.1721	6.74726	6.55306	7.4722	7.54409	6.71497	6.8887	7.16003	6.98088	6.90901	7.12428	6.7091
200	188	210	197	ENSG00000144713	RPL32	3	ribosomal protein L32 [Source:HGNC Symbol;Acc:HGNC:10336]	0.959	-0.0243	0.111	-0.219	0.827	6820	Q4	126.665	126.665	119.598	122.629	RPL32	protein_coding	Protein coding	6.64416	7.13086	6.9258	4.81207	7.07235	6.99081	7.1607	6.97466	7.20603	6.42269	7.30236	6.43478	7.03379	6.88709	7.56715	7.05409	6.89211	6.78868	6.90863	7.26086	7.43171	6.63478	6.71464	7.32696	6.87399	7.05931	6.9166	6.73789
201	250	193	218	ENSG00000274997	HIST1H2AH	6	histone cluster 1 H2A family member h [Source:HGNC Symbol;Acc:HGNC:13671]	0.411	-0.324	0.143	-2.26	0.024	703	Q4	126.54	102.127	126.54	115.253	HIST1H2AH	protein_coding	Protein coding	5.58831	6.12303	6.78627	7.99985	6.96127	6.82864	6.6432	6.63253	6.71072	5.30425	6.76714	5.80884	7.06049	6.54191	7.78415	6.91961	5.99828	6.66789	6.69906	7.31822	7.34167	6.56888	6.9622	7.16742	7.05334	6.87847	7.12567	6.46429
202	190	205	196	ENSG00000162244	RPL29	3	ribosomal protein L29 [Source:HGNC Symbol;Acc:HGNC:10331]	0.909	-0.0523	0.118	-0.442	0.659	3550	Q4	126.128	126.128	121.605	123.556	RPL29	protein_coding	Protein coding	6.50923	6.86735	6.86061	4.58252	7.16556	7.07413	7.18294	6.94904	7.10807	6.35139	7.39207	6.27903	7.09865	6.86437	7.61015	7.08014	6.84577	6.79584	6.93471	7.27502	7.35655	6.71551	6.76888	7.26487	6.95175	7.14978	7.07712	6.7239
203	365	194	251	ENSG00000166033	HTRA1	10	HtrA serine peptidase 1 [Source:HGNC Symbol;Acc:HGNC:9476]	0.317	-0.453	0.17	-2.67	0.00761	3930	Q4	126.11	76.0442	126.11	101.155	HTRA1	protein_coding	Protein coding	7.02927	7.83059	6.63598	7.62163	7.06735	6.75634	7.45466	8.00175	6.8995	5.53918	7.14291	7.81056	7.24115	7.56078	6.76727	7.56069	5.03783	5.81551	5.08535	8.83985	5.71874	5.59586	6.85457	6.44905	7.09404	6.21425	4.77947	6.75958
204	191	265	231	ENSG00000173391	OLR1	12	oxidized low density lipoprotein receptor 1 [Source:HGNC Symbol;Acc:HGNC:8133]	0.343	0.28	0.111	2.52	0.0117	5020	Q4	125.896	125.896	97.5839	109.044	OLR1	protein_coding	Protein coding	6.87818	6.81226	6.71533	5.11331	6.62301	6.86934	6.8595	7.16602	7.11969	6.87545	5.72692	6.59346	6.62855	6.62191	6.58659	6.69008	7.47854	6.87527	7.25128	6.47748	6.0776	6.72082	6.81547	7.0297	6.67676	7.16412	6.6791	6.61892
205	342	195	245	ENSG00000185269	NOTUM	17	NOTUM, palmitoleoyl-protein carboxylesterase [Source:HGNC Symbol;Acc:HGNC:27106]	0.483	-0.332	0.176	-1.89	0.0593	6470	Q4	125.868	79.2424	125.868	102.877	NOTUM	protein_coding	Protein coding	6.05172	7.59127	7.17551	8.65358	8.12904	7.48816	8.79718	7.79155	7.64656	5.68102	8.01563	7.5657	5.0956	7.24471	7.7113	6.7101	5.20241	6.11551	4.59423	7.73518	4.69986	5.93663	6.97601	8.14459	7.16238	6.50147	4.08186	6.52919
206	228	196	207	ENSG00000166794	PPIB	15	peptidylprolyl isomerase B [Source:HGNC Symbol;Acc:HGNC:9255]	0.43	-0.239	0.112	-2.14	0.0322	3400	Q4	125.619	109.477	125.619	118.309	PPIB	protein_coding	Protein coding	6.43208	7.17378	6.96322	6.86729	6.79286	6.98021	6.71501	7.27792	6.6908	5.88541	7.08226	6.97109	6.97278	6.99077	6.92199	7.12276	6.47851	6.96324	6.41069	7.54318	7.55422	6.66865	6.90856	6.91986	6.5748	6.5974	7.37807	6.93006
207	195	197	194	ENSG00000123562	MORF4L2	X	mortality factor 4 like 2 [Source:HGNC Symbol;Acc:HGNC:16849]	0.71	-0.123	0.109	-1.13	0.258	4970	Q4	125.585	122.035	125.585	124.025	MORF4L2	protein_coding	Protein coding	6.98215	7.37809	7.09662	7.08224	7.45511	6.99001	7.80244	7.14056	7.51265	6.69649	7.95921	6.83549	6.38994	6.77848	7.02539	6.81264	6.72753	6.78784	6.86964	7.69023	7.09786	6.55758	6.67887	7.05372	6.7603	6.73828	6.448	6.53445
208	192	202	193	ENSG00000242950	ERVW-1	7	endogenous retrovirus group W member 1 [Source:HGNC Symbol;Acc:HGNC:13525]	0.982	-0.0129	0.111	-0.117	0.907	11600	Q4	125.572	125.572	123.511	124.405	ERVW-1	protein_coding	Protein coding	7.25361	7.1115	7.11594	4.63002	6.3011	7.38583	5.69307	6.61622	6.23122	7.35062	6.47518	6.97835	7.36298	7.50289	6.68477	7.44559	6.62412	6.60776	6.42263	6.53822	6.65107	7.28324	7.35802	7.07271	7.15323	7.20303	7.47569	7.31257
209	236	199	211	ENSG00000142156	COL6A1	21	collagen type VI alpha 1 chain [Source:HGNC Symbol;Acc:HGNC:2211]	0.773	-0.141	0.152	-0.928	0.353	10100	Q4	124.531	107.939	124.531	117.006	COL6A1	protein_coding	Protein coding	6.36232	5.99556	6.97212	7.62135	6.80339	7.28272	6.31508	6.61675	6.26626	6.17949	5.64866	6.47642	7.33615	6.91755	7.63311	6.83873	7.3237	7.33352	7.3026	5.70731	6.18546	7.67692	7.35163	7.87775	7.88733	7.74049	7.80306	6.98296
210	226	201	208	ENSG00000196743	GM2A	5	GM2 ganglioside activator [Source:HGNC Symbol;Acc:HGNC:4367]	0.619	-0.165	0.117	-1.41	0.158	7980	Q4	124.008	110.257	124.008	117.815	GM2A	protein_coding	Protein coding	6.68455	6.91894	7.14841	6.74892	6.89007	6.95043	6.8989	6.98105	6.43577	6.57549	7.41677	7.06549	7.39285	7.76226	7.14234	7.60921	6.46988	6.84157	6.0194	6.81518	6.75573	6.68628	7.20228	7.00172	6.80066	6.51706	6.91498	7.52134
211	220	203	205	ENSG00000157227	MMP14	14	matrix metallopeptidase 14 [Source:HGNC Symbol;Acc:HGNC:7160]	0.593	-0.215	0.143	-1.5	0.135	8280	Q4	123.284	112.886	123.284	118.638	MMP14	protein_coding	Protein coding	6.46619	7.02536	6.67574	8.12021	7.37936	7.02294	7.55836	6.76838	7.02039	6.5495	7.97429	6.25444	6.82704	6.62933	7.62452	7.01962	6.41127	6.59268	6.49764	6.48229	5.02214	6.71966	6.99916	7.21107	7.12069	6.97241	6.48195	6.74574
212	219	204	202	ENSG00000198759	EGFL6	X	EGF like domain multiple 6 [Source:HGNC Symbol;Acc:HGNC:3235]	0.925	-0.0501	0.133	-0.376	0.707	4820	Q4	123.03	114.489	123.03	119.231	EGFL6	protein_coding	Protein coding	7.10203	6.42431	7.05114	6.00403	7.18106	6.77834	6.7425	6.72352	6.45333	6.62461	5.79553	6.67856	7.12254	7.01333	7.22323	6.6027	7.6483	7.33839	7.78212	6.45027	6.58323	7.85817	7.00551	7.82176	7.66165	7.64822	7.47423	6.91028
213	193	211	200	ENSG00000165502	RPL36AL	14	ribosomal protein L36a like [Source:HGNC Symbol;Acc:HGNC:10346]	0.839	-0.0589	0.084	-0.701	0.483	1330	Q4	122.356	122.356	119.462	120.715	RPL36AL	protein_coding	Protein coding	6.82794	6.652	7.12425	6.57583	6.90227	6.70923	7.30815	7.15924	7.32416	6.37977	6.91954	6.76629	6.9137	6.84974	7.24607	6.8628	6.76315	6.90266	7.25579	7.2751	7.64745	6.86461	6.74431	7.19601	6.80079	7.01212	6.82377	6.89173
214	196	217	206	ENSG00000168653	NDUFS5	1	NADH:ubiquinone oxidoreductase subunit S5 [Source:HGNC Symbol;Acc:HGNC:7712]	0.916	-0.0447	0.11	-0.407	0.684	971	Q4	120.879	120.879	116.924	118.632	NDUFS5	protein_coding	Protein coding	6.99396	7.07685	6.81243	5.7109	6.71786	6.94065	7.26731	6.79591	7.11034	6.28083	7.08834	6.75662	6.9231	6.70198	7.38017	6.98414	6.91928	6.2904	6.91837	7.48461	7.66324	6.92339	6.24721	7.2504	6.66814	6.97367	6.73503	6.89659
215	224	206	213	ENSG00000063177	RPL18	19	ribosomal protein L18 [Source:HGNC Symbol;Acc:HGNC:10310]	0.558	-0.224	0.139	-1.62	0.106	7640	Q4	120.584	111.191	120.584	116.396	RPL18	protein_coding	Protein coding	6.17444	6.59848	6.63691	8.60941	6.80721	6.87425	6.76688	6.71152	6.88067	6.05691	6.93864	6.236	6.88063	6.69576	7.42684	6.94261	6.69808	6.59896	6.71953	6.78901	6.99653	6.71437	6.79775	7.21873	6.96376	6.96428	6.84089	6.63421
216	197	237	223	ENSG00000084234	APLP2	11	amyloid beta precursor like protein 2 [Source:HGNC Symbol;Acc:HGNC:598]	0.862	0.0569	0.0913	0.624	0.533	12400	Q4	120.423	120.423	106.852	112.569	APLP2	protein_coding	Protein coding	6.69975	6.72636	6.96475	7.39803	6.95307	6.68756	6.85826	6.98111	7.08229	6.81384	6.25248	6.77602	6.82602	6.66585	6.96645	6.88781	7.36271	6.95728	7.16257	6.19174	5.98018	6.92559	6.79834	6.93705	6.83029	6.7986	6.80805	6.71442
217	259	207	229	ENSG00000030582	GRN	17	granulin precursor [Source:HGNC Symbol;Acc:HGNC:4601]	0.341	-0.336	0.132	-2.54	0.0111	6220	Q4	119.926	97.3895	119.926	109.524	GRN	protein_coding	Protein coding	6.37605	6.38657	6.35069	7.87601	6.47536	6.85748	5.91636	6.65652	6.05122	6.11031	6.28811	7.00965	7.35685	7.40693	6.9011	7.14957	6.50596	6.38721	6.37581	6.72121	6.57675	7.00046	7.15884	7.04011	6.90533	6.7901	6.98426	7.10546
218	232	209	221	ENSG00000100345	MYH9	22	myosin heavy chain 9 [Source:HGNC Symbol;Acc:HGNC:7579]	0.449	-0.303	0.148	-2.04	0.0414	16700	Q4	119.801	108.189	119.801	114.594	MYH9	protein_coding	Protein coding	6.65119	6.62242	6.70749	9.13347	7.38877	6.72645	7.35685	6.68405	6.98825	6.79559	7.29571	6.44379	6.65772	6.35684	7.17011	6.81868	6.66511	6.90564	6.76692	6.86493	6.00079	6.68654	6.91328	6.7996	6.84023	6.93886	6.57356	6.44055
219	199	229	219	ENSG00000171858	RPS21	20	ribosomal protein S21 [Source:HGNC Symbol;Acc:HGNC:10409]	0.959	-0.02	0.0933	-0.215	0.83	1770	Q4	119.799	119.799	111.821	115.231	RPS21	protein_coding	Protein coding	6.45142	6.70472	7.05492	7.20222	7.22797	6.80823	7.24415	7.11271	7.50005	6.40805	6.96968	6.60922	6.69314	6.66043	7.36805	6.80347	7.09116	7.02226	7.08376	7.17994	7.26564	6.43932	6.34261	6.89821	6.49673	6.86374	6.72842	6.16134
220	205	212	203	ENSG00000138326	RPS24	10	ribosomal protein S24 [Source:HGNC Symbol;Acc:HGNC:10411]	0.737	-0.0967	0.0918	-1.05	0.292	8590	Q4	119.33	118.322	119.33	118.89	RPS24	protein_coding	Protein coding	6.55043	6.966	7.00247	6.22162	7.20993	6.99468	7.35379	7.01091	7.26134	6.31067	7.17597	6.50274	6.83277	6.63602	7.34168	6.73161	6.69055	6.83421	6.93386	7.35276	7.26711	6.64321	6.69296	7.17715	6.79566	6.96363	6.69068	6.70384
221	203	213	204	ENSG00000244038	DDOST	1	dolichyl-diphosphooligosaccharide--protein glycosyltransferase non-catalytic subunit [Source:HGNC Symbol;Acc:HGNC:2728]	0.763	-0.0727	0.0758	-0.96	0.337	4740	Q4	119.255	118.405	119.255	118.883	DDOST	protein_coding	Protein coding	6.65543	7.03174	6.71144	6.91395	6.9573	6.8785	6.94031	6.87717	6.90153	6.42587	7.18881	6.72187	7.02423	6.90247	7.2515	7.06687	6.7697	6.69523	6.75586	6.66036	6.36765	6.81394	7.02252	7.15079	6.91763	6.96016	6.91988	6.73524
222	213	214	209	ENSG00000085063	CD59	11	CD59 molecule [Source:HGNC Symbol;Acc:HGNC:1689]	0.794	-0.108	0.127	-0.851	0.395	8860	Q4	119.067	116.062	119.067	117.747	CD59	protein_coding	Protein coding	6.83509	6.96711	7.20518	6.12228	6.78977	7.05428	6.07774	7.38127	6.41157	6.6363	6.24207	7.76801	6.9845	7.23125	6.49048	6.88812	7.01778	6.81517	6.82117	7.13324	6.98286	6.91468	6.78239	6.78605	6.79231	6.8855	7.04805	7.45382
223	229	215	222	ENSG00000158710	TAGLN2	1	transgelin 2 [Source:HGNC Symbol;Acc:HGNC:11554]	0.48	-0.197	0.103	-1.91	0.0564	4310	Q4	118.349	109.121	118.349	114.234	TAGLN2	protein_coding	Protein coding	6.90315	7.23615	6.85287	7.44806	7.31436	6.70976	7.41474	6.64846	7.17904	6.48803	7.68199	6.71942	6.55024	6.94022	7.17851	6.44831	6.88924	6.88406	7.00531	7.61202	7.33019	6.62243	6.51062	6.9717	6.7089	6.654	6.57296	6.35432
224	210	216	210	ENSG00000072778	ACADVL	17	acyl-CoA dehydrogenase, very long chain [Source:HGNC Symbol;Acc:HGNC:92]	0.665	-0.15	0.118	-1.27	0.203	8590	Q4	117.768	116.654	117.768	117.281	ACADVL	protein_coding	Protein coding	6.70444	6.96461	6.99925	7.93937	6.42296	7.02208	6.31433	6.35465	6.77468	7.07332	6.61647	6.59632	6.97905	7.23883	7.05117	6.96973	6.73266	6.41281	6.95552	6.17672	6.2448	6.71444	7.00616	6.91683	6.70331	7.03352	6.93646	6.77154
225	206	246	234	ENSG00000072274	TFRC	3	transferrin receptor [Source:HGNC Symbol;Acc:HGNC:11763]	0.791	0.0873	0.101	0.862	0.389	12700	Q4	116.865	116.865	102.189	108.345	TFRC	protein_coding	Protein coding	6.91045	6.75914	6.69619	5.432	6.95857	6.46767	6.61162	6.85588	7.00139	7.04934	6.39156	7.17138	7.11348	7.40868	6.22164	6.59267	7.18705	6.64716	7.18561	7.01915	6.05371	6.50133	6.79768	6.64515	6.85192	6.76755	6.41148	6.56817
226	207	227	220	ENSG00000163430	FSTL1	3	follistatin like 1 [Source:HGNC Symbol;Acc:HGNC:3972]	0.919	-0.048	0.121	-0.398	0.691	15200	Q4	116.792	116.792	113.797	115.093	FSTL1	protein_coding	Protein coding	7.04035	7.6294	7.04194	6.53851	7.11308	6.99562	7.73414	7.22253	7.0803	6.46809	7.31285	7.32683	6.5118	6.99933	6.94192	6.78497	6.73172	6.67561	6.57389	6.48526	5.42952	6.79933	6.76319	7.38612	6.96388	6.60907	6.37403	6.73868
227	208	233	224	ENSG00000005022	SLC25A5	X	solute carrier family 25 member 5 [Source:HGNC Symbol;Acc:HGNC:10991]	0.914	-0.0298	0.0713	-0.418	0.676	2500	Q4	116.745	116.745	109.165	112.407	SLC25A5	protein_coding	Protein coding	6.60117	6.58566	7.17941	6.2454	7.09555	6.59685	7.13356	7.08899	7.19791	6.64904	6.43523	6.85677	6.72974	6.65418	7.01849	6.83825	7.14341	6.98268	7.18461	7.14394	7.53145	6.57146	6.57485	6.61899	6.58171	6.73657	6.65703	6.59741
228	209	218	212	ENSG00000183255	PTTG1IP	21	pituitary tumor-transforming 1 interacting protein [Source:HGNC Symbol;Acc:HGNC:13524]	0.806	-0.0869	0.107	-0.812	0.417	6160	Q4	116.666	116.666	116.615	116.637	PTTG1IP	protein_coding	Protein coding	6.681	6.95675	6.73851	7.78418	6.61752	6.99333	6.41605	7.01299	6.68165	6.30614	6.40242	7.08915	6.73258	6.97147	6.79828	7.21121	6.92962	6.72093	6.86494	6.39131	6.65419	6.8647	7.0261	7.02163	6.95133	6.93098	6.96509	7.03422
229	211	220	215	ENSG00000266412	NCOA4	10	nuclear receptor coactivator 4 [Source:HGNC Symbol;Acc:HGNC:7671]	0.732	-0.0749	0.07	-1.07	0.285	6930	Q4	116.396	116.396	115.759	116.036	NCOA4	protein_coding	Protein coding	6.94838	6.86048	6.95428	5.9035	7.00648	6.91435	7.00146	6.88555	7.08325	6.55766	7.24033	6.62546	7.08146	6.68313	7.05999	6.81488	6.93345	6.69546	7.12286	7.11235	7.22307	6.77299	6.73677	6.94948	6.9396	6.85496	6.76038	6.88292
230	212	224	216	ENSG00000114391	RPL24	3	ribosomal protein L24 [Source:HGNC Symbol;Acc:HGNC:10325]	0.801	-0.0717	0.0866	-0.827	0.408	4580	Q4	116.3	116.3	114.626	115.353	RPL24	protein_coding	Protein coding	6.55779	6.86234	6.90857	6.71343	6.94043	6.77583	7.06698	6.90214	7.19571	6.36683	7.08337	6.43465	6.7803	6.67346	7.25322	6.81012	6.90398	6.78576	6.93026	7.3232	7.54048	6.59231	6.57661	7.00164	6.72747	6.88292	6.67941	6.50043
231	262	219	235	ENSG00000273703	HIST1H2BM	6	histone cluster 1 H2B family member m [Source:HGNC Symbol;Acc:HGNC:4750]	0.598	-0.211	0.142	-1.48	0.139	642	Q4	115.817	97.1801	115.817	107.29	HIST1H2BM	protein_coding	Protein coding	6.64012	7.26874	6.6525	5.30913	7.00458	6.6851	6.71683	6.39593	6.57346	5.8936	7.90069	5.23935	6.75226	6.19984	7.83234	7.07855	5.1387	6.44601	6.03516	7.43083	7.00026	6.77421	6.75646	7.2867	7.11666	6.80718	6.96501	6.51547
232	217	221	217	ENSG00000148248	SURF4	9	surfeit 4 [Source:HGNC Symbol;Acc:HGNC:11476]	0.699	-0.0798	0.0686	-1.16	0.245	5810	Q4	115.605	114.871	115.605	115.284	SURF4	protein_coding	Protein coding	6.7617	6.92761	6.76176	6.86578	6.89119	6.84327	6.94619	6.93103	6.81086	6.58553	7.00874	6.85181	6.89562	6.90291	7.0551	7.06883	6.72289	6.69757	6.68231	6.54973	6.28225	6.80053	6.9703	6.90416	6.90681	6.76238	7.04273	6.84898
233	238	222	227	ENSG00000124491	F13A1	6	coagulation factor XIII A chain [Source:HGNC Symbol;Acc:HGNC:3531]	0.813	-0.128	0.163	-0.789	0.43	8730	Q4	115.12	107.093	115.12	111.55	F13A1	protein_coding	Protein coding	7.35374	6.02601	7.14755	4.89459	7.33556	6.84233	5.78466	5.83457	6.00804	6.99492	5.58864	6.76755	7.37543	7.14767	7.59768	6.13423	7.61139	6.79375	7.9244	7.671	8.5155	7.56054	6.79367	7.54304	7.44304	7.36952	7.05544	7.70148
234	218	255	238	ENSG00000135862	LAMC1	1	laminin subunit gamma 1 [Source:HGNC Symbol;Acc:HGNC:6492]	0.781	0.0898	0.0999	0.899	0.369	13200	Q4	114.787	114.787	99.7391	106.04	LAMC1	protein_coding	Protein coding	6.76495	6.74099	6.52568	6.71515	7.14387	6.69216	7.0694	6.7603	6.96071	7.02243	6.57239	6.49243	6.80007	6.45028	6.88541	6.84953	7.19557	6.89234	6.99491	5.55842	5.3384	7.02334	6.77939	6.85431	6.80364	6.93254	6.50623	6.57696
235	233	223	226	ENSG00000085662	AKR1B1	7	aldo-keto reductase family 1 member B [Source:HGNC Symbol;Acc:HGNC:381]	0.546	-0.177	0.106	-1.66	0.0965	6130	Q4	114.779	108.165	114.779	111.848	AKR1B1	protein_coding	Protein coding	6.67252	6.56833	6.30124	7.69035	6.9429	6.59498	6.84476	6.67281	7.1079	6.3833	7.0026	6.21695	6.92363	6.61492	7.30344	6.87875	6.97278	6.76769	6.63375	7.27019	6.9755	6.44515	6.76749	6.80978	6.66396	6.91906	6.56358	6.56225
236	245	225	230	ENSG00000107223	EDF1	9	endothelial differentiation related factor 1 [Source:HGNC Symbol;Acc:HGNC:3164]	0.393	-0.235	0.101	-2.34	0.0195	1950	Q4	114.369	102.794	114.369	109.172	EDF1	protein_coding	Protein coding	6.54714	6.43823	6.65245	7.59858	6.65274	6.76029	6.48306	6.71938	6.66827	6.13268	6.64366	6.50577	6.93995	6.80693	7.09165	6.83055	6.59211	6.64355	6.63454	6.90761	7.3964	6.73117	6.69473	7.06078	6.85282	6.74617	6.89651	6.73833
237	261	226	237	ENSG00000100097	LGALS1	22	galectin 1 [Source:HGNC Symbol;Acc:HGNC:6561]	0.481	-0.257	0.136	-1.9	0.058	1820	Q4	113.836	97.2175	113.836	106.269	LGALS1	protein_coding	Protein coding	6.35898	6.46181	6.72857	5.76066	6.63713	6.49737	6.82164	6.55898	6.28317	5.60022	6.29502	6.22987	6.98082	6.82095	7.43634	6.61293	6.74388	6.91428	7.23017	7.61728	8.18374	6.96021	6.89771	7.46276	7.29194	7.12847	7.3162	6.60768
238	225	228	225	ENSG00000196419	XRCC6	22	X-ray repair cross complementing 6 [Source:HGNC Symbol;Acc:HGNC:4055]	0.578	-0.109	0.0704	-1.55	0.122	5400	Q4	112.898	110.792	112.898	111.976	XRCC6	protein_coding	Protein coding	6.5838	6.75675	6.91872	6.71163	6.90193	6.80301	7.04384	6.82421	7.07086	6.3546	7.02579	6.51248	6.80288	6.69578	7.16064	6.76641	6.72814	6.7023	6.88032	7.09092	7.07555	6.60682	6.76092	6.91351	6.7039	6.76091	6.81342	6.62023
239	221	270	244	ENSG00000102172	SMS	X	spermine synthase [Source:HGNC Symbol;Acc:HGNC:11123]	0.598	0.124	0.0833	1.48	0.138	3290	Q4	112.707	112.707	96.1068	103.019	SMS	protein_coding	Protein coding	6.54524	6.47553	6.88214	5.2208	6.73363	6.75399	6.84375	6.90989	7.14164	6.48075	6.29331	6.58523	6.61335	6.63605	6.79255	6.82876	7.07773	6.98411	7.35878	6.81246	7.01765	6.66525	6.77291	6.83398	6.61379	6.8337	6.71428	6.8432
240	222	282	252	ENSG00000145604	SKP2	5	S-phase kinase associated protein 2 [Source:HGNC Symbol;Acc:HGNC:10901]	0.446	0.166	0.0798	2.08	0.0376	5710	Q4	111.84	111.84	93.3396	100.995	SKP2	protein_coding	Protein coding	6.62828	6.9105	6.98407	5.84164	6.96567	6.71038	6.94963	6.78527	7.23569	6.8133	7.36683	6.33463	6.30137	6.26175	6.83996	6.49942	6.75787	6.80394	6.9136	6.67723	6.51509	6.27262	6.52269	6.69364	6.62383	6.61611	6.37857	6.31344
241	223	289	256	ENSG00000134352	IL6ST	5	interleukin 6 signal transducer [Source:HGNC Symbol;Acc:HGNC:6021]	0.685	0.148	0.122	1.21	0.227	14200	Q4	111.709	111.709	91.9065	100.066	IL6ST	protein_coding	Protein coding	7.19783	7.02068	6.93364	4.22826	7.08891	6.58607	7.07399	6.81071	6.909	6.93542	6.48733	7.1197	6.11573	6.67543	6.4557	6.08679	7.41676	6.91429	7.55192	6.4933	6.48161	7.27706	6.77064	7.12082	7.0239	7.03392	6.27639	6.72703
242	242	231	233	ENSG00000153071	DAB2	5	DAB2, clathrin adaptor protein [Source:HGNC Symbol;Acc:HGNC:2662]	0.71	-0.145	0.128	-1.13	0.258	12700	Q4	110.456	105.885	110.456	108.44	DAB2	protein_coding	Protein coding	6.98363	6.89515	7.20055	4.74155	6.50185	6.69428	5.64442	6.85426	6.30292	6.98018	6.3242	6.97247	6.97692	7.29996	6.51564	6.78496	6.80505	6.66395	6.70979	7.42539	7.45927	7.1042	6.87881	6.76592	7.03808	6.71856	6.99537	7.32383
243	227	240	236	ENSG00000132386	SERPINF1	17	serpin family F member 1 [Source:HGNC Symbol;Acc:HGNC:8824]	0.904	0.0459	0.0985	0.466	0.641	4850	Q4	109.836	109.836	103.8	106.389	SERPINF1	protein_coding	Protein coding	6.64303	6.41418	6.59955	6.45366	6.75298	6.90542	6.30906	6.53235	6.88922	6.46654	5.53039	6.3542	6.41557	6.91364	7.15428	6.86868	7.19599	6.39295	7.27726	6.11926	6.12651	7.00241	6.76544	7.08751	7.00756	6.94295	7.13474	6.69458
244	235	232	232	ENSG00000165280	VCP	9	valosin containing protein [Source:HGNC Symbol;Acc:HGNC:12666]	0.614	-0.114	0.0801	-1.42	0.155	8700	Q4	109.542	108.025	109.542	108.878	VCP	protein_coding	Protein coding	6.65337	6.73073	6.76867	7.35021	6.67557	6.83906	6.73627	6.59396	6.84508	6.56544	6.70388	6.53277	6.82474	6.68606	7.0514	6.78291	6.77928	6.6612	6.8502	6.60227	6.6011	6.60068	6.85626	6.75652	6.69121	6.79496	6.91295	6.60265
245	230	259	243	ENSG00000142192	APP	21	amyloid beta precursor protein [Source:HGNC Symbol;Acc:HGNC:620]	0.979	-0.0139	0.108	-0.129	0.897	9800	Q4	108.932	108.932	98.9504	103.184	APP	protein_coding	Protein coding	6.66845	6.7022	6.68587	7.82782	6.8499	6.61043	6.87862	6.96748	6.93233	6.73933	6.4354	6.59521	6.56492	6.48649	6.71175	6.7374	7.06055	6.91676	7.17893	6.05459	5.72569	6.77583	6.61447	6.7159	6.72178	6.69843	6.56549	6.36274
246	231	243	240	ENSG00000165119	HNRNPK	9	heterogeneous nuclear ribonucleoprotein K [Source:HGNC Symbol;Acc:HGNC:5044]	0.899	-0.0375	0.0773	-0.485	0.628	7980	Q4	108.892	108.892	103.108	105.591	HNRNPK	protein_coding	Protein coding	6.71687	6.88314	7.04307	5.44262	7.05369	6.68747	7.24248	6.93266	7.17481	6.59217	7.02599	6.67694	6.63456	6.5136	6.89335	6.60765	6.92139	6.8212	6.95999	7.23741	7.06488	6.58317	6.6257	6.75592	6.65753	6.57307	6.5341	6.55668
247	234	239	239	ENSG00000245532	NEAT1	11	nuclear paraspeckle assembly transcript 1 (non-protein coding) [Source:HGNC Symbol;Acc:HGNC:30815]	0.975	-0.0188	0.124	-0.152	0.879	36500	Q4	108.159	108.159	103.847	105.705	NEAT1	lincRNA	Long noncoding	7.37294	7.09294	8.00562	6.57075	6.17378	6.93016	6.39945	7.16351	7.01769	6.98958	6.29646	6.84217	6.65108	6.71567	5.94996	5.9157	6.89335	6.98686	6.83727	6.47342	6.19077	6.7899	6.4443	6.42903	6.4526	6.78612	7.28524	6.44528
248	357	234	276	ENSG00000148926	ADM	11	adrenomedullin [Source:HGNC Symbol;Acc:HGNC:259]	0.38	-0.388	0.163	-2.39	0.017	4240	Q4	108.122	76.8903	108.122	93.193	ADM	protein_coding	Protein coding	6.25966	6.30189	6.94523	7.66714	5.89619	6.6129	5.44783	6.88083	5.67445	6.20405	5.80721	7.60013	7.13607	7.58739	5.79237	6.72952	6.13613	6.47755	5.52045	6.88738	6.58211	6.94394	7.08951	6.26875	6.42507	6.31744	7.336	6.86223
249	313	235	264	ENSG00000140459	CYP11A1	15	cytochrome P450 family 11 subfamily A member 1 [Source:HGNC Symbol;Acc:HGNC:2590]	0.31	-0.33	0.122	-2.7	0.00703	5160	Q4	107.66	84.9589	107.66	97.1009	CYP11A1	protein_coding	Protein coding	6.63211	6.68064	6.33112	6.47149	6.38933	6.60345	6.08063	6.81116	6.09139	6.22262	6.75609	6.88412	7.08126	6.73274	6.49019	7.16967	5.77122	6.34651	5.38137	7.22047	7.12766	6.44101	6.97319	6.24867	6.56055	6.48409	6.8035	6.9813
250	237	267	249	ENSG00000050344	NFE2L3	7	nuclear factor, erythroid 2 like 3 [Source:HGNC Symbol;Acc:HGNC:7783]	0.832	0.0724	0.0995	0.728	0.467	6400	Q4	107.646	107.646	97.0537	101.536	NFE2L3	protein_coding	Protein coding	6.50827	6.58349	6.59727	6.69732	6.61956	6.75587	6.73774	6.62553	7.16964	6.33489	6.28992	6.31343	6.78209	6.76195	6.8674	6.85515	6.8841	6.5482	6.82836	5.9463	5.43199	6.71957	6.68899	6.76909	6.63796	6.83495	6.52094	6.48432
251	253	236	241	ENSG00000204414	CSHL1	17	chorionic somatomammotropin hormone like 1 [Source:HGNC Symbol;Acc:HGNC:2442]	0.756	-0.162	0.164	-0.987	0.324	3190	Q4	107.125	101.179	107.125	104.492	CSHL1	protein_coding	Protein coding	5.99301	7.17352	7.38384	5.83121	5.72926	6.89848	4.94472	7.22651	6.25936	6.64875	5.88551	7.19767	6.98718	7.17026	6.91033	6.89035	6.15728	6.35504	7.10773	6.15843	6.2238	6.85373	7.23944	7.07172	6.84239	6.75824	6.20458	7.40292
252	239	272	255	ENSG00000118418	HMGN3	6	high mobility group nucleosomal binding domain 3 [Source:HGNC Symbol;Acc:HGNC:12312]	0.895	0.049	0.097	0.505	0.614	1530	Q4	107.013	107.013	95.5406	100.382	HMGN3	protein_coding	Protein coding	6.63842	7.09258	7.03865	7.00944	6.6974	6.61106	7.40899	7.00744	7.32358	6.67326	6.82568	6.81137	6.13068	6.2277	6.4594	6.30319	6.8161	6.68197	6.78403	7.09928	6.94599	6.31942	6.34208	6.71946	6.57003	6.24644	6.38439	6.13103
253	434	238	304	ENSG00000070404	FSTL3	19	follistatin like 3 [Source:HGNC Symbol;Acc:HGNC:3973]	0.604	-0.255	0.175	-1.46	0.145	5810	Q4	106.586	66.3662	106.586	86.6986	FSTL3	protein_coding	Protein coding	6.35926	7.72664	6.29908	8.62644	7.70409	7.12234	8.16869	7.36795	7.68024	5.86677	8.45919	6.79692	4.37713	6.285	7.2413	7.9183	3.42245	5.94436	4.48116	8.37142	5.30289	4.53689	5.9191	7.02643	6.98851	5.98877	3.87603	6.15628
254	240	252	242	ENSG00000150938	CRIM1	2	cysteine rich transmembrane BMP regulator 1 [Source:HGNC Symbol;Acc:HGNC:2359]	0.986	-0.00842	0.1	-0.084	0.933	10900	Q4	106.427	106.427	100.949	103.301	CRIM1	protein_coding	Protein coding	6.78651	6.48682	6.67382	6.42493	6.77174	6.50798	6.12729	6.73581	6.7058	6.91181	6.18337	7.46871	7.05444	7.00358	6.25151	6.63433	6.93352	6.83385	6.78209	6.65737	6.4246	6.80107	6.70144	6.5613	6.59131	6.51924	6.79287	7.07457
255	243	250	246	ENSG00000118640	VAMP8	2	vesicle associated membrane protein 8 [Source:HGNC Symbol;Acc:HGNC:12647]	0.813	-0.0803	0.102	-0.791	0.429	1520	Q4	104.336	104.336	101.644	102.809	VAMP8	protein_coding	Protein coding	6.71951	6.42791	6.67672	7.54685	6.80989	6.65536	6.52261	6.81894	6.90619	6.41594	6.20828	6.72916	6.61405	6.80937	7.04509	6.62534	7.06349	6.49099	7.00525	6.65235	7.10405	6.38645	6.69813	6.82756	6.6319	6.60387	6.54217	6.71559
256	244	254	248	ENSG00000114942	EEF1B2	2	eukaryotic translation elongation factor 1 beta 2 [Source:HGNC Symbol;Acc:HGNC:3208]	0.867	-0.0597	0.0991	-0.603	0.547	2910	Q4	103.757	103.757	100.535	101.927	EEF1B2	protein_coding	Protein coding	6.44768	6.82857	6.94214	5.57308	6.9508	6.58393	7.02079	6.68977	7.09518	6.03109	7.08276	6.37407	6.65998	6.41007	7.12654	6.62761	6.61054	6.68745	6.77068	7.22189	7.39401	6.39947	6.40644	6.80207	6.36261	6.68147	6.55875	6.42912
257	260	241	253	ENSG00000092841	MYL6	12	myosin light chain 6 [Source:HGNC Symbol;Acc:HGNC:7587]	0.444	-0.184	0.0881	-2.09	0.0365	6880	Q4	103.744	97.322	103.744	100.894	MYL6	protein_coding	Protein coding	6.65844	6.67238	6.51715	7.19767	6.56314	6.5851	6.68897	6.3489	6.52944	6.54472	6.89858	6.29074	6.56237	6.56386	6.96651	6.50503	6.54069	6.39041	6.72652	7.08091	7.34813	6.55959	6.5281	6.908	6.64738	6.71134	6.706	6.32557
258	353	244	287	ENSG00000108821	COL1A1	17	collagen type I alpha 1 chain [Source:HGNC Symbol;Acc:HGNC:2197]	0.408	-0.346	0.152	-2.27	0.0231	14400	Q4	102.672	77.2219	102.672	90.6834	COL1A1	protein_coding	Protein coding	6.19586	5.77897	5.68631	7.55098	6.19712	6.95479	5.58708	5.58722	5.53352	6.33824	5.27341	5.80257	6.95852	6.33809	7.21048	6.51045	6.24511	6.57536	6.23927	6.2386	7.07026	7.06682	7.10693	6.99814	7.41241	7.54326	7.3061	6.75865
259	246	277	259	ENSG00000146648	EGFR	7	epidermal growth factor receptor [Source:HGNC Symbol;Acc:HGNC:3236]	0.782	0.0882	0.0987	0.894	0.371	19000	Q4	102.633	102.633	93.9979	97.6686	EGFR	protein_coding	Protein coding	6.88766	6.57365	5.86153	6.33191	6.31409	6.74564	5.8177	6.41161	6.34064	7.29415	5.9345	6.43357	6.83616	6.71242	6.55349	6.87858	6.83033	6.40058	6.42168	5.86679	5.24185	6.96579	6.94985	6.61479	6.71103	6.85175	6.67172	6.76533
260	247	256	254	ENSG00000112297	AIM1	6	absent in melanoma 1 [Source:HGNC Symbol;Acc:HGNC:356]	0.886	-0.0434	0.0813	-0.534	0.594	15400	Q4	102.408	102.408	99.6302	100.831	AIM1	protein_coding	Protein coding	6.66124	6.26848	6.73682	5.96745	6.56321	6.67832	6.34226	6.87255	6.79052	6.49417	6.2691	6.80338	7.04629	6.87527	6.36246	7.08701	6.82445	6.90981	6.60346	6.62339	6.943	6.53553	6.78134	6.34976	6.63332	6.66775	6.50609	6.83442
261	290	245	267	ENSG00000106366	SERPINE1	7	serpin family E member 1 [Source:HGNC Symbol;Acc:HGNC:8583]	0.763	-0.157	0.164	-0.959	0.338	5130	Q4	102.383	89.8963	102.383	96.7402	SERPINE1	protein_coding	Protein coding	6.99238	7.82699	6.2372	6.31109	5.52475	6.91902	6.7769	6.10683	6.5335	5.9282	6.41364	8.06462	6.69633	7.83907	6.16358	6.23381	6.46036	6.19002	6.11367	7.28798	5.9999	6.72511	7.11502	7.33949	6.77709	6.03513	6.72747	6.67303
262	249	249	247	ENSG00000149273	RPS3	11	ribosomal protein S3 [Source:HGNC Symbol;Acc:HGNC:10420]	0.754	-0.112	0.113	-0.993	0.321	9140	Q4	102.188	102.188	101.781	101.958	RPS3	protein_coding	Protein coding	6.34147	6.8293	6.8121	7.81671	6.94379	6.6544	6.97436	6.78559	7.06915	6.09769	7.0322	6.27837	6.4981	6.35022	7.10465	6.63596	6.63658	6.71726	6.76886	7.05776	7.12812	6.10143	6.3454	6.81277	6.3826	6.65842	6.4255	6.17421
263	255	247	250	ENSG00000145741	BTF3	5	basic transcription factor 3 [Source:HGNC Symbol;Acc:HGNC:1125]	0.573	-0.135	0.0866	-1.56	0.119	3760	Q4	102.172	100.667	102.172	101.513	BTF3	protein_coding	Protein coding	6.47695	6.61194	6.91894	7.41831	6.93336	6.58238	7.05816	6.77128	7.09676	6.29734	6.94241	6.47766	6.49623	6.38494	6.93431	6.53	6.75749	6.65863	6.82897	7.29887	7.22183	6.45379	6.37618	6.72769	6.49433	6.54654	6.39259	6.29486
264	251	266	257	ENSG00000096696	DSP	6	desmoplakin [Source:HGNC Symbol;Acc:HGNC:3052]	0.931	-0.0361	0.106	-0.342	0.732	14900	Q4	101.9	101.9	97.5136	99.402	DSP	protein_coding	Protein coding	6.79676	6.71718	6.21592	7.11917	7.01478	6.78669	7.11151	6.62999	7.0657	6.93043	7.12571	6.22054	6.53642	6.10376	6.68123	6.56673	6.64449	6.7383	6.49675	6.42753	5.3415	6.73913	6.5659	6.37982	6.55442	6.83053	6.18931	6.4408
265	291	248	268	ENSG00000164692	COL1A2	7	collagen type I alpha 2 chain [Source:HGNC Symbol;Acc:HGNC:2198]	0.7	-0.159	0.138	-1.15	0.248	16700	Q4	101.782	89.8895	101.782	96.4158	COL1A2	protein_coding	Protein coding	6.558	6.34926	6.56013	7.41041	6.73874	6.79994	6.07325	6.43174	6.16509	6.38485	5.59643	6.28077	6.86257	6.49135	7.02664	6.42479	7.08247	6.94438	7.0283	6.02503	6.6437	6.99487	6.929	6.96718	7.20961	7.30607	7.31185	6.73148
266	299	251	272	ENSG00000115268	RPS15	19	ribosomal protein S15 [Source:HGNC Symbol;Acc:HGNC:10388]	0.447	-0.278	0.135	-2.06	0.0392	3150	Q4	101.613	88.1313	101.613	95.5	RPS15	protein_coding	Protein coding	6.29111	6.25134	6.34338	8.11517	6.52256	6.48191	6.42233	6.30039	6.39924	5.83379	6.76783	5.77125	6.70202	6.46291	7.35213	6.71408	6.12776	6.14945	6.32634	6.43961	6.70638	6.51369	6.48524	7.01066	6.82124	6.72769	6.7927	6.31304
267	252	279	265	ENSG00000144381	HSPD1	2	heat shock protein family D (Hsp60) member 1 [Source:HGNC Symbol;Acc:HGNC:5261]	0.998	0.00107	0.086	0.0124	0.99	6130	Q4	101.2	101.2	93.8932	97.0108	HSPD1	protein_coding	Protein coding	6.46836	6.43241	6.35671	6.94142	6.96244	6.69198	7.09705	6.86162	7.27942	6.49298	6.53639	6.46122	6.33046	6.25862	6.67549	6.38231	7.05881	6.67531	7.06062	6.38961	6.836	6.45095	6.30353	6.54399	6.19116	6.59904	6.33659	6.10718
268	271	253	258	ENSG00000143761	ARF1	1	ADP ribosylation factor 1 [Source:HGNC Symbol;Acc:HGNC:652]	0.408	-0.161	0.0711	-2.27	0.0234	4720	Q4	100.799	94.5429	100.799	98.0225	ARF1	protein_coding	Protein coding	6.3322	6.23631	6.60479	6.57077	6.66697	6.57677	6.53641	6.62721	6.45389	6.2322	6.36969	6.6549	6.73588	6.83278	6.88333	6.71829	6.57975	6.64394	6.68314	6.59458	6.78593	6.74623	6.73693	6.82461	6.63302	6.68059	6.73839	6.62331
269	254	287	270	ENSG00000070831	CDC42	1	cell division cycle 42 [Source:HGNC Symbol;Acc:HGNC:1736]	0.977	-0.0151	0.107	-0.141	0.888	5170	Q4	100.797	100.797	92.1378	95.8167	CDC42	protein_coding	Protein coding	6.70393	6.82409	6.91997	4.20077	6.89318	6.5606	7.16159	6.81066	7.02383	6.3334	6.87575	6.47468	6.37815	6.43421	6.77093	6.41418	6.82105	6.5528	6.88152	7.15024	7.06851	6.46143	6.56667	6.72673	6.46485	6.4688	6.3988	6.4687
270	256	314	280	ENSG00000091136	LAMB1	7	laminin subunit beta 1 [Source:HGNC Symbol;Acc:HGNC:6486]	0.766	0.104	0.109	0.953	0.34	11100	Q4	100.486	100.486	85.1858	91.5456	LAMB1	protein_coding	Protein coding	6.47284	6.59807	6.36687	6.95191	6.70117	6.54412	6.60875	6.52958	6.68861	6.81415	6.16038	6.22206	6.47238	6.16546	6.96115	6.57691	6.8697	6.7446	6.76984	5.37352	4.93112	6.62954	6.41995	6.60251	6.58963	6.73398	6.42674	6.43693
271	257	771	478	ENSG00000200156	RNU5B-1	15	RNA, U5B small nuclear 1 [Source:HGNC Symbol;Acc:HGNC:10212]	0.485	0.309	0.165	1.88	0.0607	489	Q4	99.6723	99.6723	41.6117	60.8944	RNU5B-1	snRNA	Short noncoding	8.93808	5.85875	4.03988	6.09178	9.43231	4.78805	10.0825	9.93791	10.895	7.63042	5.48372	4.30815	5.3198	4.67315	4.59847	6.4921	11.1169	9.90822	10.8151	3.20631	2.57926	6.57714	4.00543	4.72894	4.9215	6.08984	5.45876	4.89076
272	273	257	266	ENSG00000130255	RPL36	19	ribosomal protein L36 [Source:HGNC Symbol;Acc:HGNC:13631]	0.581	-0.173	0.112	-1.54	0.124	3310	Q4	99.3094	93.8176	99.3094	96.8771	RPL36	protein_coding	Protein coding	6.06449	6.24048	6.68468	7.59991	6.66302	6.60537	6.71805	6.49823	6.87128	5.83868	6.86116	6.10447	6.5346	6.46793	7.2826	6.67857	6.50161	6.47369	6.52079	6.75905	6.84911	6.39354	6.47028	6.88631	6.68593	6.73161	6.62783	6.34727
273	364	258	298	ENSG00000140564	FURIN	15	furin, paired basic amino acid cleaving enzyme [Source:HGNC Symbol;Acc:HGNC:8568]	0.416	-0.339	0.152	-2.23	0.0254	6700	Q4	99.28	76.1643	99.28	88.4475	FURIN	protein_coding	Protein coding	6.10883	5.79229	6.17642	7.60705	6.28858	6.38666	5.25783	6.61669	5.51919	6.10075	5.86212	7.09931	7.13264	7.21091	6.282	7.0859	6.17945	6.34274	5.47188	6.09791	6.23663	6.76045	7.15805	6.27462	6.66562	6.42476	7.1356	7.05253
274	268	260	261	ENSG00000117592	PRDX6	1	peroxiredoxin 6 [Source:HGNC Symbol;Acc:HGNC:16753]	0.62	-0.126	0.0896	-1.41	0.159	3410	Q4	98.5618	95.9331	98.5618	97.4072	PRDX6	protein_coding	Protein coding	6.44491	6.78105	6.72754	6.54717	6.4302	6.54024	6.71429	6.61192	6.67412	6.30212	7.07123	6.64967	6.51769	6.66712	6.64277	6.57492	6.27223	6.40207	6.37885	7.43435	7.025	6.25859	6.54344	6.52921	6.45834	6.47793	6.52708	6.41522
275	258	268	260	ENSG00000083845	RPS5	19	ribosomal protein S5 [Source:HGNC Symbol;Acc:HGNC:10426]	0.911	-0.0382	0.089	-0.43	0.667	5200	Q4	98.2598	98.2598	96.8575	97.4663	RPS5	protein_coding	Protein coding	6.38524	6.57077	6.38671	6.29671	6.62386	6.6151	6.52008	6.46821	6.56417	6.01933	7.01738	5.96404	6.6459	6.48787	7.12904	6.74667	6.56406	6.41509	6.48782	6.50702	6.84195	6.1921	6.45671	6.81132	6.53932	6.76248	6.64084	6.38
276	265	261	262	ENSG00000128595	CALU	7	calumenin [Source:HGNC Symbol;Acc:HGNC:1458]	0.751	-0.0906	0.0905	-1	0.317	6550	Q4	98.1844	96.4088	98.1844	97.4064	CALU	protein_coding	Protein coding	6.6116	6.94988	6.85669	6.08314	6.89993	6.55884	7.09487	6.91601	6.6964	6.1503	7.2576	6.81192	6.40543	6.62125	6.5464	6.70086	6.48497	6.73658	6.45623	6.93374	6.43077	6.45498	6.51764	6.79443	6.72926	6.43488	6.58701	6.62733
277	264	262	263	ENSG00000106682	EIF4H	7	eukaryotic translation initiation factor 4H [Source:HGNC Symbol;Acc:HGNC:12741]	0.621	-0.103	0.0736	-1.41	0.16	4560	Q4	98.0169	96.4672	98.0169	97.3383	EIF4H	protein_coding	Protein coding	6.2376	6.55182	6.79514	6.31163	6.86396	6.6603	6.97356	6.64409	6.81944	6.23801	7.01538	6.70119	6.62639	6.64927	6.82793	6.73797	6.46803	6.56667	6.59463	6.8222	6.598	6.3305	6.57807	6.65869	6.46645	6.64826	6.47115	6.45884
278	276	263	269	ENSG00000119535	CSF3R	1	colony stimulating factor 3 receptor [Source:HGNC Symbol;Acc:HGNC:2439]	0.749	-0.118	0.116	-1.01	0.312	12500	Q4	97.9296	93.3282	97.9296	95.8966	CSF3R	protein_coding	Protein coding	6.6303	6.95509	6.15943	6.95253	5.70227	6.80264	5.35361	6.0648	5.73367	6.53827	6.29728	6.28285	6.96474	7.1592	6.62971	7.0961	5.8489	6.02739	5.83128	5.62584	5.80898	6.77496	7.06555	6.62942	6.73813	6.70092	6.71116	6.8435
279	324	264	282	ENSG00000185559	DLK1	14	delta like non-canonical Notch ligand 1 [Source:HGNC Symbol;Acc:HGNC:2907]	0.827	-0.115	0.154	-0.747	0.455	7800	Q4	97.7473	82.8863	97.7473	90.9672	DLK1	protein_coding	Protein coding	6.14449	5.42522	6.86655	6.72542	6.63547	6.45052	6.11901	6.13911	5.95203	5.73143	4.92601	6.22682	7.10814	6.77835	7.21262	6.26879	7.11698	7.21892	7.39449	5.65059	6.67897	7.24937	7.05892	7.27864	7.32425	7.30997	7.58447	6.74304
280	263	273	271	ENSG00000072422	RHOBTB1	10	Rho related BTB domain containing 1 [Source:HGNC Symbol;Acc:HGNC:18738]	0.907	-0.0371	0.0816	-0.454	0.65	6810	Q4	96.7914	96.7914	94.9795	95.7651	RHOBTB1	protein_coding	Protein coding	6.602	6.74588	6.48658	6.33354	6.13523	6.43785	6.06472	6.63119	6.4504	6.642	5.89145	6.46174	6.55098	7.02448	6.52307	6.93011	6.60705	6.67142	6.63307	6.22052	6.25546	6.89172	6.72885	6.29812	6.50067	6.57562	6.54498	6.52429
281	266	305	283	ENSG00000197157	SND1	7	staphylococcal nuclease and tudor domain containing 1 [Source:HGNC Symbol;Acc:HGNC:30646]	0.83	0.0612	0.0834	0.734	0.463	8680	Q4	96.4032	96.4032	86.7539	90.8352	SND1	protein_coding	Protein coding	6.3774	6.49028	6.27505	6.90351	6.42109	6.62443	6.44691	6.27766	6.50715	6.73787	6.27371	6.23523	6.38472	6.37491	6.78884	6.66736	6.62195	6.52487	6.51494	5.89887	5.99885	6.4133	6.52907	6.61515	6.44656	6.71362	6.50745	6.43789
282	275	269	273	ENSG00000244734	HBB	11	hemoglobin subunit beta [Source:HGNC Symbol;Acc:HGNC:4827]	0.69	-0.163	0.137	-1.19	0.233	1740	Q4	96.2396	93.3977	96.2396	94.9904	HBB	protein_coding	Protein coding	6.44574	6.45976	6.74911	7.33656	6.21442	6.05973	5.88476	7.16947	6.61634	6.27022	6.36491	5.87807	6.98751	6.35133	6.98648	6.00667	6.57288	6.54842	7.71003	6.33493	7.05102	5.88126	6.85608	6.75051	6.36351	6.3075	6.90306	5.96811
283	294	271	277	ENSG00000102755	FLT1	13	fms related tyrosine kinase 1 [Source:HGNC Symbol;Acc:HGNC:3763]	0.679	-0.181	0.148	-1.23	0.22	18800	Q4	96.0985	89.3416	96.0985	93.0925	FLT1	protein_coding	Protein coding	6.5064	7.10076	6.03949	5.67231	6.91724	6.9505	7.9856	7.11569	7.27784	6.09034	7.27331	7.21392	6.00481	6.60135	6.09011	7.30466	6.3394	6.57005	6.27814	7.88171	6.12204	6.24328	6.17187	6.66505	6.82284	5.94716	5.67367	6.59539
284	267	281	274	ENSG00000259306	RP11-108K3.2	15		0.995	-0.00457	0.152	-0.0302	0.976	1170	Q4	96.0551	96.0551	93.8249	94.7906	RP11-108K3.2	lincRNA	Long noncoding	6.91306	6.44173	7.63748	5.13204	6.02838	6.90365	4.44343	6.81126	6.11177	6.8982	5.78137	6.96982	6.94414	7.2041	5.65132	6.23004	6.83391	6.59945	6.62335	6.0335	6.02966	7.29778	6.73561	6.32665	6.47613	7.16537	7.2867	7.07643
285	269	303	285	ENSG00000169504	CLIC4	1	chloride intracellular channel 4 [Source:HGNC Symbol;Acc:HGNC:13518]	0.985	0.0106	0.11	0.0962	0.923	6230	Q4	95.4425	95.4425	87.3131	90.7679	CLIC4	protein_coding	Protein coding	6.88513	6.86463	6.97443	5.33432	6.93908	6.19862	7.1823	6.90029	7.01592	6.54221	7.32338	7.23103	6.08684	6.45454	6.02973	6.34652	6.56612	6.74842	6.47574	7.44913	6.96308	6.29957	6.29701	6.3512	6.33673	5.99575	6.06783	6.70176
286	270	362	315	ENSG00000251791	SCARNA6	2	small Cajal body-specific RNA 6 [Source:HGNC Symbol;Acc:HGNC:32562]	0.836	0.12	0.167	0.716	0.474	382	Q4	94.6609	94.6609	76.6402	84.03	SCARNA6	scaRNA	Short noncoding	6.86961	6.96148	3.82552	4.76589	6.25603	6.97472	6.83473	6.6199	6.93023	6.67077	6.53781	5.10872	6.73438	6.74071	6.83017	6.96365	7.26939	6.59723	7.06226	2.54825	2.59061	6.54167	6.70883	6.70031	6.23116	6.84364	6.77987	6.41564
287	289	274	278	ENSG00000155660	PDIA4	7	protein disulfide isomerase family A member 4 [Source:HGNC Symbol;Acc:HGNC:30167]	0.62	-0.179	0.127	-1.41	0.158	4650	Q4	94.5653	90.024	94.5653	92.5583	PDIA4	protein_coding	Protein coding	6.22926	6.75504	6.59328	7.85149	6.87842	6.41671	7.14533	6.62859	6.71828	5.94223	7.28491	6.21647	6.51125	6.18442	7.04667	6.62446	6.31437	6.38862	6.42369	6.55563	5.64287	6.30719	6.43469	6.78128	6.53731	6.44174	6.45822	6.20027
288	358	275	309	ENSG00000196747	HIST1H2AI	6	histone cluster 1 H2A family member i [Source:HGNC Symbol;Acc:HGNC:4725]	0.374	-0.317	0.131	-2.42	0.0157	671	Q4	94.2869	76.5707	94.2869	86.1095	HIST1H2AI	protein_coding	Protein coding	5.43983	5.73974	6.77533	6.74778	6.76761	6.39715	6.49	6.3632	6.5946	4.94691	6.44561	5.48131	6.63385	6.02869	7.12209	6.40542	5.66963	6.4352	6.0583	7.29549	7.43124	6.26657	6.42624	6.48281	6.38082	6.3618	6.66445	5.89175
289	274	276	275	ENSG00000182718	ANXA2	15	annexin A2 [Source:HGNC Symbol;Acc:HGNC:537]	0.668	-0.0908	0.072	-1.26	0.207	12100	Q4	94.1965	93.6564	94.1965	93.9607	ANXA2	protein_coding	Protein coding	6.55545	6.74651	6.53294	5.86154	6.64204	6.70864	6.84385	6.44686	6.78782	6.33033	6.91926	6.33231	6.35838	6.50668	6.90298	6.31623	6.50994	6.41583	6.61195	6.99026	6.66519	6.4182	6.45538	6.72815	6.56768	6.60739	6.41843	6.16331
290	304	278	286	ENSG00000180596	HIST1H2BC	6	histone cluster 1 H2B family member c [Source:HGNC Symbol;Acc:HGNC:4757]	0.525	-0.166	0.0958	-1.73	0.0829	1120	Q4	93.9265	86.7918	93.9265	90.7471	HIST1H2BC	protein_coding	Protein coding	5.85951	6.03499	6.45908	6.15873	6.51427	6.48495	6.22895	6.19103	6.50627	5.65978	6.51279	6.0327	6.49121	6.44825	6.9484	6.40498	6.079	6.36507	6.40681	6.87097	7.06322	6.57588	6.48406	6.9742	6.79572	6.58437	6.61837	6.45796
291	272	518	395	ENSG00000101846	STS	X	steroid sulfatase (microsomal), isozyme S [Source:HGNC Symbol;Acc:HGNC:11425]	3.89e-05	0.599	0.11	5.44	5.43e-08	7120	Q4	93.8795	93.8795	57.4934	71.1941	STS	protein_coding	Protein coding	5.94309	6.23089	6.11285	4.66689	5.64707	5.85513	5.26248	5.9685	6.16375	6.739	6.17194	7.29157	6.32762	6.39353	5.58322	7.0433	6.65006	6.20817	6.40462	5.44857	5.57794	6.03905	6.01785	6.43484	5.75162	6.52984	6.60166	6.94293
292	295	280	279	ENSG00000130382	MLLT1	19	MLLT1, super elongation complex subunit [Source:HGNC Symbol;Acc:HGNC:7134]	0.674	-0.157	0.127	-1.24	0.215	6610	Q4	93.8261	88.8967	93.8261	91.6446	MLLT1	protein_coding	Protein coding	5.80835	5.84981	6.40316	7.37475	6.37093	6.58274	6.02756	6.64657	6.57715	6.08515	5.54951	6.31995	6.97269	6.84008	7.11584	6.81333	6.55541	6.35784	6.45269	5.60016	5.57124	6.58042	6.86404	6.75472	6.85954	6.67812	6.83152	6.5876
293	322	283	296	ENSG00000188229	TUBB4B	9	tubulin beta 4B class IVb [Source:HGNC Symbol;Acc:HGNC:20771]	0.424	-0.234	0.106	-2.2	0.0277	2800	Q4	93.3349	83.1416	93.3349	88.7464	TUBB4B	protein_coding	Protein coding	6.24262	6.23164	6.32301	7.28055	6.44696	6.39169	6.30982	6.25958	6.3277	5.91218	6.74502	5.84316	6.71553	6.45786	7.09939	6.5336	5.99444	6.38336	6.25724	6.42408	6.37163	6.38483	6.53928	6.55913	6.70234	6.53595	6.6286	6.43023
294	311	284	290	ENSG00000128272	ATF4	22	activating transcription factor 4 [Source:HGNC Symbol;Acc:HGNC:786]	0.446	-0.213	0.102	-2.08	0.0376	3360	Q4	93.2404	85.2018	93.2404	89.6472	ATF4	protein_coding	Protein coding	6.42065	6.49127	6.52211	7.36047	6.25547	6.60201	6.28248	6.13862	6.30957	6.0675	6.7403	6.41773	6.64019	6.48556	6.72129	6.42445	6.08224	6.1794	6.22439	6.16897	6.33467	6.35779	6.58676	6.54316	6.63655	6.50862	6.73769	6.40254
295	277	359	316	ENSG00000197635	DPP4	2	dipeptidyl peptidase 4 [Source:HGNC Symbol;Acc:HGNC:3009]	0.696	0.136	0.115	1.18	0.239	6310	Q4	92.9988	92.9988	77.3442	83.8149	DPP4	protein_coding	Protein coding	6.43582	6.13051	6.64095	4.0476	6.57666	5.69218	6.5627	6.70457	7.00848	6.41978	6.32445	5.89857	6.5206	5.98998	6.78208	6.67171	6.8752	6.46492	6.89469	5.84147	5.72401	6.70443	6.23563	6.59371	6.58232	6.52122	6.2112	6.3438
296	278	333	305	ENSG00000071082	RPL31	2	ribosomal protein L31 [Source:HGNC Symbol;Acc:HGNC:10334]	0.849	0.0642	0.0952	0.675	0.5	7430	Q4	92.9569	92.9569	81.9358	86.5694	RPL31	protein_coding	Protein coding	6.12031	6.64566	6.57664	5.14656	6.52523	6.42514	6.69944	6.49966	6.85158	6.14213	6.83929	6.01792	6.37538	5.89507	6.85768	6.51942	6.61681	6.46543	6.58836	6.69907	6.96273	6.12028	6.05512	6.54532	6.15953	6.63269	6.41198	6.06702
297	279	321	301	ENSG00000163527	STT3B	3	STT3B, catalytic subunit of the oligosaccharyltransferase complex [Source:HGNC Symbol;Acc:HGNC:30611]	0.911	0.0384	0.0887	0.433	0.665	6460	Q4	92.4348	92.4348	83.2913	87.1601	STT3B	protein_coding	Protein coding	6.55072	6.74561	6.84228	5.03046	6.67206	6.06556	6.83145	6.68804	6.78337	6.33911	6.95717	6.6954	6.26152	6.42313	6.20772	6.67465	6.52601	6.50015	6.35079	6.72492	6.51434	6.4135	6.28576	6.2961	6.18623	6.23001	6.33533	6.26815
298	280	387	336	ENSG00000166147	FBN1	15	fibrillin 1 [Source:HGNC Symbol;Acc:HGNC:3603]	0.517	0.23	0.13	1.76	0.0778	19900	Q4	92.2193	92.2193	73.1622	80.9301	FBN1	protein_coding	Protein coding	6.65678	6.4284	5.80535	6.45239	6.46614	6.52122	6.46702	5.89945	6.69147	6.90989	5.3139	6.43174	6.23785	6.26029	6.35214	6.39254	7.21659	6.5473	6.57106	4.72029	4.69455	6.86038	6.55154	6.39796	6.44499	6.66538	5.92792	6.31988
299	308	286	294	ENSG00000149806	FAU	11	FAU, ubiquitin like and ribosomal protein S30 fusion [Source:HGNC Symbol;Acc:HGNC:3597]	0.515	-0.222	0.126	-1.77	0.0768	2530	Q4	92.1894	85.7643	92.1894	89.3316	FAU	protein_coding	Protein coding	6.12105	6.27002	6.32275	8.05063	6.48659	6.44472	6.38112	6.47824	6.46927	6.00618	6.39606	6.12109	6.38585	6.42159	6.94093	6.44162	6.40225	6.23407	6.46435	6.57619	6.94575	6.22687	6.33552	6.7254	6.40794	6.43592	6.39828	6.16572
300	281	294	281	ENSG00000139644	TMBIM6	12	transmembrane BAX inhibitor motif containing 6 [Source:HGNC Symbol;Acc:HGNC:11723]	0.847	-0.0521	0.0764	-0.681	0.496	8270	Q4	92.1376	92.1376	90.4636	91.1895	TMBIM6	protein_coding	Protein coding	6.50193	6.75158	6.55688	5.26968	6.73937	6.50478	6.84375	6.65984	6.62296	6.28664	7.01595	6.50849	6.56899	6.54992	6.74827	6.67426	6.3203	6.34179	6.54408	6.64624	6.32381	6.4163	6.56133	6.631	6.53407	6.4417	6.55435	6.45729
301	305	288	293	ENSG00000104904	OAZ1	19	ornithine decarboxylase antizyme 1 [Source:HGNC Symbol;Acc:HGNC:8095]	0.424	-0.169	0.0774	-2.18	0.0295	4510	Q4	92.0075	86.135	92.0075	89.4	OAZ1	protein_coding	Protein coding	6.2544	6.34995	6.3527	6.32648	6.34286	6.42252	6.32826	6.27143	6.39792	5.94323	6.69248	6.22928	6.62857	6.58543	6.88023	6.34186	6.41407	6.28596	6.51331	6.67961	7.05365	6.41173	6.58167	6.58726	6.56724	6.58921	6.55726	6.41607
302	282	300	291	ENSG00000009307	CSDE1	1	cold shock domain containing E1 [Source:HGNC Symbol;Acc:HGNC:29905]	0.868	-0.0316	0.0527	-0.6	0.549	7570	Q4	91.924	91.924	87.6987	89.5161	CSDE1	protein_coding	Protein coding	6.45243	6.49507	6.71254	5.66951	6.71551	6.49192	6.84235	6.65805	6.83513	6.34796	6.57909	6.55139	6.33842	6.40646	6.52193	6.41709	6.68621	6.56439	6.72876	6.73009	6.65567	6.41703	6.41852	6.5119	6.40098	6.41162	6.22008	6.39487
303	349	290	311	ENSG00000260034	LCMT1-AS2	16	LCMT1 antisense RNA 2 [Source:HGNC Symbol;Acc:HGNC:51178]	0.633	-0.188	0.138	-1.37	0.172	10700	Q4	91.8362	77.9952	91.8362	85.5242	LCMT1-AS2	antisense	Long noncoding	6.89188	6.3715	6.80126	5.16262	5.51368	6.76691	5.2433	6.33724	5.6267	6.33455	5.78028	6.66936	6.73034	6.95515	5.68349	6.84987	6.0165	6.26323	5.71014	5.87863	6.12578	7.03347	6.62331	6.02817	7.0688	6.50816	7.05766	6.87307
304	526	291	380	ENSG00000077274	CAPN6	X	calpain 6 [Source:HGNC Symbol;Acc:HGNC:1483]	0.185	-0.489	0.154	-3.17	0.00154	4320	Q4	91.715	56.0417	91.715	73.9927	CAPN6	protein_coding	Protein coding	6.23285	5.96671	5.54362	6.61668	6.45413	5.92436	5.91361	6.45261	5.57212	6.11578	7.38366	6.62199	6.51292	6.89352	6.06766	6.68865	4.81478	5.74174	4.46543	7.39961	6.61809	6.40616	6.54433	5.77272	6.20696	5.37341	6.29119	6.79309
305	302	292	292	ENSG00000167526	RPL13	16	ribosomal protein L13 [Source:HGNC Symbol;Acc:HGNC:10303]	0.608	-0.147	0.102	-1.45	0.148	8220	Q4	91.4282	87.0888	91.4282	89.5107	RPL13	protein_coding	Protein coding	5.75879	6.39334	6.37395	6.8619	6.55609	6.56696	6.42371	6.50993	6.68641	5.76595	6.70019	5.78317	6.62216	6.30129	7.15297	6.44267	6.46321	6.42691	6.36457	6.59178	6.73077	6.25226	6.33346	6.79274	6.39496	6.68646	6.63474	6.27184
306	283	317	300	ENSG00000101474	APMAP	20	adipocyte plasma membrane associated protein [Source:HGNC Symbol;Acc:HGNC:13238]	0.881	0.0402	0.0727	0.552	0.581	3130	Q4	91.2304	91.2304	84.2735	87.2383	APMAP	protein_coding	Protein coding	6.35065	6.29356	6.42343	6.0837	6.32633	6.60781	6.1903	6.41786	6.51106	6.52093	6.06909	6.53532	6.56335	6.70229	6.94002	6.59032	6.66428	6.41591	6.60042	5.84101	5.98405	6.42986	6.3899	6.63264	6.30924	6.30448	6.60324	6.24902
307	284	295	288	ENSG00000119335	SET	9	SET nuclear proto-oncogene [Source:HGNC Symbol;Acc:HGNC:10760]	0.745	-0.0777	0.0757	-1.03	0.305	5860	Q4	91.1136	91.1136	89.978	90.4712	SET	protein_coding	Protein coding	6.35231	6.59732	6.83446	6.64357	6.94944	6.3803	7.08458	6.69183	7.02744	6.11446	6.98589	6.34563	6.27786	6.17231	6.63991	6.35811	6.59482	6.6885	6.7474	6.94114	6.85329	6.30658	6.39534	6.55708	6.39512	6.33537	6.2115	6.23256
308	287	293	284	ENSG00000159377	PSMB4	1	proteasome subunit beta 4 [Source:HGNC Symbol;Acc:HGNC:9541]	0.723	-0.0765	0.0698	-1.1	0.273	2870	Q4	91.0815	90.4024	91.0815	90.7848	PSMB4	protein_coding	Protein coding	6.39621	6.53052	6.40212	6.02081	6.36403	6.49667	6.40233	6.31956	6.53565	6.17058	6.57643	6.09864	6.5523	6.5414	6.9105	6.47244	6.3999	6.19638	6.49475	6.51092	6.77211	6.33085	6.62917	6.68523	6.42187	6.647	6.5825	6.35516
309	285	304	297	ENSG00000233828	CTC-242N15.1	5		0.987	0.00994	0.122	0.0816	0.935	4510	Q4	90.6691	90.6691	87.0236	88.5943	CTC-242N15.1	lincRNA	Long noncoding	6.7829	6.65342	7.36485	5.20724	5.72864	6.53224	5.5129	6.62868	6.64573	6.85567	5.55308	6.427	6.37601	6.70814	6.02915	6.05818	6.61083	6.23952	6.79565	6.03291	5.76537	6.79411	6.6632	6.40512	6.49118	6.78576	6.66177	6.64671
310	286	323	308	ENSG00000150093	ITGB1	10	integrin subunit beta 1 [Source:HGNC Symbol;Acc:HGNC:6153]	0.971	0.0183	0.108	0.17	0.865	7820	Q4	90.4175	90.4175	83.0906	86.2084	ITGB1	protein_coding	Protein coding	6.52467	6.65021	6.77717	6.45022	6.93121	6.32989	7.38352	6.69573	7.02243	6.20973	7.4495	6.47096	6.08768	6.16296	6.43715	6.19413	6.6443	6.44173	6.71256	6.62082	5.42796	6.29733	6.2873	6.7578	6.45996	6.34337	5.94479	6.15709
311	288	296	289	ENSG00000171863	RPS7	2	ribosomal protein S7 [Source:HGNC Symbol;Acc:HGNC:10440]	0.86	-0.0607	0.0953	-0.637	0.524	7430	Q4	90.3689	90.3689	89.6562	89.9662	RPS7	protein_coding	Protein coding	6.13849	6.60058	6.42178	5.87898	6.64931	6.47865	6.64275	6.4672	6.69851	5.85747	6.95236	5.93964	6.42687	6.25682	7.00664	6.47087	6.3456	6.32554	6.42084	6.81438	7.05727	6.24148	6.29185	6.73446	6.46405	6.58075	6.38433	6.22935
312	292	372	335	ENSG00000117335	CD46	1	CD46 molecule [Source:HGNC Symbol;Acc:HGNC:6953]	0.52	0.152	0.0869	1.75	0.08	10400	Q4	89.5995	89.5995	74.9704	81.028	CD46	protein_coding	Protein coding	6.45878	6.38027	6.46374	4.7371	6.34769	6.43126	6.29474	6.58985	6.63541	6.79144	5.86357	6.62735	6.32471	6.48434	5.96428	6.58273	6.57635	6.50718	6.52159	6.33786	6.12573	6.32164	6.17848	6.14765	6.08321	6.26552	6.16722	6.31029
313	319	297	302	ENSG00000136261	BZW2	7	basic leucine zipper and W2 domains 2 [Source:HGNC Symbol;Acc:HGNC:18808]	0.62	-0.15	0.106	-1.41	0.159	4770	Q4	89.5517	83.7054	89.5517	86.9547	BZW2	protein_coding	Protein coding	6.26385	6.74199	6.57696	6.3403	6.54728	6.54936	6.87957	6.55725	6.63604	6.02462	7.29699	6.7112	6.33583	6.50731	6.39465	6.52347	5.96069	6.33463	5.74348	7.18911	6.52927	6.23782	6.3239	6.4312	6.18349	6.09448	6.34265	6.36824
314	293	324	310	ENSG00000100201	DDX17	22	DEAD-box helicase 17 [Source:HGNC Symbol;Acc:HGNC:2740]	0.731	0.0368	0.0343	1.07	0.284	12400	Q4	89.4603	89.4603	82.991	85.7514	DDX17	protein_coding	Protein coding	6.6481	6.67932	6.55643	5.7329	6.31643	6.59125	6.32346	6.2402	6.4878	6.71375	6.61127	6.25563	6.37088	6.33318	6.37591	6.37797	6.36353	6.44107	6.29423	6.30991	6.17297	6.40153	6.44825	6.33873	6.56513	6.59021	6.49099	6.48168
315	296	313	303	ENSG00000169714	CNBP	3	CCHC-type zinc finger nucleic acid binding protein [Source:HGNC Symbol;Acc:HGNC:13164]	0.795	-0.0594	0.0706	-0.842	0.4	2480	Q4	88.7571	88.7571	85.4268	86.8628	CNBP	protein_coding	Protein coding	6.33228	6.50172	6.67033	5.98078	6.80196	6.29347	6.7647	6.55989	6.80271	6.0935	6.71665	6.50066	6.24406	6.33615	6.50746	6.34277	6.58813	6.5032	6.84465	7.077	7.20913	6.24408	6.20245	6.48479	6.27742	6.39723	6.32462	6.25533
316	464	298	364	ENSG00000106991	ENG	9	endoglin [Source:HGNC Symbol;Acc:HGNC:3349]	0.42	-0.344	0.154	-2.23	0.026	4860	Q4	88.6155	62.6295	88.6155	76.174	ENG	protein_coding	Protein coding	6.12064	6.10932	5.43153	6.55421	5.86209	6.70116	5.61336	6.57827	5.3316	5.6638	6.55441	6.5999	6.6201	6.78107	5.59566	7.28282	5.12582	6.22262	5.00479	6.83023	6.45767	6.14955	6.42643	5.98106	6.52905	5.97491	7.21211	6.73739
317	297	301	299	ENSG00000167986	DDB1	11	damage specific DNA binding protein 1 [Source:HGNC Symbol;Acc:HGNC:2717]	0.787	-0.0506	0.0578	-0.876	0.381	17900	Q4	88.5297	88.5297	87.4844	87.9385	DDB1	protein_coding	Protein coding	6.49608	6.53515	6.31339	6.1301	6.36059	6.6281	6.43466	6.52089	6.47682	6.45342	6.27918	6.36999	6.65443	6.52771	6.62993	6.66015	6.47472	6.30165	6.33644	6.08728	6.00616	6.35874	6.65642	6.45482	6.42589	6.44394	6.45803	6.46464
318	298	342	318	ENSG00000174748	RPL15	3	ribosomal protein L15 [Source:HGNC Symbol;Acc:HGNC:10306]	0.996	0.00275	0.104	0.0264	0.979	8140	Q4	88.2134	88.2134	80.5086	83.7807	RPL15	protein_coding	Protein coding	6.28687	6.60196	6.5429	4.13811	6.55789	6.34352	6.66495	6.49935	6.72536	6.11116	6.64424	6.07178	6.35915	6.20033	6.71455	6.35886	6.55961	6.38944	6.59051	6.73866	6.98723	6.31328	6.23577	6.60986	6.29241	6.40144	6.28454	6.11527
319	317	299	307	ENSG00000126267	COX6B1	19	cytochrome c oxidase subunit 6B1 [Source:HGNC Symbol;Acc:HGNC:2280]	0.504	-0.134	0.074	-1.81	0.0696	1180	Q4	88.0877	83.972	88.0877	86.2695	COX6B1	protein_coding	Protein coding	6.63053	6.63447	6.3277	5.7399	6.30033	6.51514	6.35535	6.20748	6.267	6.13055	6.67259	6.00085	6.48123	6.43112	6.8974	6.3802	6.15164	6.04664	6.36182	6.66063	6.93849	6.45994	6.46516	6.64104	6.50506	6.48651	6.42417	6.30109
320	300	319	312	ENSG00000265107	GJA5	1	gap junction protein alpha 5 [Source:HGNC Symbol;Acc:HGNC:4279]	0.973	-0.0208	0.129	-0.161	0.872	4290	Q4	87.526	87.526	83.8519	85.4341	GJA5	protein_coding	Protein coding	6.51408	6.90468	6.66305	6.47378	7.08014	6.32277	7.21666	6.37331	6.78597	6.43872	7.84094	6.07517	6.24014	6.26175	6.87229	6.19229	5.92719	6.15115	6.0962	6.16993	4.86366	6.08687	6.52125	6.69364	6.54376	6.32755	6.24517	6.14785
321	301	363	334	ENSG00000155096	AZIN1	8	antizyme inhibitor 1 [Source:HGNC Symbol;Acc:HGNC:16432]	0.761	0.0781	0.0809	0.966	0.334	7670	Q4	87.4053	87.4053	76.5576	81.1099	AZIN1	protein_coding	Protein coding	6.28429	6.45231	6.68095	4.98405	6.22222	6.42136	6.15655	6.55868	6.5754	6.34414	6.20248	6.76968	6.21243	6.57643	6.18225	6.50088	6.56106	6.46121	6.48851	6.3326	6.58674	6.35245	6.22138	6.09487	6.11937	6.18149	6.31609	6.46166
322	340	302	317	ENSG00000164733	CTSB	8	cathepsin B [Source:HGNC Symbol;Acc:HGNC:2527]	0.717	-0.133	0.12	-1.11	0.267	9400	Q4	87.3985	79.3466	87.3985	83.7928	CTSB	protein_coding	Protein coding	6.10961	6.34054	5.88214	6.45909	6.03952	6.4566	5.64271	6.24954	5.71071	5.86068	6.11649	6.73227	6.86035	6.50604	6.61369	6.68907	5.7075	6.45093	6.03909	6.83103	6.66535	6.64811	6.95733	6.7236	6.29583	6.50076	7.31231	6.87908
323	303	355	329	ENSG00000141367	CLTC	17	clathrin heavy chain [Source:HGNC Symbol;Acc:HGNC:2092]	0.785	0.0653	0.0741	0.882	0.378	14200	Q4	86.9061	86.9061	78.2012	81.883	CLTC	protein_coding	Protein coding	6.64872	6.29198	6.11653	4.8363	6.42894	6.33865	6.1958	6.27499	6.4251	6.56177	6.063	6.25962	6.44788	6.21152	6.30484	6.38709	6.65845	6.48622	6.49625	6.38973	6.47743	6.58345	6.32851	6.1749	6.30257	6.57544	6.35727	6.40322
324	306	306	306	ENSG00000089597	GANAB	11	glucosidase II alpha subunit [Source:HGNC Symbol;Acc:HGNC:4138]	0.665	-0.118	0.0927	-1.27	0.204	6410	Q4	86.5465	85.9834	86.5465	86.3006	GANAB	protein_coding	Protein coding	6.43032	6.53079	6.28471	7.07951	6.66577	6.27847	6.56559	6.30193	6.45343	6.58628	6.84653	6.2783	6.63203	6.38908	6.69801	6.58103	6.20304	6.46474	6.11699	5.98206	5.59697	6.4044	6.31943	6.43062	6.26159	6.44492	6.37207	6.29064
325	401	307	347	ENSG00000184270	HIST2H2AB	1	histone cluster 2 H2A family member b [Source:HGNC Symbol;Acc:HGNC:20508]	0.367	-0.338	0.138	-2.44	0.0145	486	Q4	86.4522	70.5174	86.4522	79.1057	HIST2H2AB	protein_coding	Protein coding	5.60337	5.84705	6.39542	7.70261	6.45187	6.25304	6.17756	6.06518	6.32107	5.10308	6.40862	5.1669	6.4245	6.15796	7.22743	6.27989	5.7341	5.97108	6.06742	6.95956	6.79688	6.0059	6.34059	6.58781	6.30393	6.59391	6.53808	5.96682
326	338	308	323	ENSG00000100600	LGMN	14	legumain [Source:HGNC Symbol;Acc:HGNC:9472]	0.723	-0.141	0.129	-1.1	0.273	4930	Q4	85.8951	79.5079	85.8951	83.0501	LGMN	protein_coding	Protein coding	6.30683	6.19555	6.01661	6.03794	6.24579	6.3247	5.21094	6.37395	5.59744	5.82121	5.86454	7.10051	6.65152	7.07813	6.46942	6.03393	6.83064	6.11915	6.31462	6.79415	7.01335	6.49027	6.02143	6.45681	6.61607	6.42412	7.16589	6.87556
327	307	335	322	ENSG00000109475	RPL34	4	ribosomal protein L34 [Source:HGNC Symbol;Acc:HGNC:10340]	0.955	-0.0201	0.0856	-0.235	0.814	4180	Q4	85.8644	85.8644	81.1609	83.1786	RPL34	protein_coding	Protein coding	6.00107	6.48632	6.44514	6.13771	6.55077	6.32618	6.76277	6.47508	6.8742	5.79889	6.6627	6.07338	6.20065	6.20956	6.69338	6.34908	6.64685	6.35005	6.54161	6.73212	6.86711	5.95078	5.97483	6.37196	6.08904	6.41452	6.18784	5.98318
328	469	309	375	ENSG00000012171	SEMA3B	3	semaphorin 3B [Source:HGNC Symbol;Acc:HGNC:10724]	0.325	-0.443	0.17	-2.6	0.00928	7720	Q4	85.8372	61.7429	85.8372	74.3539	SEMA3B	protein_coding	Protein coding	5.72998	5.53585	6.20946	8.37059	5.73399	6.33535	3.88306	6.3232	5.40202	5.39327	5.05057	7.19016	6.83215	7.14283	5.37951	6.26513	6.18868	6.20423	5.6511	6.55193	6.51317	6.60474	6.80422	5.89016	6.00128	6.13361	7.11764	6.89533
329	387	310	344	ENSG00000276966	HIST1H4E	6	histone cluster 1 H4 family member e [Source:HGNC Symbol;Acc:HGNC:4790]	0.307	-0.357	0.132	-2.7	0.00692	1880	Q4	85.7711	72.2397	85.7711	79.5863	HIST1H4E	protein_coding	Protein coding	6.05798	6.14581	6.53165	8.07293	6.77728	6.05627	6.51878	6.28969	6.37279	5.61837	6.50757	5.79764	6.1804	5.97769	6.80382	6.13631	6.10924	6.38723	6.30462	7.09182	7.21747	6.0212	6.24787	6.48792	6.50461	6.23346	6.09974	6.22829
330	318	311	313	ENSG00000198830	HMGN2	1	high mobility group nucleosomal binding domain 2 [Source:HGNC Symbol;Acc:HGNC:4986]	0.449	-0.154	0.076	-2.03	0.0421	3160	Q4	85.6414	83.7156	85.6414	84.7965	HMGN2	protein_coding	Protein coding	6.30528	6.21621	6.63977	7.08585	6.46711	6.41945	6.42866	6.66969	6.51664	6.07419	6.10131	6.24938	6.38168	6.28888	6.41011	6.13728	6.4627	6.54821	6.65064	6.44546	7.03748	6.11931	6.20034	6.15753	6.21874	6.38836	6.43233	6.02474
331	309	331	321	ENSG00000133131	MORC4	X	MORC family CW-type zinc finger 4 [Source:HGNC Symbol;Acc:HGNC:23485]	0.987	-0.00708	0.0869	-0.0815	0.935	7460	Q4	85.612	85.612	82.0618	83.5909	MORC4	protein_coding	Protein coding	6.31489	6.00917	6.23677	6.60921	6.25048	6.60467	6.17407	6.51408	6.62369	6.54849	5.57497	6.3005	6.54111	6.43227	6.54543	6.48674	6.84689	6.31798	6.7733	5.75821	6.07707	6.50114	6.5339	6.36963	6.42896	6.39378	6.14729	6.24639
332	391	312	345	ENSG00000129757	CDKN1C	11	cyclin dependent kinase inhibitor 1C [Source:HGNC Symbol;Acc:HGNC:1786]	0.526	-0.269	0.155	-1.73	0.0836	3340	Q4	85.485	72.0604	85.485	79.3504	CDKN1C	protein_coding	Protein coding	4.18271	4.70716	6.30115	7.78052	6.48602	6.44034	6.36976	6.29434	6.68989	4.57329	5.65533	5.80565	6.4529	6.28753	7.21355	6.6048	6.22471	5.97856	6.14763	6.2089	5.5901	6.09666	6.45292	6.5531	6.53007	6.82323	6.50185	5.69319
333	310	327	320	ENSG00000259701	RP11-108K3.3	15		0.997	0.00317	0.152	0.0208	0.983	486	Q4	85.2642	85.2642	82.4457	83.6627	RP11-108K3.3	sense_intronic	Long noncoding	6.41563	6.4224	7.51244	4.53886	5.76345	6.83598	4.36184	6.6037	5.91049	6.75299	5.61233	6.79846	6.69705	6.93774	5.27481	5.9737	6.5601	6.17268	6.15285	5.80835	5.77122	7.028	6.7197	6.30101	6.38822	6.98917	6.92548	7.01928
334	321	315	314	ENSG00000196262	PPIA	7	peptidylprolyl isomerase A [Source:HGNC Symbol;Acc:HGNC:9253]	0.681	-0.108	0.0882	-1.22	0.221	5520	Q4	85.1151	83.2105	85.1151	84.2796	PPIA	protein_coding	Protein coding	6.23194	6.50853	6.48517	5.85654	6.64166	6.48421	6.79815	6.27227	6.60121	6.12029	6.93583	5.85283	6.38795	6.18032	6.81525	6.16751	6.25409	6.31867	6.46169	6.91184	6.9013	6.3457	6.28463	6.72104	6.30989	6.42944	6.48539	6.05221
335	312	325	319	ENSG00000124942	AHNAK	11	AHNAK nucleoprotein [Source:HGNC Symbol;Acc:HGNC:347]	0.832	-0.0918	0.126	-0.727	0.468	24900	Q4	84.9981	84.9981	82.8255	83.7656	AHNAK	protein_coding	Protein coding	6.57604	6.20542	5.87346	7.75708	6.79581	6.40109	6.64668	6.2729	6.48711	6.92993	6.09119	6.17808	6.15893	5.92341	5.99133	6.31303	6.84273	6.7334	6.33581	6.14426	5.86847	6.81241	6.32307	5.90562	6.27717	6.96984	6.07442	6.10308
336	314	365	342	ENSG00000148175	STOM	9	stomatin [Source:HGNC Symbol;Acc:HGNC:3383]	0.842	0.0586	0.0845	0.693	0.488	3780	Q4	84.432	84.432	76.4701	79.8439	STOM	protein_coding	Protein coding	6.32491	6.1271	6.76886	5.15319	6.59797	6.13712	6.2073	6.33536	6.56564	6.25804	5.90147	6.39948	6.50507	6.39866	6.55639	5.81259	6.8875	6.58628	7.23326	6.22074	6.34561	6.61915	6.4493	6.46417	6.5452	6.51037	6.21449	6.28275
337	344	316	328	ENSG00000163902	RPN1	3	ribophorin I [Source:HGNC Symbol;Acc:HGNC:10381]	0.532	-0.176	0.103	-1.71	0.0873	4880	Q4	84.3701	79.0409	84.3701	82.0043	RPN1	protein_coding	Protein coding	6.12229	6.42408	6.315	7.19083	6.49017	6.34356	6.62304	6.21879	6.31722	5.8161	6.89796	6.11471	6.26541	6.34036	6.73306	6.49194	6.13532	6.04491	6.19667	6.31334	5.84621	6.24484	6.34611	6.50769	6.45505	6.3312	6.40842	6.20928
338	315	341	326	ENSG00000182899	RPL35A	3	ribosomal protein L35a [Source:HGNC Symbol;Acc:HGNC:10345]	0.906	-0.0458	0.1	-0.457	0.648	3640	Q4	84.131	84.131	80.6535	82.1513	RPL35A	protein_coding	Protein coding	6.0493	6.55682	6.46178	5.18234	6.51485	6.40063	6.7222	6.39625	6.72606	5.67609	6.72164	5.96666	6.38029	6.30467	6.89026	6.42957	6.46757	6.25994	6.54809	6.84626	7.04818	5.96786	6.04015	6.53864	6.14593	6.47705	6.30489	6.12372
339	336	318	324	ENSG00000102316	MAGED2	X	MAGE family member D2 [Source:HGNC Symbol;Acc:HGNC:16353]	0.468	-0.13	0.0663	-1.97	0.0494	3550	Q4	84.0098	80.4332	84.0098	82.4316	MAGED2	protein_coding	Protein coding	6.30168	6.22878	6.22162	6.47747	6.14223	6.43066	6.12662	6.19379	6.25766	6.07057	6.02123	5.89948	6.39129	6.3507	6.48639	6.11351	6.67647	6.4608	6.60063	6.24184	6.73217	6.6616	6.33078	6.49938	6.62961	6.52093	6.66093	6.18663
340	316	382	354	ENSG00000168374	ARF4	3	ADP ribosylation factor 4 [Source:HGNC Symbol;Acc:HGNC:655]	0.908	0.0435	0.0972	0.447	0.655	3030	Q4	83.9815	83.9815	73.5969	77.9555	ARF4	protein_coding	Protein coding	6.36836	6.48715	6.55041	4.55471	6.5701	6.05582	6.79823	6.5881	6.67	6.26846	6.72429	6.4893	5.88787	5.99704	6.11003	6.05111	6.61794	6.50348	6.57247	7.03262	6.96695	6.19318	6.03406	6.30127	6.25569	6.09354	6.09069	6.26355
341	395	320	352	ENSG00000278463	HIST1H2AB	6	histone cluster 1 H2A family member b [Source:HGNC Symbol;Acc:HGNC:4734]	0.447	-0.28	0.135	-2.07	0.038	476	Q4	83.6326	71.3555	83.6326	78.0407	HIST1H2AB	protein_coding	Protein coding	4.96661	5.7536	6.5055	6.57868	6.68985	6.2731	6.24331	5.9899	6.45357	5.17282	6.87284	5.31734	6.27762	6.01711	7.14872	6.16851	5.71911	6.40356	6.15686	7.36597	7.11497	5.97313	6.17934	6.39815	6.28237	6.44707	6.49774	5.58802
342	320	448	387	ENSG00000039068	CDH1	16	cadherin 1 [Source:HGNC Symbol;Acc:HGNC:1748]	0.505	0.21	0.116	1.81	0.0702	6750	Q4	83.5285	83.5285	65.0144	72.518	CDH1	protein_coding	Protein coding	6.20425	6.4003	6.02037	5.6114	6.3646	6.24092	6.37567	6.45189	6.53764	6.45202	6.21868	5.99753	6.18143	5.76334	6.6152	6.32563	6.53647	6.33106	6.37561	4.85397	3.77303	6.44905	6.07549	6.38428	6.2874	6.37336	6.04454	6.12501
343	335	322	327	ENSG00000105655	ISYNA1	19	inositol-3-phosphate synthase 1 [Source:HGNC Symbol;Acc:HGNC:29821]	0.769	-0.111	0.118	-0.942	0.346	4070	Q4	83.2479	80.4656	83.2479	82.0234	ISYNA1	protein_coding	Protein coding	5.79354	5.8308	6.29731	6.9063	6.02206	6.59655	5.98361	6.22156	6.4323	6.01685	5.42732	5.60505	6.71717	6.48164	6.94835	6.36687	6.51406	5.98279	6.70219	5.45519	5.69539	6.45658	6.44592	6.51102	6.33917	6.56959	6.44933	5.99229
344	323	338	330	ENSG00000139112	GABARAPL1	12	GABA type A receptor associated protein like 1 [Source:HGNC Symbol;Acc:HGNC:4068]	0.972	-0.0143	0.0879	-0.163	0.871	4920	Q4	83.1328	83.1328	80.8183	81.8192	GABARAPL1	protein_coding	Protein coding	6.16211	6.17633	6.35263	5.81286	6.09503	6.51471	5.941	6.39954	6.48787	6.36578	5.38083	6.73508	6.49997	6.75697	6.22157	6.66156	6.53974	6.2985	6.55344	6.13241	6.38939	6.41684	6.65086	6.48254	6.41234	6.37856	6.4597	6.55442
345	325	364	346	ENSG00000143384	MCL1	1	BCL2 family apoptosis regulator [Source:HGNC Symbol;Acc:HGNC:6943]	0.984	0.00518	0.0511	0.101	0.919	5080	Q4	82.622	82.622	76.5136	79.1187	MCL1	protein_coding	Protein coding	6.30005	6.30275	6.6145	6.42435	6.55581	6.2142	6.50263	6.46279	6.68895	6.25218	6.43177	6.67543	6.23447	6.30185	6.26656	6.32284	6.49247	6.46136	6.49755	6.56172	6.33127	6.15002	6.13488	6.21364	6.23097	6.26022	6.03657	6.344
346	359	326	341	ENSG00000105640	RPL18A	19	ribosomal protein L18a [Source:HGNC Symbol;Acc:HGNC:10311]	0.603	-0.15	0.103	-1.46	0.144	4190	Q4	82.5623	76.5681	82.5623	79.8938	RPL18A	protein_coding	Protein coding	5.71655	6.09908	6.17132	5.96433	6.39985	6.44672	6.41199	6.17528	6.3484	5.55208	6.6161	5.65327	6.50421	6.11454	7.11367	6.53398	5.88071	6.07624	5.92867	6.45293	6.59234	6.23924	6.31641	6.78441	6.52585	6.43178	6.38826	6.17566
347	326	345	333	ENSG00000063046	EIF4B	12	eukaryotic translation initiation factor 4B [Source:HGNC Symbol;Acc:HGNC:3285]	0.907	-0.0327	0.0719	-0.455	0.649	7310	Q4	82.5163	82.5163	80.0851	81.1359	EIF4B	protein_coding	Protein coding	6.14134	6.61183	6.43111	6.27181	6.50709	6.38622	6.65062	6.4361	6.59186	6.02328	6.79646	5.98379	6.33011	6.11219	6.66294	6.35846	6.39263	6.33632	6.46788	6.23823	6.2437	6.10963	6.18374	6.57537	6.36033	6.41022	6.20208	6.08669
348	327	354	339	ENSG00000173402	DAG1	3	dystroglycan 1 [Source:HGNC Symbol;Acc:HGNC:2666]	0.988	0.00625	0.0905	0.069	0.945	8250	Q4	82.4745	82.4745	78.2275	80.0512	DAG1	protein_coding	Protein coding	6.48009	6.66321	5.88649	6.06554	6.34138	6.55966	6.2495	6.16767	6.1406	6.5722	6.72444	5.94457	6.46842	6.36045	6.77839	6.61447	6.05345	6.01109	5.99423	5.3427	4.64506	6.45186	6.45988	6.65293	6.48934	6.34545	6.19607	6.33763
349	328	367	348	ENSG00000177469	PTRF	17	polymerase I and transcript release factor [Source:HGNC Symbol;Acc:HGNC:9688]	0.959	-0.0288	0.133	-0.216	0.829	4640	Q4	82.4697	82.4697	76.1084	78.8186	PTRF	protein_coding	Protein coding	5.88285	6.29242	6.12296	7.74076	5.94804	6.36625	5.83027	5.96806	6.2554	6.02015	5.34191	6.15099	6.24106	6.24596	6.58638	6.31332	6.77347	6.29752	6.84196	5.27475	5.95793	6.40078	6.6339	6.7148	6.46736	6.71613	6.4406	6.26165
350	332	328	331	ENSG00000137818	RPLP1	15	ribosomal protein lateral stalk subunit P1 [Source:HGNC Symbol;Acc:HGNC:10372]	0.518	-0.247	0.14	-1.76	0.0783	4550	Q4	82.4267	80.9211	82.4267	81.767	RPLP1	protein_coding	Protein coding	5.59135	5.49181	6.88074	8.77781	6.91107	6.16048	6.93171	6.86387	6.98161	5.83286	5.70358	6.42523	6.12964	6.0091	6.62362	6.11377	6.82188	6.83923	6.91077	6.8213	7.04093	6.05531	5.84965	6.32877	6.10517	6.15323	6.16191	5.85097
351	378	329	350	ENSG00000003436	TFPI	2	tissue factor pathway inhibitor [Source:HGNC Symbol;Acc:HGNC:11760]	0.715	-0.175	0.156	-1.12	0.263	15000	Q4	82.4211	73.7183	82.4211	78.5079	TFPI	protein_coding	Protein coding	6.05714	7.31249	7.04961	4.6	6.43531	6.66571	6.86118	7.30032	6.46791	5.62595	7.16389	7.18939	6.20471	5.97165	5.63059	6.66214	5.71659	6.44181	5.96415	7.59643	6.56457	5.47212	5.91202	5.88366	6.40992	5.53835	6.32898	6.52516
352	329	330	325	ENSG00000008018	PSMB1	6	proteasome subunit beta 1 [Source:HGNC Symbol;Acc:HGNC:9537]	0.64	-0.106	0.0788	-1.35	0.178	2730	Q4	82.3994	81.9528	82.3994	82.2044	PSMB1	protein_coding	Protein coding	6.17378	6.3754	6.36699	6.34967	6.22633	6.22301	6.44495	6.31781	6.50655	6.02344	6.54527	6.23153	6.30044	6.47133	6.4901	6.39652	6.23357	6.19918	6.36965	6.80861	6.84901	6.06216	6.30619	6.29579	6.07556	6.39418	6.29962	6.20378
353	333	332	332	ENSG00000084623	EIF3I	1	eukaryotic translation initiation factor 3 subunit I [Source:HGNC Symbol;Acc:HGNC:3272]	0.681	-0.0997	0.0816	-1.22	0.222	2060	Q4	81.9747	80.6246	81.9747	81.3834	EIF3I	protein_coding	Protein coding	6.22758	6.40937	6.37968	6.26215	6.38108	6.26529	6.45773	6.22789	6.45359	5.9329	6.72517	5.92869	6.35893	6.29525	6.75484	6.40033	6.12319	6.10978	6.26843	6.64385	6.74181	6.14531	6.31962	6.53001	6.09132	6.40168	6.33119	6.05776
354	330	351	340	ENSG00000198805	PNP	14	purine nucleoside phosphorylase [Source:HGNC Symbol;Acc:HGNC:7892]	0.998	-0.00114	0.0852	-0.0134	0.989	4880	Q4	81.2197	81.2197	78.8861	79.8949	PNP	protein_coding	Protein coding	6.29301	6.26879	6.03013	5.78985	5.9983	6.51319	6.22079	6.23786	6.46835	6.28425	5.72577	5.61617	6.59484	6.43345	6.82857	6.42297	6.23863	5.91271	6.2884	6.01082	6.09732	6.16538	6.44676	6.46132	6.33612	6.51143	6.38635	6.3413
355	375	334	351	ENSG00000149925	ALDOA	16	aldolase, fructose-bisphosphate A [Source:HGNC Symbol;Acc:HGNC:414]	0.481	-0.212	0.112	-1.89	0.0583	7220	Q4	81.203	74.1737	81.203	78.0605	ALDOA	protein_coding	Protein coding	6.02759	6.23567	6.03108	7.31333	6.4009	6.32496	6.3873	6.1242	6.28779	5.9307	6.7456	5.80131	6.29979	6.03928	6.76174	6.38437	5.84244	6.07818	6.06729	6.65607	6.32873	5.98111	6.11679	6.44787	6.27165	6.37176	6.18121	6.03098
356	331	383	357	ENSG00000105492	SIGLEC6	19	sialic acid binding Ig like lectin 6 [Source:HGNC Symbol;Acc:HGNC:10875]	0.786	0.107	0.122	0.88	0.379	3060	Q4	81.1152	81.1152	73.5871	76.7786	SIGLEC6	protein_coding	Protein coding	6.61264	5.38046	5.45148	6.07352	5.62469	6.63774	5.67385	6.07452	6.08649	6.72323	6.31004	5.47028	6.50909	6.1462	6.53933	7.36306	5.76721	6.33001	5.73714	4.86429	4.62282	6.05574	6.51384	6.46141	6.84551	6.71617	6.57634	6.45038
357	416	336	367	ENSG00000099795	NDUFB7	19	NADH:ubiquinone oxidoreductase subunit B7 [Source:HGNC Symbol;Acc:HGNC:7702]	0.424	-0.328	0.149	-2.2	0.0278	643	Q4	80.9945	68.773	80.9945	75.4207	NDUFB7	protein_coding	Protein coding	5.30925	5.36378	5.86028	8.25898	5.9488	6.23673	5.76902	6.06178	5.95672	5.20893	5.72607	5.66992	6.37217	6.35806	6.76859	6.25608	6.24618	5.96018	6.25773	6.14219	6.63215	6.29038	6.34082	6.71104	6.42127	6.43199	6.4253	6.00378
358	334	337	337	ENSG00000132646	PCNA	20	proliferating cell nuclear antigen [Source:HGNC Symbol;Acc:HGNC:8729]	0.7	-0.0984	0.0851	-1.16	0.248	1750	Q4	80.8648	80.577	80.8648	80.7392	PCNA	protein_coding	Protein coding	6.07359	6.18965	6.68397	5.3963	6.51797	6.35733	6.56042	6.3053	6.62311	6.00136	6.7158	5.94187	6.37454	6.22138	6.8705	6.07227	6.18438	6.33381	6.57393	6.66709	6.76982	6.22145	6.3457	6.33434	6.25762	6.30293	6.30342	6.06766
359	396	339	362	ENSG00000233927	RPS28	19	ribosomal protein S28 [Source:HGNC Symbol;Acc:HGNC:10418]	0.405	-0.26	0.114	-2.28	0.0229	2450	Q4	80.7131	71.2059	80.7131	76.4221	RPS28	protein_coding	Protein coding	5.92207	5.84884	6.2022	7.29386	6.5682	6.13059	6.52506	6.36257	6.03852	5.50852	6.1823	5.86088	6.43621	6.33366	7.09989	6.43174	6.36501	5.93979	6.61003	6.35705	6.2305	6.23944	6.13022	6.65962	6.22748	6.31333	6.34094	6.09021
360	383	340	355	ENSG00000135821	GLUL	1	glutamate-ammonia ligase [Source:HGNC Symbol;Acc:HGNC:4341]	0.692	-0.146	0.123	-1.19	0.235	10600	Q4	80.6898	72.9674	80.6898	77.2279	GLUL	protein_coding	Protein coding	6.15896	5.79426	6.15217	6.04402	5.99972	6.34119	5.37511	6.37135	5.78909	6.11466	5.28999	6.77632	6.42747	6.79581	6.28387	6.62111	6.10097	6.58697	6.32947	6.37601	6.65887	6.37807	6.78665	6.29252	6.31675	6.23617	6.76194	7.02878
361	360	343	349	ENSG00000120211	INSL4	9	insulin like 4 [Source:HGNC Symbol;Acc:HGNC:6087]	0.73	-0.156	0.145	-1.07	0.283	2400	Q4	80.4765	76.5267	80.4765	78.7303	INSL4	protein_coding	Protein coding	6.70311	6.55774	6.36488	4.87116	5.03083	6.81284	5.25011	6.70929	5.7801	5.74843	5.7807	6.58824	5.93154	6.73551	5.94712	7.10524	6.03126	6.14636	5.81098	6.92627	7.49706	6.22548	6.64023	5.91483	6.20725	5.82406	6.83711	6.5875
362	337	344	338	ENSG00000122705	CLTA	9	clathrin light chain A [Source:HGNC Symbol;Acc:HGNC:2090]	0.731	-0.0907	0.0846	-1.07	0.284	2980	Q4	80.3478	80.3478	80.1235	80.2212	CLTA	protein_coding	Protein coding	6.11375	6.05443	6.30652	6.85177	6.23123	6.3812	6.26678	6.35398	6.5469	5.96515	5.94303	6.099	6.36	6.24063	6.70434	6.29642	6.56041	6.16706	6.56149	6.31686	6.6318	6.2661	6.28904	6.42316	6.14612	6.41172	6.53611	6.02991
363	341	346	343	ENSG00000131236	CAP1	1	adenylate cyclase associated protein 1 [Source:HGNC Symbol;Acc:HGNC:20040]	0.734	-0.102	0.0959	-1.06	0.288	4510	Q4	79.8748	79.2769	79.8748	79.6136	CAP1	protein_coding	Protein coding	6.3295	6.50336	6.47304	5.06488	6.61193	6.35184	6.91908	6.39489	6.5029	5.94693	6.91594	6.13039	6.19409	6.1593	6.70237	6.29667	6.22611	6.15376	6.43913	7.0255	6.50696	6.09298	6.16455	6.56235	6.35289	6.3072	6.23475	6.16744
364	400	347	365	ENSG00000233276	GPX1	3	glutathione peroxidase 1 [Source:HGNC Symbol;Acc:HGNC:4553]	0.469	-0.234	0.12	-1.96	0.0505	1630	Q4	79.8366	70.5395	79.8366	75.6422	GPX1	protein_coding	Protein coding	5.44913	5.34694	6.07194	6.65082	6.26507	6.28721	6.01003	6.03145	6.14163	4.99708	6.02576	5.73097	6.64322	6.13025	7.14102	6.09028	6.17169	6.16668	6.51345	6.63401	6.82375	6.27658	6.2628	6.60023	6.36356	6.36206	6.64756	6.15857
365	382	348	358	ENSG00000276410	HIST1H2BB	6	histone cluster 1 H2B family member b [Source:HGNC Symbol;Acc:HGNC:4751]	0.602	-0.18	0.123	-1.46	0.143	654	Q4	79.7625	73.0669	79.7625	76.7716	HIST1H2BB	protein_coding	Protein coding	6.20072	6.43545	6.15558	5.03349	6.55547	5.96879	6.49621	5.84755	6.42921	5.4786	6.93682	5.19968	6.22343	6.00111	7.11518	6.28606	5.61652	6.16723	6.26743	6.98948	6.80346	6.18613	6.19692	6.51548	6.48119	6.18981	6.49188	6.05
366	484	349	400	ENSG00000116260	QSOX1	1	quiescin sulfhydryl oxidase 1 [Source:HGNC Symbol;Acc:HGNC:9756]	0.649	-0.225	0.171	-1.32	0.188	11700	Q4	79.5705	60.2705	79.5705	70.4957	QSOX1	protein_coding	Protein coding	6.00141	6.93571	6.14772	7.97103	6.8137	6.2499	7.38175	6.7775	6.25122	5.35052	7.68288	7.36326	5.3949	6.16349	6.51719	6.49776	4.41993	6.32898	4.2777	6.64687	5.21651	5.15095	6.16635	6.69927	6.17455	5.42702	6.19329	6.22712
367	437	350	382	ENSG00000172331	BPGM	7	bisphosphoglycerate mutase [Source:HGNC Symbol;Acc:HGNC:1093]	0.583	-0.238	0.155	-1.53	0.126	3010	Q4	79.5366	65.7165	79.5366	73.1871	BPGM	protein_coding	Protein coding	6.39261	6.06099	6.55355	5.34728	5.99007	5.98411	5.03481	6.42152	5.66949	5.73776	5.60374	7.50011	6.80154	7.08346	5.62638	6.5566	6.09817	6.0842	5.68132	7.21455	7.4417	6.40375	6.28011	5.61016	6.13837	5.74592	6.36261	7.08656
368	339	399	368	ENSG00000111897	SERINC1	6	serine incorporator 1 [Source:HGNC Symbol;Acc:HGNC:13464]	0.949	0.0213	0.0816	0.26	0.794	3520	Q4	79.4458	79.4458	72.0904	75.2089	SERINC1	protein_coding	Protein coding	6.33172	6.36103	6.64109	5.07005	6.57368	5.96194	6.58903	6.62904	6.54307	6.1232	6.39285	6.86232	6.00957	6.34049	5.79455	6.17342	6.65408	6.39119	6.6101	6.75101	6.59363	6.23473	6.1456	6.19231	6.29197	6.05311	5.99822	6.28709
369	343	459	406	ENSG00000152661	GJA1	6	gap junction protein alpha 1 [Source:HGNC Symbol;Acc:HGNC:4274]	0.583	0.171	0.112	1.53	0.126	3280	Q4	79.1504	79.1504	63.4174	69.8492	GJA1	protein_coding	Protein coding	6.40709	5.97894	6.62071	4.55221	6.70188	5.89538	6.40055	6.52068	6.699	6.43834	5.32672	6.1977	5.66827	5.77061	5.95263	5.56435	7.21388	6.75659	7.35899	6.41885	6.68717	6.49591	5.97654	6.26146	6.27065	6.40295	5.89667	6.22927
370	345	426	388	ENSG00000119318	RAD23B	9	RAD23 homolog B, nucleotide excision repair protein [Source:HGNC Symbol;Acc:HGNC:9813]	0.593	0.104	0.0692	1.5	0.134	4950	Q4	78.9641	78.9641	67.5857	72.3287	RAD23B	protein_coding	Protein coding	6.2359	6.44303	6.64893	5.20484	6.48608	6.08031	6.68152	6.50977	6.8382	6.026	6.17711	6.32952	5.87699	5.95455	6.13296	6.04996	6.621	6.4186	6.67813	6.38762	6.38607	5.96854	6.03647	6.1978	6.00263	6.02359	5.93395	5.90982
371	352	352	353	ENSG00000127884	ECHS1	10	enoyl-CoA hydratase, short chain 1 [Source:HGNC Symbol;Acc:HGNC:3151]	0.738	-0.12	0.114	-1.05	0.294	1900	Q4	78.4914	77.3473	78.4914	77.9906	ECHS1	protein_coding	Protein coding	6.01035	5.81309	6.10833	7.34815	6.24779	6.53525	6.28684	6.30192	6.50526	5.99999	5.88863	5.56246	6.37947	6.02601	6.76542	6.28137	6.39671	6.35945	6.55404	6.17036	6.21017	6.09607	6.21049	6.5867	6.17212	6.1967	6.43229	5.96088
372	373	353	360	ENSG00000123416	TUBA1B	12	tubulin alpha 1b [Source:HGNC Symbol;Acc:HGNC:18809]	0.729	-0.103	0.0955	-1.08	0.281	4090	Q4	78.3607	74.3886	78.3607	76.6039	TUBA1B	protein_coding	Protein coding	6.26969	6.55145	5.96984	5.00941	6.21854	6.21518	6.1551	5.79324	5.85138	5.94019	7.15407	5.33107	6.40516	6.11692	6.8985	6.20188	5.62035	5.8804	5.96406	6.31052	6.24713	6.22933	6.29843	6.53277	6.49444	6.40096	6.49618	6.21303
373	346	394	371	ENSG00000168065	SLC22A11	11	solute carrier family 22 member 11 [Source:HGNC Symbol;Acc:HGNC:18120]	0.86	0.0701	0.11	0.637	0.524	5970	Q4	78.2685	78.2685	72.1813	74.7742	SLC22A11	protein_coding	Protein coding	6.27822	6.16195	5.77835	5.9088	5.57274	6.66898	5.63891	6.15147	6.05	6.41273	5.45905	5.61335	6.24846	6.34044	6.64971	6.62061	6.04816	5.90199	5.91258	4.72875	4.61173	6.28815	6.49197	6.38849	6.64146	6.54809	6.59555	6.15038
374	429	356	383	ENSG00000142949	PTPRF	1	protein tyrosine phosphatase, receptor type F [Source:HGNC Symbol;Acc:HGNC:9670]	0.458	-0.284	0.142	-2	0.0453	12400	Q4	78.1554	66.7036	78.1554	72.9399	PTPRF	protein_coding	Protein coding	6.28854	6.5743	6.13277	7.29717	6.87348	6.43389	7.54177	6.66934	6.46605	6.09654	7.00383	6.49213	5.75415	6.26801	6.5067	6.41127	5.41348	5.82716	5.35687	6.09093	4.80292	5.95518	6.19416	6.60959	6.24935	5.87859	5.48764	6.01494
375	347	369	359	ENSG00000186468	RPS23	5	ribosomal protein S23 [Source:HGNC Symbol;Acc:HGNC:10410]	0.944	-0.0277	0.0959	-0.289	0.773	4790	Q4	78.13	78.13	75.5093	76.6407	RPS23	protein_coding	Protein coding	5.92867	6.04964	6.3916	5.60799	6.55115	6.30396	6.4883	6.52055	6.41922	5.39283	6.42272	6.01412	6.13323	5.8054	6.60851	6.19038	6.39608	5.92887	6.65049	6.52434	6.91146	5.98208	5.92938	6.664	6.41266	6.47069	6.25292	6.2397
376	348	435	393	ENSG00000198918	RPL39	X	ribosomal protein L39 [Source:HGNC Symbol;Acc:HGNC:10350]	0.855	0.0759	0.116	0.655	0.513	2330	Q4	78.0858	78.0858	66.5118	71.3295	RPL39	protein_coding	Protein coding	5.6121	6.12442	6.57481	4.58366	6.53518	6.22177	6.84916	6.4215	6.98637	5.25281	6.44404	6.06528	5.91704	5.99944	6.56226	6.26702	6.62025	6.32973	6.5647	6.86897	6.71676	5.52259	5.62148	6.18174	5.63604	6.28765	5.97164	5.68329
377	350	371	363	ENSG00000102317	RBM3	X	RNA binding motif (RNP1, RRM) protein 3 [Source:HGNC Symbol;Acc:HGNC:9900]	0.782	-0.0568	0.0637	-0.892	0.372	4180	Q4	77.6111	77.6111	75.1032	76.1863	RBM3	protein_coding	Protein coding	6.21377	6.40649	6.61525	6.14479	6.32032	6.12971	6.56915	6.37965	6.57944	6.1942	6.54812	5.83646	6.06775	5.9319	6.37052	5.99345	6.40456	6.34766	6.44351	6.64894	6.66213	6.00434	6.06063	6.18846	6.16402	6.11431	6.23582	5.85927
378	466	357	402	ENSG00000119630	PGF	14	placental growth factor [Source:HGNC Symbol;Acc:HGNC:8893]	0.402	-0.354	0.155	-2.29	0.022	6800	Q4	77.5939	61.9331	77.5939	70.3317	PGF	protein_coding	Protein coding	5.73675	6.28675	6.13504	7.80216	6.17743	5.65149	5.83311	6.24672	5.83498	5.83728	6.59092	6.70746	6.45594	7.07641	5.97354	6.56606	5.54622	5.69112	4.8066	5.72372	6.00686	5.7798	6.61078	5.77465	5.98415	5.90919	6.31856	6.3093
379	351	405	378	ENSG00000108654	DDX5	17	DEAD-box helicase 5 [Source:HGNC Symbol;Acc:HGNC:2746]	0.884	0.0289	0.0534	0.542	0.588	7900	Q4	77.5868	77.5868	71.49	74.0864	DDX5	protein_coding	Protein coding	6.53889	6.43717	6.3498	5.82736	5.97051	6.23955	6.2929	6.14795	6.52703	6.5414	6.37574	5.92614	6.04202	6.08035	6.32751	6.12092	5.96481	6.33429	6.18625	6.17356	6.14686	5.95366	6.0405	6.0965	6.06153	6.08075	6.29031	5.97102
380	363	358	356	ENSG00000087460	GNAS	20	GNAS complex locus [Source:HGNC Symbol;Acc:HGNC:4392]	0.626	-0.0928	0.067	-1.39	0.166	15000	Q4	77.4034	76.2045	77.4034	76.8785	GNAS	protein_coding	Protein coding	6.36372	6.29988	6.09887	6.42756	6.10977	6.23444	6.35408	6.15069	6.30485	6.34085	6.12405	5.79426	6.32027	6.16783	6.59866	6.17364	6.09132	6.10096	6.27362	6.08243	6.15884	6.19055	6.29942	6.32914	6.34724	6.29049	6.35892	5.94899
381	386	360	369	ENSG00000167460	TPM4	19	tropomyosin 4 [Source:HGNC Symbol;Acc:HGNC:12013]	0.542	-0.15	0.0893	-1.69	0.092	8230	Q4	77.212	72.5274	77.212	75.1339	TPM4	protein_coding	Protein coding	6.18029	6.42458	6.19518	6.67746	6.21035	6.24224	6.38604	5.96819	6.1285	6.0459	6.88525	5.81513	6.01574	6.0585	6.51602	6.16078	5.92281	6.06357	6.10305	6.53688	6.45378	6.26138	6.19492	6.54024	6.40007	6.41082	6.17995	6.07443
382	368	361	361	ENSG00000197756	RPL37A	2	ribosomal protein L37a [Source:HGNC Symbol;Acc:HGNC:10348]	0.633	-0.115	0.0844	-1.37	0.172	7720	Q4	77.2119	75.5472	77.2119	76.4818	RPL37A	protein_coding	Protein coding	5.97507	6.44381	6.35087	6.22134	6.41679	6.2608	6.45128	6.31482	6.43684	5.61604	6.47794	5.82465	6.36829	6.19755	6.79432	6.28532	6.2778	6.21096	6.29207	6.45303	6.67885	5.95941	5.97993	6.38969	6.17572	6.24212	6.17937	6.0257
383	354	471	422	ENSG00000240342	RPS2P5	12	ribosomal protein S2 pseudogene 5 [Source:HGNC Symbol;Acc:HGNC:31386]	0.927	0.0591	0.165	0.357	0.721	1000	Q4	76.992	76.992	62.1326	68.2201	RPS2P5	processed_pseudogene	Pseudogene	6.22947	6.42618	6.85073	5.57366	6.80251	6.57144	6.10529	6.69045	7.03288	5.56089	5.90904	4.93545	6.59014	5.36945	7.21886	6.6607	6.82661	5.39645	6.58805	5.86589	0.580087	6.29009	6.4598	6.99742	6.4529	5.77769	5.80991	6.32318
384	355	388	372	ENSG00000057608	GDI2	10	GDP dissociation inhibitor 2 [Source:HGNC Symbol;Acc:HGNC:4227]	0.956	-0.0198	0.0854	-0.232	0.817	4430	Q4	76.9812	76.9812	72.8326	74.6128	GDI2	protein_coding	Protein coding	6.13309	6.28251	6.36215	4.86232	6.45511	6.3013	6.64948	6.21677	6.57722	5.88067	6.54748	5.90669	6.03589	6.04575	6.58907	6.25965	6.28137	6.23009	6.47987	6.5896	6.46783	6.10451	6.14074	6.38262	6.17676	6.36004	6.04113	6.07759
385	356	514	435	ENSG00000112378	PERP	6	PERP, TP53 apoptosis effector [Source:HGNC Symbol;Acc:HGNC:17637]	0.32	0.276	0.104	2.65	0.00797	4240	Q4	76.891	76.891	58.3341	65.7975	PERP	protein_coding	Protein coding	5.99551	6.37183	6.57797	4.57208	6.37518	5.92412	6.35466	6.44578	6.82669	5.92836	6.68787	6.21016	5.57111	5.62204	6.12331	6.12674	6.24337	5.96087	6.54023	6.10889	5.55644	5.58977	5.73506	6.06396	5.83007	5.93597	5.69945	5.67792
386	361	376	366	ENSG00000117519	CNN3	1	calponin 3 [Source:HGNC Symbol;Acc:HGNC:2157]	0.832	-0.0594	0.0819	-0.726	0.468	3180	Q4	76.4881	76.4881	74.6407	75.4404	CNN3	protein_coding	Protein coding	6.42009	6.02153	6.50163	5.47736	6.2462	6.08273	6.18162	6.40079	6.37201	6.07603	5.50944	6.00129	6.09509	6.07974	6.36628	6.161	6.75718	6.52231	6.8274	6.29122	7.2325	6.53815	6.42607	6.44868	6.36388	6.33373	6.16038	6.10869
387	362	389	377	ENSG00000166441	RPL27A	11	ribosomal protein L27a [Source:HGNC Symbol;Acc:HGNC:10329]	0.931	-0.0314	0.0909	-0.345	0.73	7900	Q4	76.3402	76.3402	72.6283	74.2236	RPL27A	protein_coding	Protein coding	5.61609	6.10684	6.31956	5.31776	6.47933	6.27529	6.54697	6.37847	6.60423	5.67596	6.38871	5.8779	6.12741	6.04595	6.72861	6.21045	6.31369	6.25296	6.35685	6.54009	6.70621	5.91557	5.95152	6.4569	6.11538	6.31856	6.12736	5.93675
388	415	366	384	ENSG00000130726	TRIM28	19	tripartite motif containing 28 [Source:HGNC Symbol;Acc:HGNC:16384]	0.432	-0.23	0.108	-2.13	0.0335	4400	Q4	76.2407	68.8158	76.2407	72.9105	TRIM28	protein_coding	Protein coding	5.86873	6.03427	5.99477	7.17833	6.06972	6.2407	6.01676	5.89922	5.97081	5.89312	6.45283	5.59128	6.4576	6.07398	6.62291	6.23974	5.81746	5.93441	5.90269	5.95366	5.81865	6.16901	6.31646	6.23589	6.29649	6.30743	6.41205	6.02874
389	366	401	381	ENSG00000161970	RPL26	17	ribosomal protein L26 [Source:HGNC Symbol;Acc:HGNC:10327]	0.941	-0.0292	0.0964	-0.303	0.762	2720	Q4	75.9007	75.9007	71.94	73.6404	RPL26	protein_coding	Protein coding	5.69759	6.17332	6.52886	5.62458	6.52731	6.27372	6.72123	6.36856	6.78298	5.63159	6.46729	5.92912	6.0263	5.93612	6.57772	6.2209	6.28113	6.29927	6.38774	6.93264	6.86938	5.9125	5.84203	6.63855	6.02843	6.16687	5.96436	5.87085
390	367	508	439	ENSG00000155850	SLC26A2	5	solute carrier family 26 member 2 [Source:HGNC Symbol;Acc:HGNC:10994]	0.467	0.245	0.125	1.97	0.0492	8600	Q4	75.7676	75.7676	58.709	65.6135	SLC26A2	protein_coding	Protein coding	6.45248	5.96515	6.12976	5.12202	6.22058	6.17368	6.3922	6.42606	6.6476	6.56466	5.09598	5.67428	5.89191	5.93619	5.82381	6.1283	6.92323	6.3347	6.84725	4.69013	4.56612	6.30776	6.11131	6.07519	5.99061	5.96657	5.66972	6.14294
391	376	368	370	ENSG00000113594	LIFR	5	leukemia inhibitory factor receptor alpha [Source:HGNC Symbol;Acc:HGNC:6597]	0.865	-0.0861	0.141	-0.61	0.542	13900	Q4	75.7059	74.0901	75.7059	74.9973	LIFR	protein_coding	Protein coding	6.47323	6.51635	6.70801	4.26007	6.45171	6.38591	5.81185	6.94267	5.7792	5.79288	6.01779	7.35825	5.96984	6.28018	5.26836	6.13916	6.39905	6.39661	6.20002	6.67111	7.13552	6.49485	6.52713	5.71602	6.31796	6.17783	6.46851	6.96261
392	369	810	568	ENSG00000199347	RNU5E-1	1	RNA, U5E small nuclear 1 [Source:HGNC Symbol;Acc:HGNC:10215]	0.544	0.294	0.176	1.67	0.095	207	Q4	75.3483	75.3483	40.2216	52.88	RNU5E-1	snRNA	Short noncoding	7.18408	5.70474	5.33152	8.08408	7.96786	5.04442	8.54335	8.42635	9.42308	5.87457	5.28004	3.86648	5.03079	4.91725	5.79632	5.42287	8.73874	9.29753	8.71357	3.59909	3.32334	5.10433	4.18912	5.40143	5.01635	5.70122	5.22799	4.71319
393	380	370	373	ENSG00000143621	ILF2	1	interleukin enhancer binding factor 2 [Source:HGNC Symbol;Acc:HGNC:6037]	0.553	-0.116	0.0713	-1.63	0.103	2490	Q4	75.2429	73.3716	75.2429	74.4214	ILF2	protein_coding	Protein coding	6.20039	6.34853	6.30161	6.18841	6.24171	6.18028	6.47208	6.1497	6.41285	5.78134	6.56649	5.90765	6.18184	6.1249	6.52077	6.14652	6.11551	6.10916	6.17578	6.57434	6.57047	6.08245	6.09201	6.31414	6.19461	6.12701	6.22618	6.07673
394	370	381	376	ENSG00000142168	SOD1	21	superoxide dismutase 1, soluble [Source:HGNC Symbol;Acc:HGNC:11179]	0.749	-0.1	0.0996	-1.01	0.314	2260	Q4	74.9334	74.9334	73.8544	74.3228	SOD1	protein_coding	Protein coding	5.69137	5.90849	6.48039	6.98096	6.41084	6.00222	6.21866	6.23225	6.67396	5.74204	5.82013	6.46325	6.06219	6.32439	6.52005	6.1452	6.33366	6.12878	6.54518	6.40068	6.92867	6.16696	6.30483	6.28357	6.00104	6.29613	6.18253	5.89793
395	619	373	465	ENSG00000243130	PSG11	19	pregnancy specific beta-1-glycoprotein 11 [Source:HGNC Symbol;Acc:HGNC:9516]	0.402	-0.386	0.169	-2.29	0.022	5560	Q4	74.8937	50.4939	74.8937	63.0691	PSG11	protein_coding	Protein coding	5.39117	6.32535	6.12836	4.17373	5.68859	5.58491	4.83678	7.25693	5.09127	5.26814	4.59824	3.81922	6.08209	6.78954	5.44951	6.65607	6.01258	6.40082	5.31981	6.83205	7.2315	5.68607	7.16314	5.37833	6.25463	6.10094	6.49124	7.13901
396	481	374	421	ENSG00000276903	HIST1H2AL	6	histone cluster 1 H2A family member l [Source:HGNC Symbol;Acc:HGNC:4730]	0.474	-0.291	0.151	-1.93	0.0535	434	Q4	74.8668	60.5762	74.8668	68.2641	HIST1H2AL	protein_coding	Protein coding	4.16066	4.95828	6.4488	6.63809	6.34076	5.99259	5.94202	5.83181	6.308	4.35531	6.1439	4.8325	6.23671	5.7668	7.18442	6.00213	4.90378	6.05812	5.75648	6.73347	6.65196	5.54174	5.3657	6.28995	6.202	6.37756	6.72617	5.54249
397	371	379	374	ENSG00000182774	RPS17	15	ribosomal protein S17 [Source:HGNC Symbol;Acc:HGNC:10397]	0.907	-0.0472	0.104	-0.454	0.65	4220	Q4	74.8501	74.8501	74.0405	74.3923	RPS17	protein_coding	Protein coding	5.66309	6.41966	6.24662	5.52601	6.27111	6.35609	6.47706	6.21723	6.577	5.43316	6.79888	5.67835	6.23109	6.02165	6.69294	6.16466	6.04341	6.10131	6.16857	6.6098	6.72882	5.94402	5.96989	6.62206	6.23048	6.14237	6.02747	5.88266
398	427	375	394	ENSG00000275126	HIST1H4L	6	histone cluster 1 H4 family member l [Source:HGNC Symbol;Acc:HGNC:4791]	0.578	-0.215	0.139	-1.54	0.122	345	Q4	74.7146	67.0787	74.7146	71.2847	HIST1H4L	protein_coding	Protein coding	5.95825	5.84167	5.7197	3.90246	6.33748	6.37316	5.75794	6.37738	6.55998	4.80355	6.06029	5.67531	5.96423	6.26917	7.25881	6.38976	6.0966	6.15422	6.38882	6.89266	6.777	6.18518	6.42147	6.24714	6.48356	6.28316	6.61015	6.02195
399	420	377	391	ENSG00000197043	ANXA6	5	annexin A6 [Source:HGNC Symbol;Acc:HGNC:544]	0.558	-0.173	0.107	-1.61	0.106	5800	Q4	74.5719	67.7968	74.5719	71.5391	ANXA6	protein_coding	Protein coding	6.22958	6.00942	6.05089	6.12124	5.67362	6.12007	5.37325	6.07282	5.50411	6.01249	5.4035	6.34051	6.29022	6.48275	6.04072	6.4026	6.1997	6.16825	6.09257	6.08732	6.84545	6.41152	6.61056	6.35601	6.27485	6.15071	6.61018	6.53999
400	372	647	512	ENSG00000215301	DDX3X	X	DEAD-box helicase 3, X-linked [Source:HGNC Symbol;Acc:HGNC:2745]	3.65e-18	0.52	0.0551	9.45	3.44e-21	7720	Q4	74.4098	74.4098	47.4192	57.7097	DDX3X	protein_coding	Protein coding	5.79973	6.16525	6.44221	4.96621	5.99626	5.57316	6.18739	5.96808	6.65529	6.34989	6.26156	6.16299	5.43654	5.46269	5.52987	5.9904	6.29561	6.31814	6.55224	5.80403	5.65954	5.44037	5.46558	5.90903	5.53147	6.04974	5.84535	6.07243
401	374	519	457	ENSG00000091409	ITGA6	2	integrin subunit alpha 6 [Source:HGNC Symbol;Acc:HGNC:6142]	0.465	0.237	0.12	1.97	0.0486	6340	Q4	74.3517	74.3517	57.3175	64.2015	ITGA6	protein_coding	Protein coding	6.04837	6.28318	6.10649	5.0967	6.24513	6.239	6.21175	6.318	6.69154	6.11112	5.96643	5.50029	5.83395	5.7364	6.31812	6.11519	6.47186	6.28896	6.34972	4.7708	3.88757	6.19054	5.94683	6.29897	6.06307	6.06937	5.56221	5.93466
402	377	378	379	ENSG00000092199	HNRNPC	14	heterogeneous nuclear ribonucleoprotein C (C1/C2) [Source:HGNC Symbol;Acc:HGNC:5035]	0.611	-0.0931	0.0648	-1.44	0.151	7920	Q4	74.1693	73.8074	74.1693	74.0113	HNRNPC	protein_coding	Protein coding	5.98201	6.27478	6.37538	5.98097	6.33053	6.2208	6.43498	6.26438	6.44751	5.98334	6.55267	5.99645	6.12838	6.05141	6.40844	6.13766	6.06971	6.13685	6.18679	6.57215	6.5908	6.14906	6.10643	6.31779	6.0923	6.10769	6.15857	6.01393
403	399	380	386	ENSG00000200488	RN7SKP203	2	RNA, 7SK small nuclear pseudogene 203 [Source:HGNC Symbol;Acc:HGNC:45927]	0.643	-0.219	0.164	-1.33	0.182	407	Q4	74.0103	70.657	74.0103	72.5294	RN7SKP203	misc_RNA	Short noncoding	5.56318	5.45688	5.26735	8.22738	6.15809	6.28352	5.6741	6.29702	6.27218	5.43869	4.97906	5.94241	6.57377	6.43238	6.59146	6.33252	6.67056	6.50235	6.57124	3.95404	4.59614	6.81761	7.21547	7.02118	6.6223	6.54371	6.53945	6.652
404	502	384	429	ENSG00000169583	CLIC3	9	chloride intracellular channel 3 [Source:HGNC Symbol;Acc:HGNC:2064]	0.333	-0.349	0.136	-2.56	0.0104	1220	Q4	73.4918	58.2738	73.4918	66.4225	CLIC3	protein_coding	Protein coding	5.00917	5.19923	5.88391	7.01578	5.77547	5.95683	5.38221	6.0928	6.11828	4.80527	5.38629	6.13334	6.29184	6.33113	6.41364	6.66975	5.62381	5.95943	5.59813	6.40412	6.58003	5.96107	6.17573	5.98195	6.15406	6.01958	6.44555	6.24339
405	379	479	430	ENSG00000172380	GNG12	1	G protein subunit gamma 12 [Source:HGNC Symbol;Acc:HGNC:19663]	0.611	0.129	0.0897	1.43	0.151	4700	Q4	73.4203	73.4203	61.3849	66.3674	GNG12	protein_coding	Protein coding	6.44688	6.15791	6.51959	5.06071	6.766	5.71997	6.73758	6.22614	6.5775	6.37406	6.48438	6.16793	5.72567	6.04961	5.81885	6.11432	6.62995	6.14501	6.58854	6.14123	6.17864	5.89685	6.06209	6.17034	5.87	5.96647	5.21983	6.1251
406	495	385	426	ENSG00000091879	ANGPT2	8	angiopoietin 2 [Source:HGNC Symbol;Acc:HGNC:485]	0.901	-0.0821	0.171	-0.48	0.632	7950	Q4	73.1829	59.0809	73.1829	66.6634	ANGPT2	protein_coding	Protein coding	5.89041	6.11545	6.77552	5.41643	5.80276	6.3126	4.17814	6.86069	5.35325	5.08482	4.8724	7.96622	6.50527	6.72584	5.41875	7.12169	5.70115	5.95295	4.84461	7.14694	7.28771	5.96375	5.85733	5.95833	5.6496	6.46199	6.77528	7.2098
407	446	386	409	ENSG00000172493	AFF1	4	AF4/FMR2 family member 1 [Source:HGNC Symbol;Acc:HGNC:7135]	0.709	-0.161	0.142	-1.13	0.257	11600	Q4	73.1789	64.7194	73.1789	69.3634	AFF1	protein_coding	Protein coding	6.46757	5.94427	6.60388	5.34139	5.90655	6.03112	4.91407	6.24715	5.23216	6.05929	5.26097	6.92828	6.32387	6.70177	5.36575	6.46625	6.10155	6.08782	5.79829	6.40876	6.73237	6.55048	6.51346	5.93581	6.14785	5.99216	6.80462	6.58821
408	381	391	385	ENSG00000058262	SEC61A1	3	Sec61 translocon alpha 1 subunit [Source:HGNC Symbol;Acc:HGNC:18276]	0.779	-0.0627	0.0694	-0.903	0.367	4990	Q4	73.146	73.146	72.4213	72.7363	SEC61A1	protein_coding	Protein coding	6.11617	6.26014	6.24283	6.30567	6.34995	6.17285	6.27712	6.13778	6.12789	6.06236	6.46538	5.9865	6.25159	6.11831	6.43183	6.25318	6.08222	6.12866	6.1216	5.75882	5.40782	6.29002	6.21978	6.3178	6.32115	6.3102	6.23236	6.15968
409	384	402	389	ENSG00000125691	RPL23	17	ribosomal protein L23 [Source:HGNC Symbol;Acc:HGNC:10316]	0.82	-0.0643	0.0839	-0.767	0.443	6370	Q4	72.9231	72.9231	71.8637	72.3236	RPL23	protein_coding	Protein coding	6.24073	6.43338	6.34159	5.11886	6.31057	6.23675	6.47148	6.19494	6.47593	5.65403	6.556	5.78175	6.20632	5.92902	6.59172	6.11159	6.26495	6.19516	6.16095	6.50048	6.54757	6.01669	5.99388	6.36272	6.03597	6.27995	6.01131	5.93862
410	385	484	436	ENSG00000112335	SNX3	6	sorting nexin 3 [Source:HGNC Symbol;Acc:HGNC:11174]	0.699	0.112	0.0962	1.16	0.245	1820	Q4	72.773	72.773	60.855	65.7891	SNX3	protein_coding	Protein coding	6.14804	6.23038	6.39914	4.60844	6.35571	5.82597	6.45488	6.26595	6.52073	5.9126	6.12832	6.09314	5.65455	5.78697	6.0863	5.9827	6.34068	6.15591	6.59417	6.6543	6.8323	5.86685	5.59265	6.25743	5.85927	5.95036	5.65816	5.856
411	449	390	413	ENSG00000100219	XBP1	22	X-box binding protein 1 [Source:HGNC Symbol;Acc:HGNC:12801]	0.431	-0.225	0.106	-2.14	0.0328	3130	Q4	72.4497	64.5338	72.4497	68.8864	XBP1	protein_coding	Protein coding	5.93131	6.37181	6.26363	6.19472	6.10396	6.20567	6.09668	6.31131	5.95422	5.59225	6.52151	6.45913	6.10306	6.36608	6.05695	6.06713	5.93444	5.91937	5.92206	6.70707	6.76177	5.71806	6.15073	6.08051	5.87533	5.89836	6.31063	6.3306
412	515	392	442	ENSG00000278637	HIST1H4A	6	histone cluster 1 H4 family member a [Source:HGNC Symbol;Acc:HGNC:4781]	0.156	-0.441	0.134	-3.28	0.00103	333	Q4	72.3102	57.2393	72.3102	65.3061	HIST1H4A	protein_coding	Protein coding	5.56992	5.55584	6.25818	7.7754	6.68672	5.77925	6.38258	6.31076	6.3724	4.78497	5.93819	5.52301	6.08527	5.67634	6.69007	5.84199	5.6884	6.41994	6.47896	7.09267	7.28014	5.77048	5.88873	5.83781	6.10482	5.72894	5.87368	5.5768
413	403	393	392	ENSG00000143570	SLC39A1	1	solute carrier family 39 member 1 [Source:HGNC Symbol;Acc:HGNC:12876]	0.651	-0.104	0.0792	-1.31	0.189	3550	Q4	72.2211	70.2847	72.2211	71.3706	SLC39A1	protein_coding	Protein coding	5.95453	6.00297	5.94541	6.41184	6.11917	6.28588	6.01451	6.13462	6.08894	5.80272	6.1967	5.88608	6.39439	6.18463	6.51338	6.21973	5.90121	6.00385	6.01435	5.80612	5.66753	6.15283	6.28647	6.35276	6.27254	6.16049	6.38755	6.14281
414	388	413	396	ENSG00000179163	FUCA1	1	fucosidase, alpha-L- 1, tissue [Source:HGNC Symbol;Acc:HGNC:4006]	0.997	-0.00176	0.104	-0.017	0.986	2170	Q4	72.2048	72.2048	70.3649	71.1611	FUCA1	protein_coding	Protein coding	5.64294	6.01975	5.74403	5.70738	6.00966	6.44903	5.60244	6.2822	6.04922	5.8985	5.06565	6.16813	6.66792	6.50831	6.29931	6.76325	6.44493	6.00889	6.27841	5.72038	6.04945	6.31339	6.30737	6.20262	6.05038	6.08392	6.33915	6.43931
415	389	441	419	ENSG00000125304	TM9SF2	13	transmembrane 9 superfamily member 2 [Source:HGNC Symbol;Acc:HGNC:11865]	0.948	0.0258	0.0975	0.265	0.791	3940	Q4	72.1901	72.1901	65.5786	68.3826	TM9SF2	protein_coding	Protein coding	6.05943	6.32467	6.23672	4.0843	6.35168	5.9359	6.33314	6.28591	6.29855	5.81247	6.57451	6.39912	6.06246	6.16323	6.0582	6.25963	6.29599	6.05812	6.20066	6.45024	5.97377	6.10972	6.02785	6.12728	6.08969	6.0381	5.9553	6.15365
416	426	395	405	ENSG00000143870	PDIA6	2	protein disulfide isomerase family A member 6 [Source:HGNC Symbol;Acc:HGNC:30168]	0.55	-0.167	0.102	-1.65	0.0997	4280	Q4	72.1692	67.1801	72.1692	69.9505	PDIA6	protein_coding	Protein coding	5.80139	6.38442	6.2086	6.39983	6.53405	5.89899	6.49268	6.12661	6.2702	5.54409	6.92111	6.11529	6.13919	5.95642	6.39293	6.38762	5.74014	5.97592	5.80892	6.69254	6.22944	5.80953	5.86708	6.19306	5.97244	5.92752	5.99607	5.9953
417	418	396	399	ENSG00000179010	MRFAP1	4	Morf4 family associated protein 1 [Source:HGNC Symbol;Acc:HGNC:24549]	0.449	-0.245	0.12	-2.03	0.0419	2980	Q4	72.1526	68.4192	72.1526	70.5008	MRFAP1	protein_coding	Protein coding	5.82208	5.92221	6.38671	8.02523	6.50722	5.97507	6.55592	6.55609	6.57458	5.64695	5.86782	6.15253	5.82728	5.88303	6.22115	5.92796	6.40117	6.4204	6.64251	6.55827	6.6624	5.85277	5.97691	5.9103	6.00936	5.88673	5.90261	5.6552
418	390	397	390	ENSG00000169813	HNRNPF	10	heterogeneous nuclear ribonucleoprotein F [Source:HGNC Symbol;Acc:HGNC:5039]	0.699	-0.0858	0.0737	-1.16	0.244	3450	Q4	72.1523	72.0698	72.1523	72.1163	HNRNPF	protein_coding	Protein coding	6.06638	6.25912	6.36103	6.01154	6.3865	6.09738	6.45321	6.19607	6.50021	5.87408	6.69303	5.81342	6.08798	5.88159	6.59022	6.02718	6.21223	6.25869	6.33823	6.60977	6.43301	6.02901	6.13359	6.27407	6.12664	6.08831	6.04454	5.87529
419	436	398	410	ENSG00000145824	CXCL14	5	C-X-C motif chemokine ligand 14 [Source:HGNC Symbol;Acc:HGNC:10640]	0.742	-0.149	0.144	-1.04	0.3	2160	Q4	72.112	65.7381	72.112	69.2609	CXCL14	protein_coding	Protein coding	6.52328	6.13079	5.97766	5.34052	5.85254	6.04426	5.55613	5.61579	5.61552	6.24573	4.62086	6.09659	5.94359	6.20876	6.05971	5.78956	6.94032	6.15841	7.03427	6.46335	7.62774	6.79629	6.44444	6.95378	6.57604	5.87006	6.60243	6.14503
420	442	400	416	ENSG00000117984	CTSD	11	cathepsin D [Source:HGNC Symbol;Acc:HGNC:2529]	0.576	-0.184	0.119	-1.55	0.121	3130	Q4	71.9987	64.9049	71.9987	68.8159	CTSD	protein_coding	Protein coding	5.35953	5.69905	5.94826	6.00287	5.85341	6.18168	5.01146	6.11957	5.19198	5.14111	5.68318	5.97919	6.59953	6.34292	6.47509	6.26019	5.87163	6.4289	6.07438	6.09298	6.08098	6.42401	6.38262	6.47504	6.28484	6.25892	6.77468	6.18021
421	516	403	448	ENSG00000124467	PSG8	19	pregnancy specific beta-1-glycoprotein 8 [Source:HGNC Symbol;Acc:HGNC:9525]	0.594	-0.252	0.169	-1.49	0.135	4630	Q4	71.8525	57.0152	71.8525	64.9614	PSG8	protein_coding	Protein coding	6.31753	6.15445	5.66988	3.71962	5.08731	6.33741	3.36424	6.47541	5.04761	5.2677	5.34134	6.73231	6.33531	6.5616	5.41183	6.83122	5.28747	5.96226	5.27359	6.55791	6.97758	6.37382	6.84514	5.78512	5.96388	4.95588	7.00115	6.99832
422	409	404	397	ENSG00000125356	NDUFA1	X	NADH:ubiquinone oxidoreductase subunit A1 [Source:HGNC Symbol;Acc:HGNC:7683]	0.544	-0.179	0.107	-1.67	0.0947	829	Q4	71.8015	69.6162	71.8015	70.8407	NDUFA1	protein_coding	Protein coding	5.78007	5.76753	6.436	7.34462	6.18552	6.12978	6.08539	6.32262	6.2981	5.56018	6.03661	6.27456	6.15648	6.21881	6.43359	6.23666	6.28936	6.15059	6.36832	6.81837	7.01072	5.87073	6.02196	6.19956	5.84817	6.25449	6.11899	5.97745
423	392	488	445	ENSG00000138413	IDH1	2	isocitrate dehydrogenase (NADP(+)) 1, cytosolic [Source:HGNC Symbol;Acc:HGNC:5382]	0.567	0.134	0.085	1.58	0.114	4550	Q4	71.638	71.638	60.6236	65.1997	IDH1	protein_coding	Protein coding	5.95562	6.22369	6.21245	4.83524	6.23923	6.00146	6.27783	6.27751	6.5849	5.83749	6.01359	5.80025	5.73313	5.66508	6.24259	5.91201	6.33543	6.05505	6.51977	6.32648	6.22983	5.85872	5.83889	6.24709	5.89901	5.93687	5.93729	5.82103
424	393	434	414	ENSG00000179222	MAGED1	X	MAGE family member D1 [Source:HGNC Symbol;Acc:HGNC:6813]	0.92	0.0281	0.071	0.395	0.693	6060	Q4	71.6209	71.6209	66.7569	68.8351	MAGED1	protein_coding	Protein coding	6.11638	6.23933	5.76391	6.24418	5.92339	6.26418	5.9482	5.91572	6.18112	6.25933	6.10206	5.6985	6.06451	6.09124	6.47934	6.05126	6.18037	6.03419	6.16302	5.67539	5.74103	6.01517	6.10869	6.39459	6.25264	6.19581	6.17377	5.94122
425	394	430	412	ENSG00000134308	YWHAQ	2	tyrosine 3-monooxygenase/tryptophan 5-monooxygenase activation protein theta [Source:HGNC Symbol;Acc:HGNC:12854]	0.984	-0.01	0.0936	-0.107	0.915	2800	Q4	71.6054	71.6054	67.1008	69.0284	YWHAQ	protein_coding	Protein coding	5.94008	6.2514	6.46958	5.37819	6.5369	6.027	6.75348	6.23907	6.69919	5.87009	6.82523	5.7451	5.8449	5.76545	6.26733	5.8871	6.19584	6.17871	6.42078	6.7959	6.54225	5.89566	5.82863	6.22865	6.00512	6.00102	5.8325	5.64289
426	438	406	415	ENSG00000198162	MAN1A2	1	mannosidase alpha class 1A member 2 [Source:HGNC Symbol;Acc:HGNC:6822]	0.662	-0.162	0.126	-1.28	0.2	10200	Q4	71.4679	65.5447	71.4679	68.8229	MAN1A2	protein_coding	Protein coding	6.0259	6.17276	6.60351	5.43111	6.43316	5.83199	6.16997	6.49526	6.01345	5.88823	6.67476	7.00223	6.22533	6.53679	5.48841	6.55593	5.83334	6.28368	5.42505	7.02459	6.85788	6.03197	6.28497	5.64913	5.93877	5.56125	5.88584	6.43104
427	406	407	398	ENSG00000115677	HDLBP	2	high density lipoprotein binding protein [Source:HGNC Symbol;Acc:HGNC:4857]	0.554	-0.0922	0.0566	-1.63	0.103	12600	Q4	71.3399	70.1266	71.3399	70.8085	HDLBP	protein_coding	Protein coding	6.04148	6.18309	5.98029	5.91752	6.11172	6.33303	6.26688	6.04283	6.07313	6.0342	6.24912	5.95237	6.04889	6.04711	6.40649	6.32309	6.13358	6.08218	6.07504	6.03781	6.12167	6.17511	6.16403	6.31093	6.18644	6.20786	6.24182	6.15077
428	412	408	401	ENSG00000198242	RPL23A	17	ribosomal protein L23a [Source:HGNC Symbol;Acc:HGNC:10317]	0.741	-0.109	0.105	-1.04	0.298	2960	Q4	71.264	69.2694	71.264	70.3876	RPL23A	protein_coding	Protein coding	5.97533	6.37857	5.96604	6.80411	6.13961	6.0516	6.16619	5.90573	6.19382	5.78976	6.6161	5.46194	6.17384	5.92445	6.63342	6.17732	5.9224	5.7478	5.9068	6.08007	6.40054	5.94869	5.96277	6.45504	6.2132	6.11316	5.99916	5.89333
429	414	409	404	ENSG00000104723	TUSC3	8	tumor suppressor candidate 3 [Source:HGNC Symbol;Acc:HGNC:30242]	0.817	-0.0995	0.128	-0.777	0.437	5550	Q4	71.132	69.0614	71.132	70.2219	TUSC3	protein_coding	Protein coding	6.19659	5.15067	5.44679	5.7939	6.19413	6.02814	5.0553	6.50373	6.18565	6.19245	6.15257	6.83448	6.43009	6.6623	5.91227	6.52671	6.18729	6.3285	5.2481	6.78334	6.69624	6.0553	6.14783	5.89802	5.95871	6.06864	6.48042	6.50697
430	397	415	403	ENSG00000086061	DNAJA1	9	DnaJ heat shock protein family (Hsp40) member A1 [Source:HGNC Symbol;Acc:HGNC:5229]	0.556	-0.0975	0.0601	-1.62	0.104	2850	Q4	70.9995	70.9995	69.7912	70.3154	DNAJA1	protein_coding	Protein coding	5.97673	6.00386	6.36648	6.25473	6.52718	5.90411	6.51436	6.21764	6.49647	6.0311	6.26361	6.22076	6.00849	6.12692	6.27975	5.98246	6.37114	6.40844	6.48477	6.77422	6.57513	5.94983	5.90832	6.03252	6.05438	5.968	5.86014	6.08843
431	430	410	411	ENSG00000213719	CLIC1	6	chloride intracellular channel 1 [Source:HGNC Symbol;Acc:HGNC:2062]	0.492	-0.142	0.0767	-1.85	0.0642	1970	Q4	70.9315	66.6472	70.9315	69.0311	CLIC1	protein_coding	Protein coding	6.01808	6.24678	5.79547	5.96751	5.96998	6.13217	6.06625	5.85711	5.8684	5.68031	6.48146	5.54185	6.14239	6.07681	6.59006	6.02148	5.79814	5.81733	6.04511	6.34029	6.2715	6.101	6.07755	6.44779	6.13513	6.21514	6.18462	5.91359
432	398	419	407	ENSG00000079246	XRCC5	2	X-ray repair cross complementing 5 [Source:HGNC Symbol;Acc:HGNC:12833]	0.861	-0.0393	0.0627	-0.627	0.531	5560	Q4	70.9137	70.9137	68.6084	69.6039	XRCC5	protein_coding	Protein coding	6.03198	6.2326	6.30216	5.73351	6.32089	6.12298	6.47749	6.14762	6.49964	5.94486	6.58381	5.82682	6.07207	5.9172	6.26572	5.93759	6.15319	6.09315	6.2363	6.43579	6.11931	5.9754	6.02006	6.14573	6.00096	6.06917	6.07345	5.92353
433	514	411	453	ENSG00000185130	HIST1H2BL	6	histone cluster 1 H2B family member l [Source:HGNC Symbol;Acc:HGNC:4748]	0.43	-0.291	0.136	-2.14	0.0324	488	Q4	70.879	57.3509	70.879	64.6287	HIST1H2BL	protein_coding	Protein coding	5.27623	5.59957	6.03541	5.80586	6.35242	5.95676	6.02659	5.8024	6.08474	4.70486	6.56048	4.82153	5.99521	5.65023	7.06067	6.22405	5.04307	5.95171	5.63171	6.8671	6.56779	5.86876	6.06708	6.59726	6.38595	6.14598	6.09464	5.73816
434	419	412	408	ENSG00000142507	PSMB6	17	proteasome subunit beta 6 [Source:HGNC Symbol;Acc:HGNC:9543]	0.578	-0.129	0.0838	-1.54	0.123	1480	Q4	70.5116	67.9443	70.5116	69.3808	PSMB6	protein_coding	Protein coding	5.94545	5.95877	6.09658	6.22798	6.06352	6.07986	6.03835	6.04919	6.15134	5.72761	6.2577	5.79889	6.17239	6.13261	6.522	6.19537	5.97337	5.72464	6.12416	6.27946	6.56383	5.93114	6.13885	6.19464	5.95759	6.17813	6.19123	5.85799
435	402	433	420	ENSG00000129596	CDO1	5	cysteine dioxygenase type 1 [Source:HGNC Symbol;Acc:HGNC:1795]	0.972	-0.0152	0.0926	-0.165	0.869	2210	Q4	70.434	70.434	66.8352	68.3807	CDO1	protein_coding	Protein coding	6.05876	6.22168	6.12193	4.90424	5.66992	6.17761	5.69626	6.25203	6.31303	5.77381	5.58089	6.27929	5.96966	6.30818	6.00848	6.31278	6.2935	5.85307	6.25076	6.37021	6.38662	5.96613	5.94489	5.95571	5.98078	5.92922	6.04845	6.21291
436	404	470	440	ENSG00000049860	HEXB	5	hexosaminidase subunit beta [Source:HGNC Symbol;Acc:HGNC:4879]	0.797	0.0916	0.109	0.838	0.402	4970	Q4	70.2217	70.2217	62.1348	65.5386	HEXB	protein_coding	Protein coding	5.93153	6.1201	5.73828	4.97237	5.59456	6.0991	6.00945	6.34335	6.23515	5.60912	5.40441	6.82518	6.2487	6.38939	5.54956	6.20491	6.16754	6.28128	6.20507	6.06641	6.30245	6.18174	6.00016	6.19967	5.86783	6.08381	6.13831	6.60821
437	405	465	434	ENSG00000165629	ATP5C1	10	ATP synthase, H+ transporting, mitochondrial F1 complex, gamma polypeptide 1 [Source:HGNC Symbol;Acc:HGNC:833]	0.933	0.0328	0.0981	0.335	0.738	2270	Q4	70.191	70.191	62.7059	65.8652	ATP5C1	protein_coding	Protein coding	6.10709	6.13827	6.14213	4.05658	6.14271	6.09003	6.33811	6.08722	6.46412	5.92917	6.2661	5.68574	5.962	5.98912	6.30805	6.0128	6.13327	5.99773	6.22257	6.5626	6.46038	5.81592	5.86427	6.13208	5.89032	6.09232	6.10804	5.85027
438	428	414	418	ENSG00000206538	VGLL3	3	vestigial like family member 3 [Source:HGNC Symbol;Acc:HGNC:24327]	0.873	-0.0874	0.152	-0.576	0.565	13000	Q4	69.9995	66.8236	69.9995	68.597	VGLL3	protein_coding	Protein coding	6.62197	6.73562	6.64118	4.94938	6.62805	5.52917	6.9281	6.88428	6.17407	6.28192	7.0862	7.47443	5.83874	6.32739	5.00133	6.15592	6.10675	6.24969	5.17897	7.3758	7.06763	6.11208	6.03888	5.79657	5.87385	5.26653	5.57803	6.63746
439	407	480	449	ENSG00000019991	HGF	7	hepatocyte growth factor [Source:HGNC Symbol;Acc:HGNC:4893]	0.865	0.0902	0.148	0.61	0.542	9240	Q4	69.9236	69.9236	61.3535	64.9519	HGF	protein_coding	Protein coding	6.40897	5.76585	6.85541	3.38734	6.44948	6.01434	6.04193	6.05165	6.04398	5.98447	5.26483	5.85945	6.43595	5.86877	6.13634	5.61185	7.21729	6.83287	7.236	5.86693	6.03096	6.7926	6.2441	6.49637	6.93103	6.64621	6.2726	6.17467
440	408	489	455	ENSG00000136240	KDELR2	7	KDEL endoplasmic reticulum protein retention receptor 2 [Source:HGNC Symbol;Acc:HGNC:6305]	0.777	0.073	0.0802	0.911	0.362	3800	Q4	69.8274	69.8274	60.3874	64.3343	KDELR2	protein_coding	Protein coding	6.2589	6.3991	6.21257	4.62233	6.31843	5.865	6.47633	6.38819	6.32264	6.00748	6.2786	6.20069	5.70258	5.87463	5.80548	5.92197	6.27546	6.35726	6.37175	6.39888	6.27931	5.9824	5.61201	5.84279	5.85694	5.85571	5.89833	5.92211
441	410	492	460	ENSG00000164924	YWHAZ	8	tyrosine 3-monooxygenase/tryptophan 5-monooxygenase activation protein zeta [Source:HGNC Symbol;Acc:HGNC:12855]	0.884	0.0491	0.0907	0.541	0.588	8310	Q4	69.5579	69.5579	60.1093	64.0589	YWHAZ	protein_coding	Protein coding	6.23244	6.20731	6.52353	4.56435	6.67948	5.69497	6.73487	6.53179	6.68687	6.28068	6.45686	6.29975	5.56467	5.64634	5.74973	5.70467	6.35391	6.43444	6.43962	6.79446	6.43011	5.8669	5.74777	5.76193	5.77648	5.74911	5.62027	5.80229
442	411	452	425	ENSG00000213585	VDAC1	5	voltage dependent anion channel 1 [Source:HGNC Symbol;Acc:HGNC:12669]	0.987	-0.00703	0.0888	-0.0792	0.937	3110	Q4	69.4309	69.4309	64.6793	66.7092	VDAC1	protein_coding	Protein coding	6.0047	6.04706	6.27172	4.32212	6.36277	6.03712	6.36071	6.12321	6.45758	5.8196	6.36409	5.7717	6.08664	5.90399	6.39215	6.08881	6.08608	6.07715	6.24856	6.33551	6.31536	5.79798	5.98593	6.20775	5.99866	6.16455	6.07313	5.81708
443	432	416	423	ENSG00000101182	PSMA7	20	proteasome subunit alpha 7 [Source:HGNC Symbol;Acc:HGNC:9536]	0.492	-0.178	0.0963	-1.85	0.0643	1780	Q4	69.34	66.5486	69.34	68.1091	PSMA7	protein_coding	Protein coding	5.94404	6.04563	6.24716	7.07372	6.14338	5.96999	6.22133	5.99222	6.22526	5.70043	6.33865	5.77271	5.92535	5.92559	6.43645	5.85825	6.06298	6.04416	6.31576	6.41746	6.65472	5.75412	5.9707	5.96062	5.98325	6.04512	6.01163	5.76018
444	452	417	427	ENSG00000142089	IFITM3	11	interferon induced transmembrane protein 3 [Source:HGNC Symbol;Acc:HGNC:5414]	0.681	-0.176	0.144	-1.22	0.224	1420	Q4	69.0943	63.6438	69.0943	66.6633	IFITM3	protein_coding	Protein coding	6.08906	5.90869	5.85651	3.03775	6.07113	5.92085	6.05283	5.90608	5.62366	5.6478	5.6482	6.06128	6.0232	5.97081	6.5159	5.79479	6.20031	6.17659	6.69121	6.55901	7.32405	6.68193	6.24056	6.94708	6.88422	6.50003	6.59296	6.1691
445	474	418	438	ENSG00000137270	GCM1	6	glial cells missing homolog 1 [Source:HGNC Symbol;Acc:HGNC:4197]	0.533	-0.208	0.122	-1.71	0.0878	2770	Q4	69.0893	61.5334	69.0893	65.6879	GCM1	protein_coding	Protein coding	6.29764	6.39561	6.3351	5.32133	6.63854	5.98516	6.70685	6.26087	6.25687	5.99458	7.08395	6.11128	5.80032	6.21808	6.01849	6.20128	5.49431	5.81253	5.21925	7.02817	5.71768	5.72456	5.97081	6.15036	5.92888	5.67003	5.58961	6.15562
446	413	423	417	ENSG00000129562	DAD1	14	defender against cell death 1 [Source:HGNC Symbol;Acc:HGNC:2664]	0.811	-0.0804	0.101	-0.796	0.426	823	Q4	69.0681	69.0681	68.2607	68.6115	DAD1	protein_coding	Protein coding	6.21947	6.36716	6.1435	4.31391	6.06639	5.95713	6.12781	6.01917	6.07864	5.76526	6.54441	5.90021	6.02986	6.23559	6.34639	6.18638	5.97928	5.87236	5.97726	6.70654	6.73331	6.02514	6.13911	6.45864	6.0693	6.11538	6.28156	5.94366
447	453	420	431	ENSG00000108679	LGALS3BP	17	galectin 3 binding protein [Source:HGNC Symbol;Acc:HGNC:6564]	0.653	-0.172	0.132	-1.31	0.191	3650	Q4	68.5986	63.5218	68.5986	66.3376	LGALS3BP	protein_coding	Protein coding	5.5077	6.5232	5.72101	6.79711	6.19045	6.44236	6.65226	6.42123	6.00958	5.43767	6.53363	6.2619	5.88717	6.2899	6.7407	6.23874	5.8435	5.67658	5.85697	5.4039	4.51828	6.07339	6.10851	6.88334	6.47674	6.08521	5.88978	5.96975
448	478	421	444	ENSG00000275714	HIST1H3A	6	histone cluster 1 H3 family member a [Source:HGNC Symbol;Acc:HGNC:4766]	0.504	-0.2	0.11	-1.81	0.0698	403	Q4	68.5155	61.2848	68.5155	65.2643	HIST1H3A	protein_coding	Protein coding	5.84863	5.72082	5.96092	5.03109	5.85513	6.13495	5.80667	5.58659	5.96688	5.30914	6.24485	4.97053	6.43097	5.83106	6.9241	6.04481	5.41461	5.93405	5.88259	6.36841	6.49153	6.00467	6.13658	6.32773	6.33852	6.14534	6.39584	5.86143
449	417	455	432	ENSG00000066827	ZFAT	8	zinc finger and AT-hook domain containing [Source:HGNC Symbol;Acc:HGNC:19899]	0.981	-0.014	0.115	-0.122	0.903	8860	Q4	68.5	68.5	64.3371	66.1197	ZFAT	protein_coding	Protein coding	6.40979	5.97489	6.04164	5.90671	5.73742	6.45913	5.39425	5.978	5.79718	5.94256	5.48029	5.83843	6.52933	6.14293	5.95071	6.21659	6.09836	6.01378	6.03239	5.1597	5.28023	6.42066	6.29521	5.90171	6.24343	6.18519	6.44161	6.18382
450	496	422	458	ENSG00000103363	TCEB2	16	transcription elongation factor B subunit 2 [Source:HGNC Symbol;Acc:HGNC:11619]	0.408	-0.286	0.126	-2.27	0.0234	1110	Q4	68.3712	59.0709	68.3712	64.1496	TCEB2	protein_coding	Protein coding	5.5462	5.39889	5.6214	7.36404	5.85147	5.96762	5.67144	5.77602	5.64878	5.20879	5.87795	5.69608	6.09863	6.15298	6.47211	6.01385	5.81528	5.52628	5.80154	6.05766	6.43078	5.86952	6.18264	6.30456	6.08268	6.11191	6.19333	5.94315
451	643	424	495	ENSG00000169495	HTRA4	8	HtrA serine peptidase 4 [Source:HGNC Symbol;Acc:HGNC:26909]	0.689	-0.21	0.176	-1.2	0.232	2510	Q4	68.2342	49.3259	68.2342	59.2342	HTRA4	protein_coding	Protein coding	6.086	7.43061	6.47647	6.87972	7.09361	6.61092	8.01563	7.60058	6.60336	5.02116	7.68067	6.55002	4.28064	4.83985	6.12856	6.29978	3.70943	6.32564	4.09856	7.75927	5.07386	4.32002	5.53513	6.8111	5.94671	5.23766	3.91201	5.49611
452	422	425	424	ENSG00000196411	EPHB4	7	EPH receptor B4 [Source:HGNC Symbol;Acc:HGNC:3395]	0.738	-0.144	0.137	-1.05	0.293	6740	Q4	68.1254	67.5541	68.1254	67.8758	EPHB4	protein_coding	Protein coding	5.73676	5.71117	5.78251	7.33576	5.24636	6.22528	5.68583	6.03431	5.98097	5.8514	5.58313	5.59015	6.50401	6.33245	6.63091	6.46087	6.06307	5.86993	6.10656	4.77348	4.82025	6.20245	6.51162	6.31928	6.39856	6.33674	6.35395	6.15427
453	421	440	428	ENSG00000162407	PLPP3	1	phospholipid phosphatase 3 [Source:HGNC Symbol;Acc:HGNC:9229]	0.955	0.0258	0.109	0.237	0.812	5260	Q4	67.6113	67.6113	65.6945	66.5233	PLPP3	protein_coding	Protein coding	6.11522	5.72656	6.20127	5.08503	5.91989	6.07215	5.35428	5.78504	5.81224	6.19371	4.79456	6.44248	6.25571	6.41811	6.18858	5.79533	6.57112	6.07412	6.79895	5.5456	5.90599	6.51697	6.45526	6.19424	6.46568	6.46849	6.52941	6.17888
454	423	535	481	ENSG00000187772	LIN28B	6	lin-28 homolog B [Source:HGNC Symbol;Acc:HGNC:32207]	0.588	0.146	0.097	1.51	0.132	4970	Q4	67.5221	67.5221	55.6279	60.5306	LIN28B	protein_coding	Protein coding	6.07115	6.09599	6.26497	4.23935	6.3722	5.79494	6.52326	6.22916	6.48624	6.0313	6.5558	5.92709	5.57416	5.47453	5.79434	5.82081	6.43935	6.17266	6.24359	6.01716	5.60461	5.99439	5.7898	5.97533	5.89292	5.81828	5.59142	5.72689
455	482	427	456	ENSG00000124635	HIST1H2BJ	6	histone cluster 1 H2B family member j [Source:HGNC Symbol;Acc:HGNC:4761]	0.491	-0.202	0.109	-1.86	0.0635	914	Q4	67.3843	60.5451	67.3843	64.3129	HIST1H2BJ	protein_coding	Protein coding	5.73687	5.94828	6.06135	5.541	6.34726	5.90889	5.92771	5.68922	6.10158	5.06971	6.53665	5.37086	6.07438	5.76824	6.70543	6.001	5.31921	6.09148	5.91787	6.56195	6.46717	5.87832	5.92468	6.30391	6.16685	6.13125	6.12998	5.7044
456	424	517	471	ENSG00000086598	TMED2	12	transmembrane p24 trafficking protein 2 [Source:HGNC Symbol;Acc:HGNC:16996]	0.865	0.0698	0.114	0.611	0.541	3590	Q4	67.3714	67.3714	57.6183	61.6828	TMED2	protein_coding	Protein coding	6.17953	6.49258	6.33539	3.86288	6.3378	5.62742	6.70839	6.27123	6.46318	5.88229	6.72936	6.1654	5.46538	5.69125	5.8398	5.78202	6.16627	6.11074	6.19953	6.73057	6.4459	5.79151	5.75681	6.07761	5.82284	5.64888	5.56157	5.77512
457	425	490	463	ENSG00000127184	COX7C	5	cytochrome c oxidase subunit 7C [Source:HGNC Symbol;Acc:HGNC:2292]	0.981	0.0122	0.102	0.119	0.905	1880	Q4	67.35	67.35	60.3846	63.3275	COX7C	protein_coding	Protein coding	5.84865	6.03449	6.13148	3.81249	6.02693	5.95879	6.12122	6.06727	6.31087	5.71844	6.18403	5.848	6.04318	5.97567	6.29314	6.01101	6.13869	5.89695	6.23278	6.40306	6.58374	5.63835	5.79166	5.9266	5.73938	6.00571	6.11235	5.84696
458	535	428	470	ENSG00000278828	HIST1H3H	6	histone cluster 1 H3 family member h [Source:HGNC Symbol;Acc:HGNC:4775]	0.448	-0.274	0.133	-2.06	0.0393	1180	Q4	67.2518	55.4645	67.2518	61.8335	HIST1H3H	protein_coding	Protein coding	5.20407	5.54398	5.96531	6.07745	6.24782	6.03292	5.842	5.68715	6.02979	4.61118	6.31896	4.70583	6.12835	5.61853	6.9658	6.04244	4.96283	5.8646	5.5224	6.41661	6.42572	5.60331	5.83104	6.30896	6.11214	6.06017	6.28323	5.48006
459	457	429	441	ENSG00000184678	HIST2H2BE	1	histone cluster 2 H2B family member e [Source:HGNC Symbol;Acc:HGNC:4760]	0.6	-0.145	0.0985	-1.47	0.141	2200	Q4	67.1383	63.2426	67.1383	65.4115	HIST2H2BE	protein_coding	Protein coding	5.86904	5.83947	6.14228	4.44005	6.01956	6.08734	5.43073	5.88001	5.74208	5.71562	5.98679	6.15526	6.10649	6.36636	6.44674	6.33709	5.51038	5.90995	5.71294	6.18346	6.45833	6.04597	6.17803	6.33486	6.15614	6.0854	6.18887	6.11552
460	450	431	433	ENSG00000165124	SVEP1	9	sushi, von Willebrand factor type A, EGF and pentraxin domain containing 1 [Source:HGNC Symbol;Acc:HGNC:15985]	0.997	-0.00319	0.167	-0.0191	0.985	15700	Q4	67.0741	64.3367	67.0741	65.8668	SVEP1	protein_coding	Protein coding	5.98053	4.6734	5.34043	4.83238	6.20152	5.4758	4.37309	5.27907	5.26244	6.90541	3.32028	7.10574	7.24072	6.99176	5.66834	5.91277	7.25224	6.53412	5.80195	6.32953	6.31845	7.21129	6.59811	6.06255	5.75945	6.774	6.25046	6.52427
461	472	432	454	ENSG00000125835	SNRPB	20	small nuclear ribonucleoprotein polypeptides B and B1 [Source:HGNC Symbol;Acc:HGNC:11153]	0.521	-0.192	0.11	-1.75	0.0808	1240	Q4	67.0283	61.6008	67.0283	64.6061	SNRPB	protein_coding	Protein coding	5.69378	5.94807	5.83568	6.76483	5.98682	5.91071	5.93958	5.62871	5.98863	5.46463	6.60272	5.34777	6.06583	5.69644	6.67597	6.08885	5.63843	5.70422	5.83024	6.13098	6.02566	5.79118	6.09154	6.13088	5.99999	6.12025	6.04455	5.71756
462	431	447	437	ENSG00000133026	MYH10	17	myosin heavy chain 10 [Source:HGNC Symbol;Acc:HGNC:7568]	0.802	-0.0949	0.115	-0.824	0.41	8960	Q4	66.6191	66.6191	65.0896	65.752	MYH10	protein_coding	Protein coding	6.25344	5.71412	5.87368	7.30274	6.2832	6.05515	6.16177	5.97232	6.19432	6.54781	5.79334	5.72321	5.84628	5.51264	5.91617	5.57528	6.44594	6.28875	6.32905	5.7546	5.54067	6.3531	6.04681	5.701	5.97578	6.24085	5.86709	5.68232
463	511	436	467	ENSG00000213170	SAR1AP2	10	secretion associated Ras related GTPase 1A pseudogene 2 [Source:HGNC Symbol;Acc:HGNC:20770]	0.784	-0.136	0.153	-0.888	0.374	607	Q4	66.4288	57.5326	66.4288	62.3933	SAR1AP2	processed_pseudogene	Pseudogene	6.83687	5.80935	6.60359	3.47299	5.06495	6.4508	5.21658	5.79968	5.31683	6.16077	5.60705	5.80833	6.52523	6.97369	5.19578	6.11341	5.9322	5.57153	5.07962	4.96995	5.13672	6.96429	6.29786	5.96108	6.20599	6.30368	6.89944	6.42123
464	433	532	486	ENSG00000143162	CREG1	1	cellular repressor of E1A stimulated genes 1 [Source:HGNC Symbol;Acc:HGNC:2351]	0.667	0.135	0.107	1.26	0.206	2410	Q4	66.4285	66.4285	55.6648	60.1238	CREG1	protein_coding	Protein coding	6.10314	6.31152	5.74878	4.04618	5.95802	5.99799	5.37647	5.89861	5.82621	5.95078	5.49406	6.53596	5.85101	6.15641	5.90867	5.91013	6.22221	6.09702	6.02001	6.01629	6.48804	5.66538	5.62046	6.13226	5.72433	5.68156	6.25509	6.26559
465	463	437	452	ENSG00000161203	AP2M1	3	adaptor related protein complex 2 mu 1 subunit [Source:HGNC Symbol;Acc:HGNC:564]	0.402	-0.166	0.0722	-2.29	0.0217	4510	Q4	66.3475	62.6337	66.3475	64.7023	AP2M1	protein_coding	Protein coding	6.19329	6.08828	6.00055	6.27911	5.91888	5.81703	5.77188	5.88628	5.80113	5.78757	5.74729	6.00839	6.16287	6.03859	6.19108	6.01518	6.04612	5.9119	5.99829	6.05874	6.44758	5.89797	6.16962	6.04678	6.15263	5.98661	6.09474	6.04292
466	435	575	509	ENSG00000113369	ARRDC3	5	arrestin domain containing 3 [Source:HGNC Symbol;Acc:HGNC:29263]	0.512	0.194	0.109	1.78	0.0747	4300	Q4	66.2848	66.2848	52.3289	58.0091	ARRDC3	protein_coding	Protein coding	5.97354	6.09597	5.85151	3.73754	5.95213	6.07697	6.01345	6.1741	6.48916	5.87506	5.89026	6.20208	5.36227	5.62924	5.47483	6.09866	6.47402	6.05066	6.41301	5.72219	6.10826	5.78381	5.77523	5.751	5.78789	5.88167	5.29397	5.90172
467	487	438	462	ENSG00000169223	LMAN2	5	lectin, mannose binding 2 [Source:HGNC Symbol;Acc:HGNC:16986]	0.447	-0.228	0.111	-2.06	0.039	2240	Q4	66.0593	59.9902	66.0593	63.3418	LMAN2	protein_coding	Protein coding	5.56065	5.74037	5.86213	7.15431	5.89943	5.91537	5.79885	5.85828	5.70713	5.49319	5.94622	5.85651	6.16638	6.05428	6.27113	6.18989	5.71543	5.83919	5.72543	5.98648	5.92716	5.98808	6.05276	6.17178	6.08059	5.97157	6.19875	5.89296
468	447	439	443	ENSG00000154930	ACSS1	20	acyl-CoA synthetase short-chain family member 1 [Source:HGNC Symbol;Acc:HGNC:16091]	0.729	-0.128	0.119	-1.08	0.282	8560	Q4	65.7792	64.6833	65.7792	65.2992	ACSS1	protein_coding	Protein coding	5.94657	5.48882	5.88561	7.09612	5.96401	6.30243	5.8167	6.01056	6.18198	6.28998	4.90117	5.84807	6.21299	6.20447	6.27368	5.98926	6.30234	5.91287	6.39	5.16743	5.56164	6.05884	6.2352	5.92076	6.0256	6.19623	6.00727	5.79337
469	588	442	494	ENSG00000275379	HIST1H3I	6	histone cluster 1 H3 family member i [Source:HGNC Symbol;Acc:HGNC:4771]	0.321	-0.328	0.125	-2.62	0.00879	373	Q4	65.519	52.1928	65.519	59.3361	HIST1H3I	protein_coding	Protein coding	5.51652	5.68899	6.27927	5.89187	6.25551	5.73685	5.64192	5.91316	6.18535	4.27056	6.41089	4.9238	5.98401	5.52724	6.72657	5.90625	5.3967	5.84967	5.71317	6.80601	6.46711	5.6357	5.68892	5.74021	6.05713	5.87757	6.21731	5.332
470	521	443	475	ENSG00000184840	TMED9	5	transmembrane p24 trafficking protein 9 [Source:HGNC Symbol;Acc:HGNC:24878]	0.265	-0.32	0.111	-2.89	0.00382	2290	Q4	65.3432	56.5579	65.3432	61.3574	TMED9	protein_coding	Protein coding	5.95416	5.86563	5.7811	7.33101	6.2231	5.68433	6.08259	6.18648	5.93653	5.59827	5.7704	6.19665	5.90564	6.06397	5.94548	6.05892	5.8221	6.10934	5.7942	6.35189	6.24417	5.75468	5.70453	5.82709	5.79112	5.6723	6.13533	5.75255
471	611	444	502	ENSG00000100979	PLTP	20	phospholipid transfer protein [Source:HGNC Symbol;Acc:HGNC:9093]	0.493	-0.281	0.152	-1.85	0.065	2400	Q4	65.3087	50.9769	65.3087	58.6232	PLTP	protein_coding	Protein coding	5.93866	5.37023	5.67512	4.64401	6.84777	6.03185	6.03088	5.45526	4.70806	6.06916	5.48971	5.85579	6.26405	6.33529	6.68914	4.76875	6.19748	5.78128	6.84709	6.03529	7.48952	6.79	5.76309	6.16999	6.10266	6.18947	6.24832	6.70411
472	439	449	446	ENSG00000178035	IMPDH2	3	inosine monophosphate dehydrogenase 2 [Source:HGNC Symbol;Acc:HGNC:6053]	0.827	-0.0751	0.101	-0.746	0.456	2680	Q4	65.2592	65.2592	64.9729	65.0976	IMPDH2	protein_coding	Protein coding	5.75747	6.23364	5.96931	6.63851	5.95786	6.09524	5.92069	5.88752	6.08186	5.90005	6.62857	5.30458	6.1301	5.73281	6.48022	6.04069	5.79913	5.90012	5.81002	5.85468	6.09783	5.65893	5.83816	6.24533	5.99475	6.15916	5.96677	5.76997
473	440	531	492	ENSG00000144746	ARL6IP5	3	ADP ribosylation factor like GTPase 6 interacting protein 5 [Source:HGNC Symbol;Acc:HGNC:16937]	0.752	0.0918	0.0919	0.999	0.318	2270	Q4	65.2092	65.2092	55.6977	59.6601	ARL6IP5	protein_coding	Protein coding	5.94497	5.82845	6.28432	5.20472	6.43076	5.57856	6.2549	6.4184	6.33072	5.46509	6.58026	6.20206	5.57306	5.59326	5.68719	5.86036	6.37704	6.2067	6.36471	6.67302	6.42106	5.08117	5.77165	5.86808	5.8321	5.67814	5.68642	5.94279
474	444	445	447	ENSG00000228474	OST4	2	oligosaccharyltransferase complex subunit 4, non-catalytic [Source:HGNC Symbol;Acc:HGNC:32483]	0.751	-0.0842	0.084	-1	0.316	687	Q4	65.1301	64.8092	65.1301	64.99	OST4	protein_coding	Protein coding	5.83765	6.09653	5.9593	5.34962	5.97618	6.04872	5.9549	5.83753	5.9114	5.44621	6.19602	5.69891	6.00314	6.15461	6.48377	6.19082	5.97445	5.87348	6.01442	6.1983	6.60632	5.79792	5.87782	6.25291	6.1571	6.1305	6.26917	5.72711
475	779	446	558	ENSG00000106211	HSPB1	7	heat shock protein family B (small) member 1 [Source:HGNC Symbol;Acc:HGNC:5246]	0.0482	-0.571	0.151	-3.79	0.000151	1440	Q4	65.092	41.9447	65.092	53.7448	HSPB1	protein_coding	Protein coding	5.35615	5.18895	5.7933	7.01631	5.69463	5.75997	4.62605	6.19206	5.03876	4.74928	5.21614	5.51602	6.21957	6.61119	5.49445	6.07437	5.66497	5.60118	5.25842	6.48934	6.71245	6.13898	6.20453	5.70834	5.99182	5.48578	6.27001	6.0008
476	441	450	450	ENSG00000136888	ATP6V1G1	9	ATPase H+ transporting V1 subunit G1 [Source:HGNC Symbol;Acc:HGNC:864]	0.602	-0.124	0.0846	-1.47	0.143	1270	Q4	64.9933	64.9933	64.8506	64.9127	ATP6V1G1	protein_coding	Protein coding	6.21479	6.06728	6.16016	6.43515	6.03086	5.77946	5.94586	6.23707	6.25014	5.95119	6.05245	6.28476	5.8009	6.03547	5.85102	5.74018	6.30467	5.98949	6.09323	6.70258	7.07294	5.97301	5.79119	5.98007	5.80662	5.81366	5.89785	5.89436
477	443	496	469	ENSG00000135486	HNRNPA1	12	heterogeneous nuclear ribonucleoprotein A1 [Source:HGNC Symbol;Acc:HGNC:5031]	0.714	-0.107	0.0953	-1.12	0.262	5480	Q4	64.8744	64.8744	59.7326	61.9218	HNRNPA1	protein_coding	Protein coding	5.80337	5.71234	7.06128	7.7239	7.12494	5.42983	7.24721	6.84403	7.2238	5.95682	5.47241	6.32642	5.37587	5.06289	5.72716	5.36826	6.69878	6.88302	6.83206	6.9458	7.01419	5.20414	5.26309	5.49485	5.43417	5.47704	5.38488	5.31186
478	445	451	451	ENSG00000144579	CTDSP1	2	CTD small phosphatase 1 [Source:HGNC Symbol;Acc:HGNC:21614]	0.868	-0.077	0.129	-0.599	0.549	4680	Q4	64.7636	64.7373	64.7636	64.7521	CTDSP1	protein_coding	Protein coding	5.94368	6.28393	6.22823	6.5784	5.44132	6.0104	5.44509	5.68769	5.61081	5.72742	5.50887	6.0101	6.55939	6.44749	6.13869	6.16026	6.07205	5.87883	5.87199	4.4621	4.98159	5.81522	6.16187	5.92735	6.43368	5.95281	6.65496	6.52371
479	467	453	461	ENSG00000213462	ERV3-1	7	endogenous retrovirus group 3 member 1 [Source:HGNC Symbol;Acc:HGNC:3454]	0.891	-0.0821	0.159	-0.517	0.605	4740	Q4	64.6509	61.9149	64.6509	63.4438	ERV3-1	protein_coding	Protein coding	5.88391	6.04236	6.28128	4.00169	5.7603	6.26099	4.06967	6.3679	5.39603	6.31767	5.21807	6.89081	6.51577	6.30863	5.22658	6.90342	5.72442	5.15676	5.35768	5.05384	6.48034	6.15588	6.65415	6.20954	6.37386	6.25906	6.61294	6.09696
480	615	454	508	ENSG00000161011	SQSTM1	5	sequestosome 1 [Source:HGNC Symbol;Acc:HGNC:11280]	0.32	-0.381	0.145	-2.63	0.00842	7040	Q4	64.6176	50.7266	64.6176	58.1475	SQSTM1	protein_coding	Protein coding	5.78304	5.64816	5.81736	7.33395	5.26424	6.06447	4.72989	5.53284	4.92464	5.3388	4.94863	6.43468	6.07283	6.55664	5.62003	6.00844	5.50376	5.53472	5.54619	5.88421	6.22408	6.05465	6.35238	5.70848	5.82667	5.77165	6.46209	6.09906
481	448	474	464	ENSG00000113013	HSPA9	5	heat shock protein family A (Hsp70) member 9 [Source:HGNC Symbol;Acc:HGNC:5244]	0.896	-0.0343	0.0687	-0.5	0.617	4390	Q4	64.5527	64.5527	62.0145	63.1084	HSPA9	protein_coding	Protein coding	5.98248	6.09863	6.16833	5.49905	6.0414	6.10582	6.13299	6.03233	6.2069	5.67973	6.30948	5.74818	6.04369	5.92019	6.33353	6.02075	5.9726	5.96547	6.05691	6.03051	5.78702	5.86296	5.21228	6.00931	5.90208	5.96283	6.07668	5.82086
482	500	456	472	ENSG00000167468	GPX4	19	glutathione peroxidase 4 [Source:HGNC Symbol;Acc:HGNC:4556]	0.43	-0.213	0.0994	-2.14	0.0321	1850	Q4	64.1767	58.4901	64.1767	61.6329	GPX4	protein_coding	Protein coding	5.36478	5.43457	5.76277	6.4799	5.90508	6.22378	5.86051	5.59455	5.83377	5.30356	6.09532	5.67381	5.90589	5.92533	6.50285	5.90611	5.72169	5.84314	5.94508	6.0912	6.29563	5.68019	5.92508	6.20198	6.09837	6.08316	6.15047	5.8991
483	451	457	459	ENSG00000221983	UBA52	19	ubiquitin A-52 residue ribosomal protein fusion product 1 [Source:HGNC Symbol;Acc:HGNC:12458]	0.771	-0.0764	0.0816	-0.937	0.349	4060	Q4	64.1355	64.1175	64.1355	64.1276	UBA52	protein_coding	Protein coding	5.87308	6.12584	5.93189	5.28611	6.08499	6.06492	6.13353	6.00307	6.08098	5.55939	6.28709	5.53787	6.00392	5.94915	6.58488	6.04448	5.96012	5.77578	5.97099	6.15874	6.42816	5.7907	5.81299	6.24116	5.93724	6.09728	6.06122	5.78565
484	676	458	526	ENSG00000161638	ITGA5	12	integrin subunit alpha 5 [Source:HGNC Symbol;Acc:HGNC:6141]	0.583	-0.253	0.165	-1.53	0.126	7220	Q4	64.0889	47.2089	64.0889	56.0936	ITGA5	protein_coding	Protein coding	5.82733	6.90212	5.79453	6.29765	6.60759	6.10992	7.10041	5.9131	6.04388	5.37708	7.60828	6.42328	5.57794	5.96008	6.30998	5.96559	4.58168	5.02685	4.3061	6.5544	4.56835	5.24615	5.94625	6.24394	5.87242	5.48344	5.09367	6.12837
485	454	472	466	ENSG00000184076	UQCR10	22	ubiquinol-cytochrome c reductase, complex III subunit X [Source:HGNC Symbol;Acc:HGNC:30863]	0.86	-0.0655	0.103	-0.637	0.524	909	Q4	63.4968	63.4968	62.1101	62.7108	UQCR10	protein_coding	Protein coding	6.01901	5.82946	5.8865	3.66714	5.868	6.13615	5.87488	5.84387	6.02063	5.53392	6.01764	5.74071	6.04488	6.10726	6.40884	6.09913	5.80297	5.72331	5.9997	6.11261	6.52799	5.94668	6.14518	6.28927	5.97329	6.03331	6.20585	5.83616
486	455	853	645	ENSG00000170345	FOS	14	Fos proto-oncogene, AP-1 transcription factor subunit [Source:HGNC Symbol;Acc:HGNC:3796]	0.578	0.268	0.174	1.54	0.123	2940	Q4	63.452	63.452	38.9909	48.2111	FOS	protein_coding	Protein coding	6.14656	6.44044	5.52376	5.52387	6.23501	5.54072	7.51712	4.34637	6.69795	7.35498	7.0447	4.59642	4.91603	5.57084	7.47486	5.70153	3.85759	5.85025	5.50549	4.74506	3.32328	3.49301	4.3814	6.11358	4.84446	6.25094	5.2058	5.60572
488	524	460	483	ENSG00000114867	EIF4G1	3	eukaryotic translation initiation factor 4 gamma 1 [Source:HGNC Symbol;Acc:HGNC:3296]	0.422	-0.261	0.118	-2.22	0.0264	7520	Q4	63.4074	56.3304	63.4074	60.2193	EIF4G1	protein_coding	Protein coding	5.81274	5.8425	5.83184	7.21375	6.00684	5.90798	5.88217	5.81295	5.7341	5.76288	6.18944	5.71909	6.08943	5.84118	6.20817	6.03379	5.57982	5.88635	5.54405	5.70427	5.30282	5.98646	6.16708	5.93891	5.9738	5.91069	6.05084	5.96523
489	458	752	605	ENSG00000201098	RNY1	7	RNA, Ro-associated Y1 [Source:HGNC Symbol;Acc:HGNC:10242]	0.778	0.159	0.176	0.906	0.365	144	Q4	63.181	63.181	42.2873	50.3756	RNY1	misc_RNA	Short noncoding	8.35233	5.44849	5.03859	3.65117	7.40124	5.40841	8.0149	7.4856	8.71623	6.34079	4.61119	4.74405	5.9335	5.98966	6.6889	6.63773	8.21926	7.65672	8.41919	4.81461	4.53081	5.68898	5.27055	5.36989	4.88166	6.15198	6.1129	5.44111
490	459	515	487	ENSG00000132470	ITGB4	17	integrin subunit beta 4 [Source:HGNC Symbol;Acc:HGNC:6158]	0.978	0.0178	0.13	0.137	0.891	6250	Q4	63.1455	63.1455	57.7393	60.0365	ITGB4	protein_coding	Protein coding	5.84865	5.41188	5.24516	6.59347	5.78281	6.13856	5.25606	5.24334	5.69983	6.14938	5.63439	5.25405	6.14918	5.99221	6.44876	6.20892	5.74486	5.56625	6.06276	4.75352	3.88936	5.99831	6.19248	6.13659	6.45415	6.44262	5.9993	6.15771
491	577	462	505	ENSG00000168487	BMP1	8	bone morphogenetic protein 1 [Source:HGNC Symbol;Acc:HGNC:1067]	0.504	-0.24	0.132	-1.81	0.0699	6760	Q4	63.091	52.8862	63.091	58.4207	BMP1	protein_coding	Protein coding	5.99913	5.92051	6.156	5.77685	5.32672	5.98045	4.55733	5.84179	5.3177	5.58806	4.74202	6.1321	6.32486	6.4596	5.60434	6.04556	5.53867	5.54469	5.38131	5.49746	5.33363	6.16591	6.19823	5.93867	5.96057	5.94219	6.33806	6.32852
492	460	539	501	ENSG00000116133	DHCR24	1	24-dehydrocholesterol reductase [Source:HGNC Symbol;Acc:HGNC:2859]	0.897	0.0633	0.129	0.491	0.624	3810	Q4	63.0001	63.0001	55.4966	58.6507	DHCR24	protein_coding	Protein coding	5.67228	5.51042	5.41822	5.99941	5.88768	6.03772	5.19864	5.66299	5.5217	5.91578	5.91017	5.78715	6.56916	5.90052	6.537	6.19735	5.88939	6.10996	6.31724	4.56558	4.72406	5.91066	6.04795	6.5267	6.18303	5.67758	6.15829	6.26085
493	461	497	477	ENSG00000100380	ST13	22	suppression of tumorigenicity 13 (colon carcinoma) (Hsp70 interacting protein) [Source:HGNC Symbol;Acc:HGNC:11343]	0.973	-0.00955	0.06	-0.159	0.874	3720	Q4	62.9994	62.9994	59.5756	61.0446	ST13	protein_coding	Protein coding	5.78775	5.98249	6.04648	5.78651	6.14555	5.82948	6.26121	6.0745	6.26995	5.6658	6.10724	5.87353	5.70726	5.75563	6.02929	5.78001	6.15897	5.97131	6.20221	6.26035	6.29512	5.83292	5.86078	6.142	5.95273	5.80227	5.81895	5.93091
494	570	463	504	ENSG00000105173	CCNE1	19	cyclin E1 [Source:HGNC Symbol;Acc:HGNC:1589]	0.694	-0.197	0.167	-1.18	0.237	2560	Q4	62.9456	53.2855	62.9456	58.5363	CCNE1	protein_coding	Protein coding	5.54949	6.84957	6.32077	6.24604	7.21421	5.82127	6.98846	5.66772	6.67655	5.82016	7.80263	4.65364	5.28145	5.13579	6.85473	6.14446	4.59366	5.58442	4.71382	7.04251	4.95583	4.68033	5.4959	5.92457	5.97535	6.01755	4.93327	5.15001
495	462	505	480	ENSG00000198561	CTNND1	11	catenin delta 1 [Source:HGNC Symbol;Acc:HGNC:2515]	0.877	0.0293	0.0521	0.562	0.574	7760	Q4	62.9134	62.9134	58.8139	60.5669	CTNND1	protein_coding	Protein coding	6.08623	6.05751	5.82805	5.47814	5.96526	6.06562	5.95578	5.8704	6.01066	6.2827	6.12889	5.42156	5.93966	5.77728	6.14124	6.04655	5.92478	5.89769	5.91972	5.40688	5.23431	6.01086	5.93815	5.99252	5.9544	5.96903	5.83966	5.84213
496	593	464	511	ENSG00000196924	FLNA	X	filamin A [Source:HGNC Symbol;Acc:HGNC:3754]	0.344	-0.3	0.119	-2.52	0.0117	9300	Q4	62.7863	51.941	62.7863	57.8052	FLNA	protein_coding	Protein coding	5.54505	5.63082	5.7506	6.81021	6.26143	5.80459	6.05451	5.36288	5.6465	5.41242	6.44095	5.39664	5.64916	5.44408	6.43038	5.66881	5.50957	6.00771	5.76069	6.00397	6.02828	6.01992	5.97122	6.03624	6.2168	6.31987	5.96532	5.53161
497	543	466	497	ENSG00000197153	HIST1H3J	6	histone cluster 1 H3 family member j [Source:HGNC Symbol;Acc:HGNC:4774]	0.56	-0.22	0.137	-1.61	0.107	707	Q4	62.5598	54.984	62.5598	59.137	HIST1H3J	protein_coding	Protein coding	5.40936	5.76046	5.99735	4.78874	6.26142	5.79899	5.84779	5.72786	6.04472	4.78136	6.6851	4.92354	5.89272	5.35035	6.78566	5.9555	5.01728	5.9065	5.62552	6.84486	6.68124	5.54457	5.77701	6.24933	5.8787	5.89073	6.15703	5.31004
498	483	467	474	ENSG00000162817	C1orf115	1	chromosome 1 open reading frame 115 [Source:HGNC Symbol;Acc:HGNC:25873]	0.582	-0.145	0.0944	-1.53	0.125	3120	Q4	62.443	60.4216	62.443	61.5537	C1orf115	protein_coding	Protein coding	5.79246	6.09302	5.94192	6.63932	6.04441	5.79309	5.98042	5.85363	5.97834	5.82158	5.94799	6.07753	6.03437	6.22795	6.16621	6.07397	5.90491	5.8221	5.99574	5.82905	5.71621	5.73737	6.18663	6.08646	5.95001	5.74312	5.37061	6.01107
499	525	468	493	ENSG00000165916	PSMC3	11	proteasome 26S subunit, ATPase 3 [Source:HGNC Symbol;Acc:HGNC:9549]	0.328	-0.238	0.0922	-2.58	0.00994	2010	Q4	62.3156	56.0907	62.3156	59.5215	PSMC3	protein_coding	Protein coding	5.84066	5.80268	5.81235	6.71483	5.91098	5.80673	5.97354	5.76798	5.92706	5.41372	5.94979	5.6455	5.97843	5.91765	6.25743	5.87768	5.62302	5.68924	5.80425	6.07709	6.23863	5.73194	5.90485	5.97249	5.93318	5.81011	5.92867	5.69545
500	509	469	485	ENSG00000130402	ACTN4	19	actinin alpha 4 [Source:HGNC Symbol;Acc:HGNC:166]	0.481	-0.176	0.0925	-1.9	0.0576	5430	Q4	62.2448	57.5718	62.2448	60.163	ACTN4	protein_coding	Protein coding	5.68194	5.7835	5.73103	6.48291	5.98015	5.9653	5.92139	5.6217	5.76574	5.63571	6.26383	5.67728	5.87127	5.81962	6.33259	5.99052	5.62982	5.76016	5.64768	5.85377	5.62226	5.89269	6.13011	6.19858	6.18031	6.09736	5.91678	5.81634
501	465	473	468	ENSG00000182117	NOP10	15	NOP10 ribonucleoprotein [Source:HGNC Symbol;Acc:HGNC:14378]	0.71	-0.137	0.121	-1.13	0.258	520	Q4	62.0417	62.0397	62.0417	62.0408	NOP10	protein_coding	Protein coding	5.83267	5.93027	6.07635	2.87052	6.11327	6.13571	5.88464	5.9557	5.9443	5.51461	6.2532	5.69157	6.26363	6.17006	6.63779	5.99768	5.83653	5.64485	6.09586	6.43852	6.72896	6.00033	5.85015	6.17149	6.15664	6.06757	6.09737	5.80351
502	503	475	484	ENSG00000277791	PSMB3	17	proteasome subunit beta 3 [Source:HGNC Symbol;Acc:HGNC:9540]	0.528	-0.148	0.0858	-1.72	0.0845	1050	Q4	61.8294	58.1817	61.8294	60.2121	PSMB3	protein_coding	Protein coding	5.60501	5.84435	5.72711	5.88859	5.66805	5.97575	5.77809	5.77897	5.86629	5.39567	6.02331	5.43728	6.05327	6.04663	6.46379	6.03819	5.71165	5.53961	5.73895	6.1003	6.28168	5.81191	5.99508	6.15882	5.97298	5.87584	5.95777	5.98522
503	14425	476	12954	ENSG00000129824	RPS4Y1	Y	ribosomal protein S4, Y-linked 1 [Source:HGNC Symbol;Acc:HGNC:10425]	0	-7.67	0.139	-55.3	0	1200	Q4	61.8262	0.01215	61.8262	1.49788	RPS4Y1	protein_coding	Protein coding	5.97986	-4.36241	-7.1501	4.83896	6.08109	5.96901	6.22772	5.74111	-7.1501	-2.69831	-4.22539	-7.1501	5.99257	5.80945	6.32063	-7.1501	-7.1501	-7.1501	-7.1501	6.29384	6.4541	5.64365	5.65096	-3.93182	5.76582	-7.1501	-7.1501	-7.1501
504	468	486	476	ENSG00000136810	TXN	9	thioredoxin [Source:HGNC Symbol;Acc:HGNC:12435]	0.755	-0.0935	0.0944	-0.99	0.322	1050	Q4	61.7473	61.7473	60.6783	61.142	TXN	protein_coding	Protein coding	6.03563	5.9896	6.16629	6.06612	6.07169	5.95837	6.417	6.03689	6.63918	5.48635	6.41717	6.05731	5.51315	5.84296	6.23866	5.78579	5.88483	5.94886	5.963	6.73884	6.77187	5.60909	5.50444	5.8472	5.63715	5.58239	5.87529	5.68699
505	470	477	473	ENSG00000241878	PISD	22	phosphatidylserine decarboxylase [Source:HGNC Symbol;Acc:HGNC:8999]	0.891	-0.0502	0.0966	-0.52	0.603	4590	Q4	61.6913	61.6913	61.506	61.5867	PISD	protein_coding	Protein coding	5.94879	5.68579	5.76171	5.91831	5.65688	6.16538	5.43304	5.86326	5.76741	5.96492	5.15547	5.52463	6.30098	6.11796	6.35356	6.35707	5.93854	5.72471	5.85142	4.78283	4.97749	6.17964	6.17917	5.99101	6.01564	6.1189	6.13396	5.96294
506	471	513	491	ENSG00000211445	GPX3	5	glutathione peroxidase 3 [Source:HGNC Symbol;Acc:HGNC:4555]	0.994	0.00538	0.134	0.0402	0.968	2930	Q4	61.6149	61.6149	58.514	59.846	GPX3	protein_coding	Protein coding	5.79667	6.43091	5.22197	5.34181	6.19928	5.90603	6.06606	5.24421	6.10039	6.24336	7.09973	4.72852	5.39849	5.38644	6.61747	6.41122	4.9519	5.531	5.26967	6.33035	4.57548	5.56783	5.95031	6.31987	5.94989	6.31714	5.92262	5.52883
507	473	533	507	ENSG00000100650	SRSF5	14	serine and arginine rich splicing factor 5 [Source:HGNC Symbol;Acc:HGNC:10787]	0.873	0.0488	0.0847	0.576	0.564	4580	Q4	61.5866	61.5866	55.6353	58.1553	SRSF5	protein_coding	Protein coding	6.10743	6.15903	6.38299	5.05516	5.37039	6.28566	6.25389	5.99015	6.50778	6.07597	5.60396	5.6496	5.50603	5.66859	5.63887	5.61829	5.73817	5.95168	6.1635	5.70279	5.53439	5.59814	5.88117	5.87632	5.96039	5.794	6.1554	5.64661
508	475	495	482	ENSG00000070756	PABPC1	8	poly(A) binding protein cytoplasmic 1 [Source:HGNC Symbol;Acc:HGNC:8554]	0.728	-0.0796	0.0736	-1.08	0.279	4310	Q4	61.5243	61.5243	59.7334	60.5076	PABPC1	protein_coding	Protein coding	6.26656	5.83111	6.17039	6.17479	6.62925	5.73124	6.59343	6.05646	6.39044	6.34527	6.02645	5.70123	5.80308	5.3841	5.88434	5.34454	6.15536	6.51798	6.38485	6.38287	6.09565	6.04322	5.55209	5.66498	5.71588	6.03069	5.51259	5.53806
509	489	478	479	ENSG00000180573	HIST1H2AC	6	histone cluster 1 H2A family member c [Source:HGNC Symbol;Acc:HGNC:4733]	0.666	-0.114	0.0899	-1.27	0.205	1500	Q4	61.4929	59.7216	61.4929	60.7144	HIST1H2AC	protein_coding	Protein coding	5.54066	5.54468	6.02636	5.25129	5.83099	5.86961	5.47032	5.71762	5.93398	5.14723	5.66276	5.93779	5.90515	6.05531	6.11871	5.96163	5.77957	5.70545	5.87423	6.15262	6.55099	5.68002	5.95008	6.09528	5.97736	5.97161	5.94326	5.88347
510	476	562	514	ENSG00000091527	CDV3	3	CDV3 homolog [Source:HGNC Symbol;Acc:HGNC:26928]	0.706	0.0845	0.074	1.14	0.254	3690	Q4	61.4807	61.4807	53.8591	57.0577	CDV3	protein_coding	Protein coding	5.72661	5.83425	6.23515	4.7159	6.19728	5.80138	6.32297	5.99452	6.32713	5.86021	6.17659	5.66897	5.66635	5.54935	5.75919	5.5238	6.29161	6.10899	6.37727	6.11373	6.01305	5.90548	5.66623	5.96067	5.91644	5.96227	5.71174	5.72558
511	477	800	636	ENSG00000227097	RPS28P7	11	ribosomal protein S28 pseudogene 7 [Source:HGNC Symbol;Acc:HGNC:35787]	0.792	0.152	0.176	0.861	0.389	195	Q4	61.3163	61.3163	40.5502	48.5593	RPS28P7	processed_pseudogene	Pseudogene	5.88214	6.19065	5.6331	4.87378	2.42353	6.57261	2.81551	5.94011	6.77604	5.41116	6.08673	5.13199	5.69568	5.61477	4.34706	5.77789	5.84285	6.52699	2.92633	2.74338	7.16847	5.64504	5.47798	6.15049	5.96223	6.04901	6.20803	5.40886
512	612	481	522	ENSG00000170458	CD14	5	CD14 molecule [Source:HGNC Symbol;Acc:HGNC:1628]	0.68	-0.193	0.158	-1.22	0.221	1740	Q4	61.2757	50.9484	61.2757	56.5389	CD14	protein_coding	Protein coding	5.72072	4.80181	5.83077	5.46136	5.9351	5.60805	4.46343	4.78123	4.63799	5.22161	4.54239	5.85769	6.53739	6.32964	6.75797	5.32272	6.37863	5.9289	6.65153	6.68583	7.13995	6.57613	5.77438	6.68659	6.59234	6.5594	6.47779	6.567
513	520	482	500	ENSG00000149257	SERPINH1	11	serpin family H member 1 [Source:HGNC Symbol;Acc:HGNC:1546]	0.576	-0.163	0.105	-1.55	0.121	4340	Q4	60.9797	56.5951	60.9797	59.0281	SERPINH1	protein_coding	Protein coding	5.62691	5.78627	6.12329	6.64793	6.00726	6.02838	6.05519	5.8301	5.88949	5.3246	6.27008	5.24927	5.88922	5.9259	6.43599	5.66525	6.09775	5.87033	6.13314	5.54785	5.32003	5.93011	6.00222	6.47532	6.18753	5.9041	6.1939	5.71918
514	518	483	499	ENSG00000108244	KRT23	17	keratin 23 [Source:HGNC Symbol;Acc:HGNC:6438]	0.481	-0.173	0.0911	-1.89	0.0583	2540	Q4	60.9375	56.818	60.9375	59.1063	KRT23	protein_coding	Protein coding	5.58295	5.91415	5.94662	6.14085	5.93433	5.8204	5.57982	5.67059	6.14758	5.31924	5.85737	5.93615	6.04056	6.19993	5.88802	6.01051	5.38907	5.396	5.64849	5.86791	6.04419	5.58748	6.00562	5.78796	5.71228	5.81448	5.91865	5.78069
515	800	485	591	ENSG00000176387	HSD11B2	16	hydroxysteroid 11-beta dehydrogenase 2 [Source:HGNC Symbol;Acc:HGNC:5209]	0.487	-0.318	0.17	-1.87	0.0616	2400	Q4	60.7081	41.1826	60.7081	51.2606	HSD11B2	protein_coding	Protein coding	5.70503	5.31597	5.16066	6.42455	5.26884	5.46162	2.84885	6.23592	3.74342	5.04391	4.47	6.78725	6.16983	6.88286	5.13385	6.3202	4.97184	5.75176	4.2432	6.19422	6.37895	6.04027	6.53109	5.23923	6.04419	5.93134	6.63699	6.8186
516	479	499	489	ENSG00000084754	HADHA	2	hydroxyacyl-CoA dehydrogenase/3-ketoacyl-CoA thiolase/enoyl-CoA hydratase (trifunctional protein), alpha subunit [Source:HGNC Symbol;Acc:HGNC:4801]	0.816	-0.0423	0.0542	-0.78	0.435	3320	Q4	60.6822	60.6822	59.2601	59.8759	HADHA	protein_coding	Protein coding	5.7673	5.9646	5.9106	5.76004	5.91939	5.84099	5.80894	5.83089	5.99011	5.85779	5.56565	5.6821	5.93448	5.91773	6.17299	5.95528	6.05697	5.73989	6.11674	5.78267	5.85196	5.83863	5.97551	5.95358	5.80342	6.02762	5.81106	5.84487
517	480	525	506	ENSG00000165678	GHITM	10	growth hormone inducible transmembrane protein [Source:HGNC Symbol;Acc:HGNC:17281]	0.968	-0.0121	0.0674	-0.179	0.858	2100	Q4	60.6749	60.6749	56.6098	58.3472	GHITM	protein_coding	Protein coding	5.87021	5.91955	6.07655	5.69353	5.95795	5.78882	5.91126	5.9764	6.19433	5.58303	6.00648	5.97338	5.71049	5.83582	5.83799	5.80102	6.10871	5.83497	6.2164	6.28413	6.3969	5.59158	5.71554	5.82411	5.56485	5.73401	5.63032	5.73211
518	485	569	528	ENSG00000135677	GNS	12	glucosamine (N-acetyl)-6-sulfatase [Source:HGNC Symbol;Acc:HGNC:4422]	0.721	0.105	0.0956	1.1	0.271	5210	Q4	60.2552	60.2552	53.0348	56.0692	GNS	protein_coding	Protein coding	5.95637	5.91876	5.72755	4.51803	5.9385	5.40377	5.71177	5.79697	5.48595	5.87349	5.44222	6.14921	5.92183	6.19269	6.03397	6.20745	5.98294	5.89769	6.15836	5.10307	5.48714	5.7494	5.97104	6.01585	5.91773	6.1856	5.69236	6.14823
519	491	491	488	ENSG00000166710	B2M	15	beta-2-microglobulin [Source:HGNC Symbol;Acc:HGNC:914]	0.704	-0.156	0.136	-1.15	0.251	5650	Q4	60.1681	59.5316	60.1681	59.8899	B2M	protein_coding	Protein coding	5.79047	6.12732	5.85029	2.87786	6.02152	5.90774	6.71527	6.26826	5.95374	5.22053	6.28534	6.04877	5.7849	5.70829	6.34619	5.7328	5.88495	5.82174	6.22502	7.24087	6.26255	5.97498	6.16238	6.16821	5.97505	5.99169	6.00948	6.09607
520	486	559	520	ENSG00000175318	GRAMD2	15	GRAM domain containing 2 [Source:HGNC Symbol;Acc:HGNC:27287]	0.8	0.0741	0.089	0.832	0.406	4180	Q4	60.0451	60.0451	54.1185	56.6264	GRAMD2	protein_coding	Protein coding	6.015	5.79734	5.51201	5.64584	5.70338	6.05791	5.71661	5.82492	5.98541	6.38928	5.58906	5.4042	6.01342	5.76979	6.31163	6.18276	5.82754	5.6884	5.85074	4.66183	4.56821	5.91836	5.93597	5.99414	5.90464	5.92097	5.74381	5.764
521	488	493	490	ENSG00000101608	MYL12A	18	myosin light chain 12A [Source:HGNC Symbol;Acc:HGNC:16701]	0.715	-0.105	0.0938	-1.12	0.265	2880	Q4	59.8979	59.8064	59.8979	59.858	MYL12A	protein_coding	Protein coding	5.63022	6.06706	5.95867	4.97732	5.99525	5.74868	6.3088	5.73871	6.07596	5.62488	6.409	5.7125	5.7457	5.7554	6.0145	5.77979	5.80909	5.71645	6.08729	6.64604	6.75453	5.82249	5.8867	5.89875	5.87301	5.9024	5.84304	5.7546
522	499	494	496	ENSG00000102144	PGK1	X	phosphoglycerate kinase 1 [Source:HGNC Symbol;Acc:HGNC:8896]	0.712	-0.112	0.0996	-1.13	0.26	4780	Q4	59.7421	58.5649	59.7421	59.2261	PGK1	protein_coding	Protein coding	5.86449	5.91867	5.90795	6.4622	6.01855	5.80359	6.21257	5.67092	6.10573	5.66443	6.79834	5.47148	5.73537	5.59577	6.15006	5.74211	5.73783	5.78187	5.90541	6.4513	6.14846	5.59751	5.71121	6.00354	5.74801	5.79468	5.81333	5.69287
523	490	526	513	ENSG00000123572	NRK	X	Nik related kinase [Source:HGNC Symbol;Acc:HGNC:25391]	0.926	0.03	0.082	0.365	0.715	8100	Q4	59.596	59.596	56.0864	57.5901	NRK	protein_coding	Protein coding	6.05508	5.5489	5.62743	4.8583	5.91425	5.86834	5.63889	5.77197	5.98751	6.33751	5.31562	5.854	6.09922	5.95545	5.59854	5.85488	6.1104	5.89596	5.73894	5.68301	5.25497	6.03503	6.08711	5.62188	5.9115	5.78896	5.6671	6.11677
524	492	503	498	ENSG00000113732	ATP6V0E1	5	ATPase H+ transporting V0 subunit e1 [Source:HGNC Symbol;Acc:HGNC:863]	0.817	-0.0604	0.0779	-0.775	0.438	1410	Q4	59.5097	59.5097	58.8408	59.1314	ATP6V0E1	protein_coding	Protein coding	5.78085	6.13651	5.80715	5.35121	5.8692	5.87133	6.09508	5.88396	6.00057	5.35596	6.18499	5.94468	5.80024	6.06853	6.13395	5.92725	5.75521	5.72105	5.97973	6.27034	6.21026	5.7432	5.87407	6.09895	5.82655	5.78922	5.70235	5.77826
525	493	555	521	ENSG00000181788	SIAH2	3	siah E3 ubiquitin protein ligase 2 [Source:HGNC Symbol;Acc:HGNC:10858]	0.782	0.0718	0.0806	0.891	0.373	2180	Q4	59.4516	59.4516	54.4401	56.5704	SIAH2	protein_coding	Protein coding	5.6838	5.87177	5.74781	4.91856	5.61094	6.04784	5.70543	5.87654	5.94647	5.66775	5.35489	5.48736	6.00814	6.00693	6.13172	6.01011	6.08352	5.59483	6.08667	5.03623	5.28526	5.78562	6.02923	5.9749	5.92546	5.99493	5.90175	5.75903
526	590	498	529	ENSG00000123989	CHPF	2	chondroitin polymerizing factor [Source:HGNC Symbol;Acc:HGNC:24291]	0.517	-0.259	0.147	-1.77	0.0775	2980	Q4	59.3614	52.047	59.3614	56.0545	CHPF	protein_coding	Protein coding	5.02623	5.14324	5.26167	7.16227	5.37396	5.90875	5.07024	5.74502	5.26418	4.90163	5.44461	5.67985	5.99919	6.14485	6.26056	6.30475	5.45077	5.65892	5.29074	4.95382	5.00494	5.86445	5.98636	6.17636	6.03499	5.839	6.64997	6.03943
527	494	565	530	ENSG00000138593	SECISBP2L	15	SECIS binding protein 2 like [Source:HGNC Symbol;Acc:HGNC:28997]	0.791	0.0701	0.0812	0.863	0.388	7160	Q4	59.327	59.327	53.5726	56.0089	SECISBP2L	protein_coding	Protein coding	6.21989	6.05768	6.01342	4.5465	5.79146	5.76603	5.44919	6.06788	5.69576	6.19155	5.6021	6.1701	5.8621	5.77034	5.65602	6.33493	5.80256	6.0228	5.45374	5.58681	5.5359	5.8255	5.76702	5.44803	5.82962	5.70252	5.76155	5.95867
528	610	500	539	ENSG00000137076	TLN1	9	talin 1 [Source:HGNC Symbol;Acc:HGNC:11845]	0.338	-0.257	0.101	-2.55	0.0109	8330	Q4	59.2278	51.0128	59.2278	55.4957	TLN1	protein_coding	Protein coding	6.01739	5.91958	5.33851	6.42842	5.78655	5.71182	5.78469	5.51894	5.38979	5.74518	5.92776	5.34063	5.91538	5.82701	6.14799	5.71288	5.46137	5.54793	5.41809	5.74766	5.52664	5.94212	5.81363	5.73524	6.24247	6.08329	5.65046	5.72034
529	597	501	535	ENSG00000172757	CFL1	11	cofilin 1 [Source:HGNC Symbol;Acc:HGNC:1874]	0.267	-0.257	0.0892	-2.88	0.004	4850	Q4	59.1354	51.7687	59.1354	55.8035	CFL1	protein_coding	Protein coding	5.82868	5.79564	5.66735	6.28052	5.88807	5.82262	5.90707	5.60968	5.51203	5.57011	6.27226	5.33081	5.84221	5.78186	6.22524	5.70491	5.45867	5.47671	5.73998	6.16854	6.12853	5.56103	5.8493	5.97778	5.88412	5.80653	5.93713	5.70132
530	617	502	542	ENSG00000067225	PKM	15	pyruvate kinase, muscle [Source:HGNC Symbol;Acc:HGNC:9021]	0.424	-0.271	0.124	-2.18	0.0293	7210	Q4	59.0286	50.6254	59.0286	55.2066	PKM	protein_coding	Protein coding	5.74184	5.97635	5.57494	6.8791	5.95244	5.88505	6.10862	5.42502	5.85756	5.48054	6.66627	4.90389	5.92678	5.44616	6.43348	5.72725	5.08573	5.48331	5.45465	6.13353	5.48595	5.50451	5.73034	6.06911	5.91149	5.78645	5.74836	5.54859
531	497	545	517	ENSG00000150593	PDCD4	10	programmed cell death 4 (neoplastic transformation inhibitor) [Source:HGNC Symbol;Acc:HGNC:8763]	0.914	-0.0291	0.0693	-0.42	0.675	3930	Q4	59.0083	59.0083	55.0445	56.7385	PDCD4	protein_coding	Protein coding	5.62954	5.4553	6.41005	5.8747	6.08965	5.65444	6.13252	6.4371	6.42174	5.93047	4.97607	6.34579	5.59741	5.71155	5.26891	5.64476	6.57349	6.04361	6.57675	6.59486	6.50731	5.67299	5.63665	5.5482	5.60739	5.57507	5.44556	5.92716
532	562	504	518	ENSG00000167815	PRDX2	19	peroxiredoxin 2 [Source:HGNC Symbol;Acc:HGNC:9353]	0.483	-0.205	0.109	-1.88	0.0595	1770	Q4	58.828	53.9139	58.828	56.6331	PRDX2	protein_coding	Protein coding	5.77312	5.73819	5.46394	6.73718	5.69138	5.81812	5.69778	5.46841	5.73371	5.58515	5.90811	5.09494	6.16906	5.65223	6.21635	5.80107	5.56556	5.36568	5.57447	5.85972	6.10081	5.54906	5.82377	6.00479	5.82023	6.00406	5.83958	5.58722
533	501	506	503	ENSG00000132475	H3F3B	17	H3 histone family member 3B [Source:HGNC Symbol;Acc:HGNC:4765]	0.604	-0.0978	0.0671	-1.46	0.145	5270	Q4	58.7525	58.4355	58.7525	58.6141	H3F3B	protein_coding	Protein coding	5.81892	5.77744	5.81849	6.09099	5.90815	5.86395	6.02055	5.89631	6.00271	5.58741	5.9999	5.92805	5.67542	5.89759	6.0751	5.8563	5.85043	5.62964	6.0056	6.00759	6.28413	5.67493	5.78782	5.87576	5.91144	5.86219	5.89541	5.71318
534	498	608	564	ENSG00000143753	DEGS1	1	delta 4-desaturase, sphingolipid 1 [Source:HGNC Symbol;Acc:HGNC:13709]	0.451	0.164	0.081	2.02	0.043	1970	Q4	58.739	58.739	49.4094	53.2786	DEGS1	protein_coding	Protein coding	5.68144	5.72681	5.93016	5.24369	5.75518	5.73043	5.73302	6.0871	5.98256	5.60803	5.04852	5.53797	5.71067	5.60055	5.85114	5.78173	6.20561	5.98177	6.2435	5.35443	5.15818	5.75835	5.66086	6.01937	5.62648	5.83854	5.73612	5.69051
535	519	507	510	ENSG00000102531	FNDC3A	13	fibronectin type III domain containing 3A [Source:HGNC Symbol;Acc:HGNC:20296]	0.781	-0.122	0.136	-0.899	0.368	6860	Q4	58.7186	56.67	58.7186	57.8167	FNDC3A	protein_coding	Protein coding	6.12841	5.87793	6.36015	3.65609	5.84204	5.86356	5.62543	6.29082	5.51103	5.77141	5.79887	6.74421	5.91063	6.26101	5.26723	6.08449	5.84245	5.98122	5.53409	6.29825	6.69172	6.21361	6.02882	5.55767	5.76767	5.53581	6.10873	6.35107
536	641	509	551	ENSG00000100368	CSF2RB	22	colony stimulating factor 2 receptor beta common subunit [Source:HGNC Symbol;Acc:HGNC:2436]	0.806	-0.127	0.156	-0.813	0.416	4390	Q4	58.6962	49.331	58.6962	54.4132	CSF2RB	protein_coding	Protein coding	5.17312	6.10641	5.60064	6.64355	5.66027	5.85395	6.41172	6.16841	5.3166	5.26652	6.36783	6.88729	6.11809	5.86035	5.16384	6.44772	5.24363	5.86742	3.88089	6.43644	5.77647	5.16383	6.31897	5.54876	5.60476	5.38181	6.29042	6.75577
537	548	510	516	ENSG00000143543	JTB	1	jumping translocation breakpoint [Source:HGNC Symbol;Acc:HGNC:6201]	0.416	-0.184	0.0821	-2.24	0.0254	1250	Q4	58.6506	54.7934	58.6506	56.937	JTB	protein_coding	Protein coding	5.49807	5.63534	5.69425	6.20865	5.67594	5.99904	5.71485	5.70413	5.93671	5.26283	5.96052	5.49506	5.9087	6.03581	6.16116	5.86878	5.68287	5.61447	5.84671	5.98556	6.03676	5.74314	5.78483	5.71625	5.66837	5.91037	5.94419	5.53987
538	541	511	515	ENSG00000167642	SPINT2	19	serine peptidase inhibitor, Kunitz type 2 [Source:HGNC Symbol;Acc:HGNC:11247]	0.523	-0.232	0.133	-1.74	0.0816	4580	Q4	58.579	55.0654	58.579	57.0207	SPINT2	protein_coding	Protein coding	5.59394	5.66204	5.63044	7.58253	5.64947	5.90063	5.49561	5.83503	5.88645	5.43068	5.4891	5.47062	5.88796	5.84912	6.09753	6.00322	5.81941	5.57579	5.72752	5.47969	5.59486	5.63422	5.79785	5.76582	5.6276	5.81284	5.86416	5.60251
539	618	512	545	ENSG00000160789	LMNA	1	lamin A/C [Source:HGNC Symbol;Acc:HGNC:6636]	0.408	-0.331	0.146	-2.27	0.0234	6100	Q4	58.5756	50.519	58.5756	54.9168	LMNA	protein_coding	Protein coding	5.08381	5.23912	5.55508	7.78586	5.56917	5.86585	5.37242	5.58878	5.53321	5.13881	5.27619	5.68801	6.05968	5.93097	6.15355	5.94488	5.68052	5.46315	5.59167	5.55587	5.49126	5.8268	6.11211	5.90698	5.90472	5.81778	6.09193	5.8132
540	504	693	607	ENSG00000105976	MET	7	MET proto-oncogene, receptor tyrosine kinase [Source:HGNC Symbol;Acc:HGNC:7029]	0.441	0.246	0.117	2.1	0.0353	5350	Q4	58.0506	58.0506	44.9787	50.2695	MET	protein_coding	Protein coding	5.7588	5.7768	5.6246	4.09818	5.65109	6.05531	5.55699	5.81839	6.20378	5.86489	5.23264	5.38865	5.53769	5.55055	5.91118	5.76304	6.05481	5.65255	6.00883	4.24559	3.70387	5.88814	5.6632	5.71717	5.61924	5.79117	5.64996	5.6228
541	505	554	532	ENSG00000120705	ETF1	5	eukaryotic translation termination factor 1 [Source:HGNC Symbol;Acc:HGNC:3477]	0.979	-0.00725	0.0547	-0.132	0.895	3760	Q4	57.9351	57.9351	54.4633	55.9503	ETF1	protein_coding	Protein coding	5.75278	5.73241	6.01454	5.07612	5.84002	5.7807	5.99811	5.98112	6.05896	5.68583	5.68547	5.83864	5.81843	5.75767	5.82267	5.88267	5.93049	5.92328	6.02113	5.94977	6.1289	5.71894	5.82226	5.76164	5.67418	5.75714	5.67495	5.72933
542	506	544	524	ENSG00000170899	GSTA4	6	glutathione S-transferase alpha 4 [Source:HGNC Symbol;Acc:HGNC:4629]	0.992	0.00446	0.0841	0.0531	0.958	1800	Q4	57.8247	57.8247	55.0642	56.2509	GSTA4	protein_coding	Protein coding	5.79302	6.05904	5.68286	4.39659	5.61883	6.10433	5.86225	5.76371	6.16704	5.84485	5.48146	5.39574	5.83447	5.83805	5.84118	6.04055	5.90662	5.52499	5.79995	5.67892	5.92976	5.9112	5.78017	5.71239	5.86041	5.95534	5.66741	5.44205
543	507	570	544	ENSG00000100129	EIF3L	22	eukaryotic translation initiation factor 3 subunit L [Source:HGNC Symbol;Acc:HGNC:18138]	0.938	0.0294	0.0927	0.317	0.751	3480	Q4	57.7196	57.7196	52.8802	54.9377	EIF3L	protein_coding	Protein coding	5.61331	5.92792	5.89746	3.88442	5.91422	5.79184	5.93441	5.86567	6.06219	5.42399	6.00423	5.47695	5.79941	5.67179	6.19968	5.91133	5.9057	5.60258	5.83316	5.72084	5.91853	5.58577	5.66923	5.89704	5.72307	5.87313	5.73189	5.63549
544	537	516	519	ENSG00000169976	SF3B5	6	splicing factor 3b subunit 5 [Source:HGNC Symbol;Acc:HGNC:21083]	0.563	-0.128	0.0801	-1.59	0.111	576	Q4	57.6919	55.2841	57.6919	56.6297	SF3B5	protein_coding	Protein coding	5.901	5.88228	5.61594	5.91061	5.71894	5.79397	5.56616	5.60259	5.57671	5.49935	5.97635	5.14787	5.99732	5.82687	6.37946	5.68349	5.77703	5.61024	6.061	5.81411	6.23091	5.72278	5.83516	6.16262	5.94366	5.91349	5.95423	5.74649
545	508	541	523	ENSG00000170348	TMED10	14	transmembrane p24 trafficking protein 10 [Source:HGNC Symbol;Acc:HGNC:16998]	0.91	-0.0417	0.0951	-0.438	0.661	4180	Q4	57.6758	57.6758	55.2164	56.2753	TMED10	protein_coding	Protein coding	5.85954	6.18126	6.01882	4.53034	6.28575	5.65719	6.37939	6.0613	6.03857	5.70629	6.52155	6.10704	5.70004	5.91562	5.66339	5.89973	5.83241	5.90673	5.75617	6.48723	6.12104	5.65381	5.70618	5.88228	5.65054	5.52081	5.59186	5.89438
546	510	552	533	ENSG00000130707	ASS1	9	argininosuccinate synthase 1 [Source:HGNC Symbol;Acc:HGNC:758]	0.982	-0.0136	0.115	-0.118	0.906	2560	Q4	57.5646	57.5646	54.5798	55.8613	ASS1	protein_coding	Protein coding	5.65344	5.74565	5.49344	6.59213	5.17424	6.11732	5.36824	5.70765	5.85123	5.86487	5.06852	5.194	5.93405	5.63616	6.2504	5.98184	6.06612	5.45427	5.94516	5.09089	5.76324	5.61074	5.74363	6.09053	5.73596	5.85827	5.89251	5.64005
547	512	551	534	ENSG00000111371	SLC38A1	12	solute carrier family 38 member 1 [Source:HGNC Symbol;Acc:HGNC:13447]	0.986	-0.00787	0.0924	-0.0852	0.932	8280	Q4	57.4516	57.4516	54.5949	55.8222	SLC38A1	protein_coding	Protein coding	5.99789	5.81408	6.17406	4.736	6.02686	5.76927	5.92722	6.15189	5.97698	6.09155	5.90259	6.4449	5.86848	5.8984	5.25366	5.91176	5.81071	6.01641	5.53784	5.98196	5.71267	5.84613	5.941	5.50326	5.68789	5.4917	5.81447	6.23333
548	513	650	585	ENSG00000138448	ITGAV	2	integrin subunit alpha V [Source:HGNC Symbol;Acc:HGNC:6150]	0.43	0.182	0.0851	2.14	0.0323	6270	Q4	57.4273	57.4273	47.3209	51.4869	ITGAV	protein_coding	Protein coding	5.9724	5.6727	5.67756	4.69967	6.14254	5.45032	5.79454	5.85897	6.43107	6.03451	6.07514	5.75712	5.77306	5.5027	5.51434	5.83593	6.23795	5.92531	5.97999	5.86247	5.19439	5.75721	5.4983	5.72806	5.50895	5.38833	5.06225	5.66133
549	517	652	592	ENSG00000135535	CD164	6	CD164 molecule [Source:HGNC Symbol;Acc:HGNC:1632]	0.782	0.104	0.117	0.893	0.372	5490	Q4	56.9989	56.9989	47.1582	51.2196	CD164	protein_coding	Protein coding	5.8952	6.02454	6.1828	3.96043	6.21117	5.25284	6.06943	6.27543	6.11939	5.84514	6.34581	6.38956	5.28528	5.43639	4.95399	5.59872	6.05653	6.01405	5.97671	6.71812	6.48879	5.63822	5.3132	5.49648	5.55016	5.23081	5.21023	5.85545
550	539	520	525	ENSG00000207445	SNORD15B	11	small nucleolar RNA, C/D box 15B [Source:HGNC Symbol;Acc:HGNC:16649]	0.883	-0.0938	0.172	-0.546	0.585	145	Q4	56.8551	55.1947	56.8551	56.1253	SNORD15B	snoRNA	Short noncoding	7.49903	5.39984	3.91936	6.48609	6.16896	6.38286	6.43506	6.34256	6.74385	6.00585	6.40494	3.54543	6.17224	5.6531	6.54724	6.77649	6.7513	6.66536	6.41382	2.87447	3.59607	6.43537	6.40842	6.208	5.90763	6.39555	6.31166	5.85191
551	545	521	531	ENSG00000105438	KDELR1	19	KDEL endoplasmic reticulum protein retention receptor 1 [Source:HGNC Symbol;Acc:HGNC:6304]	0.689	-0.112	0.094	-1.2	0.232	1860	Q4	56.8333	54.9143	56.8333	55.9887	KDELR1	protein_coding	Protein coding	5.73294	6.0319	5.78246	4.4224	6.06877	5.73349	6.0844	5.91537	5.71018	5.63773	6.55208	5.70134	5.74473	5.90891	6.14489	5.94791	5.47414	5.55543	5.57169	6.07536	5.61684	5.71711	5.76816	6.12298	6.07	5.7129	5.87262	5.79397
552	538	522	527	ENSG00000125977	EIF2S2	20	eukaryotic translation initiation factor 2 subunit beta [Source:HGNC Symbol;Acc:HGNC:3266]	0.505	-0.128	0.071	-1.81	0.0705	2190	Q4	56.7415	55.263	56.7415	56.0922	EIF2S2	protein_coding	Protein coding	5.57527	5.64298	5.92712	5.88503	5.89008	5.68401	5.97321	5.8414	6.11215	5.30566	6.01829	5.65646	5.79651	5.73509	6.01302	5.77124	5.7987	5.71141	5.88341	6.17578	6.22006	5.58656	5.8201	5.76177	5.71424	5.82868	5.79531	5.68597
553	556	523	537	ENSG00000185825	BCAP31	X	B-cell receptor-associated protein 31 [Source:HGNC Symbol;Acc:HGNC:16695]	0.538	-0.182	0.108	-1.69	0.0904	2200	Q4	56.7169	54.4674	56.7169	55.7252	BCAP31	protein_coding	Protein coding	5.61478	5.90571	5.78355	7.02342	5.85267	5.74344	5.89842	5.81913	5.83529	5.57023	6.08365	5.69153	5.66571	5.77003	6.04885	5.74066	5.58476	5.58795	5.76742	5.97473	5.50422	5.50108	5.71672	5.77793	5.64534	5.65801	5.89325	5.59409
554	555	524	536	ENSG00000125743	SNRPD2	19	small nuclear ribonucleoprotein D2 polypeptide [Source:HGNC Symbol;Acc:HGNC:11159]	0.6	-0.134	0.0909	-1.47	0.14	1320	Q4	56.6946	54.5106	56.6946	55.732	SNRPD2	protein_coding	Protein coding	5.56056	5.99087	5.69286	5.77717	5.76265	5.83811	5.90457	5.61076	5.98416	5.33259	6.16708	5.18458	5.77109	5.70971	6.38943	5.70176	5.68183	5.57044	5.73547	6.09781	6.28468	5.43649	5.67114	5.90686	5.72281	5.83114	5.86195	5.36503
555	522	584	557	ENSG00000165905	LARGE2	11	LARGE xylosyl- and glucuronyltransferase 2 [Source:HGNC Symbol;Acc:HGNC:16522]	0.934	0.0437	0.131	0.333	0.739	2570	Q4	56.3928	56.3928	51.7868	53.7464	LARGE2	protein_coding	Protein coding	5.4241	5.24297	5.09875	6.10687	5.58113	5.90493	5.24658	5.32301	5.72067	5.84077	5.0381	5.38308	6.1961	5.88746	6.61617	5.93188	6.02446	5.43577	6.06114	4.10136	4.11634	5.95953	6.17539	6.27428	6.09498	5.95136	5.65923	5.88895
556	523	637	589	ENSG00000260032	NORAD	20	non-coding RNA activated by DNA damage [Source:HGNC Symbol;Acc:HGNC:44311]	0.621	0.109	0.0775	1.4	0.16	4130	Q4	56.334	56.334	47.8248	51.3634	NORAD	lincRNA	Long noncoding	5.80523	5.56228	6.08289	6.05462	6.09465	5.5179	5.8704	6.18509	6.20245	5.86415	5.2298	6.16829	5.35876	5.43272	5.3443	5.39796	6.6779	6.15262	6.53589	5.23842	5.3315	5.82267	5.54802	5.44176	5.58616	5.52027	5.39813	5.65672
557	553	527	541	ENSG00000007866	TEAD3	6	TEA domain transcription factor 3 [Source:HGNC Symbol;Acc:HGNC:11716]	0.614	-0.109	0.0766	-1.43	0.154	2490	Q4	55.9989	54.5284	55.9989	55.3531	TEAD3	protein_coding	Protein coding	5.89357	6.00219	5.76846	5.93293	5.59301	5.8162	5.43486	5.55512	5.45455	6.13819	5.97412	5.41792	5.99305	5.91891	5.96712	5.98696	5.44991	5.56119	5.40636	4.99293	4.81503	5.79303	5.91628	5.76288	6.06807	5.87145	5.79439	5.71348
558	527	573	554	ENSG00000156976	EIF4A2	3	eukaryotic translation initiation factor 4A2 [Source:HGNC Symbol;Acc:HGNC:3284]	0.965	-0.0124	0.0648	-0.192	0.848	4850	Q4	55.986	55.986	52.4896	53.986	EIF4A2	protein_coding	Protein coding	5.82159	5.91934	5.99829	5.17535	5.67871	5.77724	5.55431	5.87844	6.00017	5.75483	5.71624	5.94458	5.55254	5.73075	5.5484	5.75006	5.81527	5.79577	5.88565	6.03026	6.36727	5.69847	5.68004	5.72501	5.64267	5.6402	5.54693	5.66114
559	594	528	552	ENSG00000010256	UQCRC1	3	ubiquinol-cytochrome c reductase core protein I [Source:HGNC Symbol;Acc:HGNC:12585]	0.424	-0.192	0.0877	-2.18	0.0291	2590	Q4	55.9747	51.8348	55.9747	54.131	UQCRC1	protein_coding	Protein coding	5.73632	5.75855	5.6166	6.35349	5.63052	5.68667	5.4593	5.56906	5.5763	5.51718	5.9718	5.442	5.81529	5.79507	6.06133	5.91172	5.44975	5.43083	5.3947	5.81579	5.83728	5.59892	5.82301	5.76229	5.63907	5.77798	5.90813	5.64199
560	528	620	580	ENSG00000124151	NCOA3	20	nuclear receptor coactivator 3 [Source:HGNC Symbol;Acc:HGNC:7670]	0.583	0.123	0.0805	1.53	0.127	6390	Q4	55.8926	55.8926	48.6185	51.665	NCOA3	protein_coding	Protein coding	5.89551	5.68853	5.60139	3.79261	5.57577	5.75822	5.57194	5.57105	5.80697	6.07418	5.60046	5.63606	5.82023	5.72723	5.59827	5.88354	5.92901	5.72833	5.79071	5.34655	4.97164	5.8077	6.00023	5.59302	5.72122	5.66893	5.6718	5.87288
561	529	619	578	ENSG00000165672	PRDX3	10	peroxiredoxin 3 [Source:HGNC Symbol;Acc:HGNC:9354]	0.744	0.0895	0.087	1.03	0.303	2620	Q4	55.8557	55.8557	48.6883	51.692	PRDX3	protein_coding	Protein coding	5.66754	5.97615	5.94259	5.1154	5.84692	5.52288	5.87465	5.9077	6.09368	5.55237	5.94196	5.55599	5.58071	5.41128	5.77897	5.54989	5.83928	5.84742	5.88537	6.23055	6.36523	5.50467	5.4153	5.70976	5.40224	5.61243	5.411	5.31732
562	530	546	540	ENSG00000187955	COL14A1	8	collagen type XIV alpha 1 chain [Source:HGNC Symbol;Acc:HGNC:2191]	0.939	-0.0354	0.112	-0.315	0.753	7190	Q4	55.8279	55.8279	55.0222	55.3719	COL14A1	protein_coding	Protein coding	5.40711	5.48597	5.61219	5.54667	6.14885	5.85935	5.61266	5.47996	5.60171	6.03867	4.82082	5.27406	5.79465	5.70454	6.24779	5.41051	6.21619	5.87357	6.49839	5.34144	5.2945	6.18895	6.33277	5.98211	6.01165	6.32843	5.84563	5.89453
563	576	529	550	ENSG00000163468	CCT3	1	chaperonin containing TCP1 subunit 3 [Source:HGNC Symbol;Acc:HGNC:1616]	0.532	-0.153	0.0894	-1.71	0.0872	3230	Q4	55.7929	52.9059	55.7929	54.5156	CCT3	protein_coding	Protein coding	5.62379	5.74557	5.76982	5.39799	5.79201	5.75244	5.9153	5.61176	5.82416	5.35918	6.18706	5.18933	5.80168	5.60624	6.84585	5.71621	5.61454	5.57716	5.70445	5.96877	5.87049	5.5965	5.78002	5.89584	5.775	5.82107	5.89068	5.49546
564	606	530	556	ENSG00000273802	HIST1H2BG	6	histone cluster 1 H2B family member g [Source:HGNC Symbol;Acc:HGNC:4746]	0.542	-0.186	0.11	-1.68	0.0923	1240	Q4	55.7591	51.2623	55.7591	53.7524	HIST1H2BG	protein_coding	Protein coding	5.63038	5.84026	5.92625	5.33375	6.0118	5.69226	5.75527	5.45498	5.87804	5.11306	6.36364	5.1402	5.63373	5.50611	6.41989	5.83526	5.04827	5.78809	5.49943	6.52278	6.40244	5.4897	5.64628	5.92832	5.7687	5.71965	5.85417	5.51177
565	531	556	543	ENSG00000129353	SLC44A2	19	solute carrier family 44 member 2 [Source:HGNC Symbol;Acc:HGNC:17292]	0.835	-0.0655	0.0909	-0.72	0.472	4240	Q4	55.6737	55.6737	54.384	54.9425	SLC44A2	protein_coding	Protein coding	5.68869	5.85423	5.77154	6.00341	6.19595	5.58431	5.98734	6.03394	6.00503	5.63961	6.11238	6.0041	5.54872	5.8177	5.98219	5.99313	5.53665	5.82922	5.57508	5.81567	4.92015	5.62554	5.60838	5.85693	5.82602	5.66699	5.7261	5.69714
566	791	534	627	ENSG00000035862	TIMP2	17	TIMP metallopeptidase inhibitor 2 [Source:HGNC Symbol;Acc:HGNC:11821]	0.564	-0.243	0.153	-1.59	0.111	4430	Q4	55.6326	41.6048	55.6326	49.0145	TIMP2	protein_coding	Protein coding	5.76598	5.77459	5.7338	6.1527	5.82371	5.52467	5.59612	6.07001	4.65513	5.57251	5.60556	6.67367	6.14714	6.45485	5.22339	6.20717	5.37588	5.47633	4.57364	5.63502	5.42202	5.92881	6.30772	5.7447	5.74219	5.23595	6.00575	6.42133
567	564	536	548	ENSG00000044115	CTNNA1	5	catenin alpha 1 [Source:HGNC Symbol;Acc:HGNC:2509]	0.468	-0.139	0.0708	-1.97	0.0493	7110	Q4	55.6077	53.8483	55.6077	54.8338	CTNNA1	protein_coding	Protein coding	5.76007	5.76686	5.73029	6.30174	5.91763	5.78233	6.01037	5.73321	5.89526	5.62201	5.91702	5.54007	5.71933	5.57465	5.94597	5.78377	5.82695	5.7162	5.72017	5.90227	5.60901	5.64172	5.75239	5.79904	5.73761	5.79332	5.76879	5.66098
568	532	537	538	ENSG00000115484	CCT4	2	chaperonin containing TCP1 subunit 4 [Source:HGNC Symbol;Acc:HGNC:1617]	0.681	-0.0921	0.0755	-1.22	0.222	2310	Q4	55.5814	55.5574	55.5814	55.5709	CCT4	protein_coding	Protein coding	5.5834	5.76422	5.93279	5.53643	5.89507	5.78475	6.10361	5.74906	6.10172	5.37205	6.12874	5.41156	5.67764	5.57452	6.17719	5.76471	5.78918	5.72092	5.84935	6.25427	6.10237	5.55774	5.57087	5.75556	5.66402	5.8801	5.73879	5.45238
569	533	760	657	ENSG00000208892	SNORA49	12	small nucleolar RNA, H/ACA box 49 [Source:HGNC Symbol;Acc:HGNC:32642]	0.691	0.199	0.167	1.19	0.234	110	Q4	55.5362	55.5362	41.8658	47.3534	SNORA49	snoRNA	Short noncoding	6.68994	5.09577	4.8991	3.29186	5.44858	6.48522	5.43886	5.88615	6.68027	6.27022	5.16338	5.76769	5.97255	6.43099	5.93698	6.57662	6.38981	6.49674	6.32031	3.41852	2.34977	6.08504	6.00061	6.32804	5.59078	6.48205	6.46328	5.6372
570	534	586	562	ENSG00000158270	COLEC12	18	collectin subfamily member 12 [Source:HGNC Symbol;Acc:HGNC:16016]	0.816	0.0734	0.0939	0.781	0.435	5800	Q4	55.5294	55.5294	51.6564	53.3102	COLEC12	protein_coding	Protein coding	5.82603	5.39315	5.46894	5.5771	5.40166	5.85884	5.2014	5.48257	5.74998	5.73952	4.6567	5.47139	5.83222	5.88387	5.99819	5.76096	6.33135	5.52895	6.11975	5.13557	5.07215	6.0459	5.85788	6.18298	6.04457	5.88668	5.84901	5.86595
571	566	538	549	ENSG00000173660	UQCRH	1	ubiquinol-cytochrome c reductase hinge protein [Source:HGNC Symbol;Acc:HGNC:12590]	0.624	-0.156	0.112	-1.39	0.164	1160	Q4	55.5021	53.7592	55.5021	54.7355	UQCRH	protein_coding	Protein coding	5.6781	5.92296	5.85281	6.90558	5.76496	5.6766	6.05538	5.69979	5.98955	5.31054	6.20877	5.38742	5.58311	5.60659	6.15032	5.86422	5.56413	5.60843	5.67893	6.22194	6.23585	5.54653	5.4363	5.81101	5.66204	5.73197	5.67366	5.41107
572	536	600	573	ENSG00000197747	S100A10	1	S100 calcium binding protein A10 [Source:HGNC Symbol;Acc:HGNC:10487]	0.948	0.0249	0.0941	0.265	0.791	1220	Q4	55.3277	55.3277	49.9646	52.2353	S100A10	protein_coding	Protein coding	5.88339	5.66231	6.15124	4.592	5.83369	5.83717	5.81337	5.86396	6.32882	5.36455	4.96438	5.9103	5.38421	5.48497	5.90548	5.27932	6.38022	5.99414	6.64691	6.14346	6.68353	5.73381	5.50992	6.08658	5.58121	5.7715	5.60194	5.10644
573	559	540	547	ENSG00000181789	COPG1	3	coatomer protein complex subunit gamma 1 [Source:HGNC Symbol;Acc:HGNC:2236]	0.542	-0.0935	0.0555	-1.68	0.0922	3540	Q4	55.2503	54.3381	55.2503	54.8508	COPG1	protein_coding	Protein coding	5.83709	5.77636	5.60147	5.59274	5.76705	5.80356	5.77286	5.59437	5.70163	5.63132	5.95601	5.66556	5.74598	5.84704	5.95084	5.92655	5.76184	5.67266	5.67589	5.86995	5.78133	5.68553	5.87793	5.9088	5.80376	5.82195	5.83207	5.78097
574	540	581	563	ENSG00000143799	PARP1	1	poly(ADP-ribose) polymerase 1 [Source:HGNC Symbol;Acc:HGNC:270]	0.958	-0.019	0.0866	-0.219	0.826	5650	Q4	55.1427	55.1427	51.9333	53.3087	PARP1	protein_coding	Protein coding	5.65554	5.62487	5.76056	6.39901	5.7654	5.87771	5.83066	5.95683	6.01198	5.86837	5.2234	5.33929	5.67887	5.39225	6.00473	5.67158	5.99673	5.94647	6.17578	5.38597	5.59626	5.76115	5.68944	5.74519	5.6673	5.78763	5.70837	5.54502
575	581	542	553	ENSG00000116962	NID1	1	nidogen 1 [Source:HGNC Symbol;Acc:HGNC:7821]	0.897	-0.0564	0.115	-0.493	0.622	4780	Q4	55.1077	52.5847	55.1077	53.9934	NID1	protein_coding	Protein coding	5.85848	5.36451	5.67603	5.25143	5.72842	5.98049	5.333	5.49846	4.93385	6.21068	5.3252	5.3582	6.07549	5.50692	5.9851	6.70411	5.59015	5.91926	5.61359	4.79606	5.42606	6.20839	6.14561	5.75256	6.16533	6.42676	6.07376	5.73808
576	701	543	598	ENSG00000196787	HIST1H2AG	6	histone cluster 1 H2A family member g [Source:HGNC Symbol;Acc:HGNC:4737]	0.416	-0.298	0.133	-2.24	0.0252	1770	Q4	55.092	45.9039	55.092	50.8802	HIST1H2AG	protein_coding	Protein coding	4.55005	4.99421	5.65927	6.44545	5.82847	5.73716	5.49484	5.32044	5.68162	4.35219	5.73803	4.77666	5.77478	5.40727	6.54051	5.69538	5.02618	5.55967	5.42837	6.38048	6.22117	5.50801	5.64061	6.0275	5.78604	5.80834	5.88424	5.19326
577	542	616	586	ENSG00000255302	EID1	15	EP300 interacting inhibitor of differentiation 1 [Source:HGNC Symbol;Acc:HGNC:1191]	0.969	0.0177	0.1	0.177	0.859	1850	Q4	55.0431	55.0431	48.8277	51.4457	EID1	protein_coding	Protein coding	5.76403	5.69793	6.12714	6.94756	6.05691	5.23201	6.02112	6.06329	6.3299	5.51453	5.57478	5.64886	5.26297	5.18983	5.4982	5.14412	6.42117	6.03861	6.37646	6.17906	6.61249	5.58716	5.40974	5.83529	5.65592	5.34053	5.34295	5.37013
578	544	632	594	ENSG00000124207	CSE1L	20	chromosome segregation 1 like [Source:HGNC Symbol;Acc:HGNC:2431]	0.872	0.0587	0.101	0.581	0.561	2880	Q4	54.9713	54.9713	48.0139	50.9312	CSE1L	protein_coding	Protein coding	5.70143	5.8178	5.96921	3.3935	5.90726	5.57804	6.0595	5.80698	6.01882	5.64225	6.21129	5.6272	5.50729	5.56373	5.81526	5.78372	5.63516	5.80097	5.86226	6.06999	5.81828	5.61243	5.45587	5.66102	5.74116	5.56176	5.52431	5.49174
579	598	547	560	ENSG00000215021	PHB2	12	prohibitin 2 [Source:HGNC Symbol;Acc:HGNC:30306]	0.542	-0.166	0.0986	-1.68	0.0926	1980	Q4	54.9392	51.7331	54.9392	53.5179	PHB2	protein_coding	Protein coding	5.54891	5.82924	5.60591	6.44814	5.55406	5.71587	5.6226	5.47062	5.62826	5.28549	6.13597	5.07003	5.82127	5.67648	6.27914	5.79375	5.54006	5.44864	5.4677	5.66084	5.81119	5.58008	5.64647	5.92493	5.69846	5.8455	5.91101	5.5328
580	546	548	546	ENSG00000133800	LYVE1	11	lymphatic vessel endothelial hyaluronan receptor 1 [Source:HGNC Symbol;Acc:HGNC:14687]	0.941	-0.0464	0.153	-0.303	0.762	3090	Q4	54.9166	54.8807	54.9166	54.9009	LYVE1	protein_coding	Protein coding	6.42558	5.42282	6.08792	3.85105	6.03371	5.7474	4.78849	4.99361	5.1623	6.10848	4.76683	5.84706	6.15461	6.07687	6.33769	5.25647	6.3933	5.70671	6.92857	6.41974	7.05104	6.39769	5.64342	6.46519	6.35676	6.43458	6.07722	6.47599
581	745	549	619	ENSG00000105198	LGALS13	19	galectin 13 [Source:HGNC Symbol;Acc:HGNC:15449]	0.43	-0.329	0.153	-2.15	0.0312	565	Q4	54.9014	43.4394	54.9014	49.5739	LGALS13	protein_coding	Protein coding	5.55067	6.03285	5.94177	4.31383	5.3508	6.02881	4.24514	6.34187	4.589	5.31669	5.36856	5.85602	5.8472	6.37735	5.25899	6.1709	4.99341	5.34155	5.06339	5.43434	7.18427	5.58749	6.13887	5.30405	5.83319	5.39407	6.36432	6.19203
582	547	633	597	ENSG00000123975	CKS2	9	CDC28 protein kinase regulatory subunit 2 [Source:HGNC Symbol;Acc:HGNC:2000]	0.974	0.0202	0.131	0.154	0.877	477	Q4	54.853	54.853	48.0114	50.882	CKS2	protein_coding	Protein coding	5.69554	5.76393	5.9534	2.72451	5.87956	5.50265	5.97457	5.80969	6.16493	5.36861	6.31189	5.19305	5.63626	5.38204	6.12311	5.61538	5.63359	5.50708	5.91535	6.44663	6.4988	5.73409	5.44125	5.79677	5.48523	5.66941	5.75908	5.27876
583	549	625	593	ENSG00000148672	GLUD1	10	glutamate dehydrogenase 1 [Source:HGNC Symbol;Acc:HGNC:4335]	0.754	0.0853	0.0859	0.993	0.321	2640	Q4	54.7609	54.7609	48.2515	50.9879	GLUD1	protein_coding	Protein coding	5.74163	5.88139	5.82565	4.0538	5.78871	5.6942	6.00824	5.78702	6.01338	5.4495	5.91324	5.33363	5.56375	5.46322	6.05147	5.66197	5.89048	5.71789	5.96413	5.61608	5.57253	5.56649	5.63462	5.82671	5.5082	5.66537	5.5487	5.50876
584	550	590	570	ENSG00000145592	RPL37	5	ribosomal protein L37 [Source:HGNC Symbol;Acc:HGNC:10347]	0.985	-0.00961	0.0975	-0.0986	0.921	6360	Q4	54.6819	54.6819	51.137	52.6531	RPL37	protein_coding	Protein coding	5.40598	5.85009	5.82041	4.25073	5.97394	5.72873	6.12899	5.82785	6.05878	5.16486	6.07376	5.36913	5.67232	5.55701	6.24489	5.75015	5.78966	5.72085	5.79603	5.98625	6.04933	5.40548	5.40435	5.90394	5.63519	5.82695	5.62564	5.50841
585	644	550	574	ENSG00000102996	MMP15	16	matrix metallopeptidase 15 [Source:HGNC Symbol;Acc:HGNC:7161]	0.543	-0.244	0.146	-1.67	0.094	3630	Q4	54.6675	49.2283	54.6675	52.2263	MMP15	protein_coding	Protein coding	5.17155	5.99425	5.53301	7.10769	5.54573	5.72442	6.38852	6.46383	5.45494	5.02471	6.27755	5.26118	5.84029	5.54592	6.34653	5.95291	5.41909	5.21489	5.15378	5.29711	3.86169	5.52809	5.91146	6.02922	5.88874	5.53657	5.62041	5.84871
586	551	599	576	ENSG00000183291	SELENOF	1	selenoprotein F [Source:HGNC Symbol;Acc:HGNC:17705]	0.987	0.00635	0.0824	0.077	0.939	1650	Q4	54.6178	54.6178	49.9742	51.9477	SELENOF	protein_coding	Protein coding	5.81809	5.89182	6.01437	5.8411	6.06436	5.36274	6.16409	6.06452	6.14959	5.57507	6.20899	5.7876	5.25585	5.31393	5.46705	5.36311	6.02747	5.88903	6.09628	6.53084	6.52233	5.5359	5.43632	5.649	5.53681	5.44889	5.22893	5.50103
587	552	605	579	ENSG00000113384	GOLPH3	5	golgi phosphoprotein 3 [Source:HGNC Symbol;Acc:HGNC:15452]	0.902	0.0331	0.0695	0.477	0.633	2120	Q4	54.5466	54.5466	49.5754	51.684	GOLPH3	protein_coding	Protein coding	5.56342	5.97742	6.02391	4.99049	6.01264	5.5184	6.17093	5.93432	6.0478	5.55973	6.07605	5.93729	5.48932	5.68803	5.6294	5.66471	5.91426	5.73224	5.85041	5.90342	5.83313	5.4742	5.60676	5.73017	5.5564	5.50162	5.52926	5.59675
588	628	553	571	ENSG00000172531	PPP1CA	11	protein phosphatase 1 catalytic subunit alpha [Source:HGNC Symbol;Acc:HGNC:9281]	0.447	-0.186	0.0902	-2.07	0.0389	2100	Q4	54.5317	50.0302	54.5317	52.5218	PPP1CA	protein_coding	Protein coding	5.50291	5.7299	5.55614	6.06522	5.72099	5.72452	5.66348	5.4336	5.57809	5.20387	5.95378	5.11485	5.9333	5.71568	6.26702	5.81499	5.43062	5.36433	5.5363	5.92222	5.92978	5.56019	5.84587	5.96651	5.76527	5.75697	5.80029	5.47977
589	554	603	577	ENSG00000129538	RNASE1	14	ribonuclease A family member 1, pancreatic [Source:HGNC Symbol;Acc:HGNC:10044]	0.986	-0.0137	0.166	-0.0824	0.934	1330	Q4	54.5125	54.5125	49.7082	51.748	RNASE1	protein_coding	Protein coding	6.11429	5.26718	5.85016	1.71053	6.13349	5.0296	4.37122	5.36976	4.9842	5.86487	4.9446	5.78091	5.59	5.74597	5.82045	5.32083	6.38664	6.07044	6.56047	6.68586	7.13598	6.77242	6.01458	6.81121	5.87411	6.43594	6.26824	6.87732
590	557	583	566	ENSG00000156482	RPL30	8	ribosomal protein L30 [Source:HGNC Symbol;Acc:HGNC:10333]	0.984	-0.00849	0.0796	-0.107	0.915	3130	Q4	54.3617	54.3617	51.8265	52.9167	RPL30	protein_coding	Protein coding	5.42895	5.96101	5.70768	5.06463	5.74632	5.72725	5.83306	5.68564	5.79649	5.43287	6.13837	5.23685	5.66037	5.59809	6.1218	5.75838	5.66115	5.55108	5.68884	5.81199	6.05868	5.3866	5.54134	5.95234	5.69105	5.83285	5.65017	5.58791
591	567	557	555	ENSG00000140575	IQGAP1	15	IQ motif containing GTPase activating protein 1 [Source:HGNC Symbol;Acc:HGNC:6110]	0.645	-0.103	0.0772	-1.33	0.183	9140	Q4	54.3437	53.513	54.3437	53.98	IQGAP1	protein_coding	Protein coding	5.88218	5.77915	5.79249	5.08898	6.02073	5.60369	6.17775	5.77863	6.06375	5.63223	6.24634	5.61689	5.73237	5.52465	5.89423	5.73378	5.50493	5.8183	5.38091	6.33986	5.43127	5.72306	5.61104	5.70137	5.7528	5.76759	5.53698	5.78081
592	558	576	565	ENSG00000235750	KIAA0040	1	KIAA0040 [Source:HGNC Symbol;Acc:HGNC:28950]	0.932	0.025	0.0738	0.339	0.735	3730	Q4	54.3415	54.3415	52.1994	53.1225	KIAA0040	protein_coding	Protein coding	5.85643	5.66299	5.5923	4.8744	5.53148	5.92298	5.34675	5.70181	5.63396	5.85049	4.88162	5.49774	5.8438	5.84207	6.05173	5.80034	5.9176	5.74777	5.91706	5.01644	5.1414	6.02138	5.98488	6.09899	6.01901	5.96985	5.75091	5.78732
593	560	629	601	ENSG00000138069	RAB1A	2	RAB1A, member RAS oncogene family [Source:HGNC Symbol;Acc:HGNC:9758]	0.986	0.00746	0.0892	0.0836	0.933	2270	Q4	54.2615	54.2615	48.1247	50.7094	RAB1A	protein_coding	Protein coding	5.79837	5.7267	6.18074	4.27047	6.12306	5.4415	6.17215	6.0838	6.24499	5.75887	5.75698	6.0731	5.27379	5.48046	5.30882	5.38848	6.04388	6.00845	6.11633	6.56944	6.60821	5.53071	5.39782	5.4568	5.492	5.43135	5.35	5.54943
594	583	558	561	ENSG00000007944	MYLIP	6	myosin regulatory light chain interacting protein [Source:HGNC Symbol;Acc:HGNC:21155]	0.531	-0.134	0.078	-1.71	0.0866	2390	Q4	54.2494	52.3821	54.2494	53.4274	MYLIP	protein_coding	Protein coding	5.68601	5.50001	5.91853	5.71753	5.83063	5.57354	5.54897	5.87669	5.79521	5.64178	5.08549	6.33699	5.9194	5.9801	5.3161	5.65868	5.9839	5.64178	5.98917	5.84921	6.11089	5.81964	5.7698	5.53795	5.66594	5.54069	5.91969	5.82194
595	603	560	569	ENSG00000092010	PSME1	14	proteasome activator subunit 1 [Source:HGNC Symbol;Acc:HGNC:9568]	0.432	-0.172	0.0809	-2.13	0.0331	1390	Q4	54.0104	51.3099	54.0104	52.8162	PSME1	protein_coding	Protein coding	5.47299	5.7093	5.72212	6.00322	5.68554	5.70249	5.72418	5.81935	5.87244	5.22918	5.67753	5.63358	5.79409	5.65628	6.08495	5.81671	5.67246	5.6309	5.79818	6.22101	6.37117	5.54173	5.71681	5.70262	5.57851	5.65592	5.56143	5.60405
596	561	602	582	ENSG00000164032	H2AFZ	4	H2A histone family member Z [Source:HGNC Symbol;Acc:HGNC:4741]	0.996	-0.00292	0.106	-0.0275	0.978	1790	Q4	53.9458	53.9458	49.8073	51.5707	H2AFZ	protein_coding	Protein coding	5.75526	5.76729	6.22036	4.84827	6.17356	5.48742	6.20054	5.72396	6.25188	5.56402	6.63549	5.25004	5.50098	5.2675	5.85399	5.40334	5.71317	5.82376	5.98931	6.54256	6.39672	5.33394	5.30697	5.48853	5.4813	5.61958	5.49405	5.12319
597	568	561	559	ENSG00000147140	NONO	X	non-POU domain containing, octamer-binding [Source:HGNC Symbol;Acc:HGNC:7871]	0.656	-0.0959	0.0738	-1.3	0.194	4170	Q4	53.9251	53.4459	53.9251	53.7157	NONO	protein_coding	Protein coding	5.74262	5.88227	5.82224	6.0371	5.90428	5.67958	6.06877	5.72167	5.95934	5.68641	6.136	5.29276	5.7614	5.42483	6.10157	5.6765	5.65683	5.71128	5.76958	5.66198	5.56051	5.57498	5.72209	5.88168	5.8011	5.77661	5.76855	5.47684
598	563	634	604	ENSG00000115524	SF3B1	2	splicing factor 3b subunit 1 [Source:HGNC Symbol;Acc:HGNC:10768]	0.752	0.0725	0.0727	0.997	0.319	6770	Q4	53.8655	53.8655	47.9566	50.4481	SF3B1	protein_coding	Protein coding	5.90226	5.98819	5.8014	3.95872	5.58152	5.81717	5.79363	5.46769	5.92958	5.8413	6.05216	5.46568	5.53295	5.49341	5.7316	5.63929	5.58293	5.6623	5.6314	5.69956	5.39473	5.62707	5.53695	5.59066	5.69473	5.7057	5.66205	5.59631
599	903	563	678	ENSG00000174697	LEP	7	leptin [Source:HGNC Symbol;Acc:HGNC:6553]	0.938	-0.0555	0.175	-0.317	0.751	3490	Q4	53.8158	37.513	53.8158	45.9825	LEP	protein_coding	Protein coding	5.97795	6.51906	5.61588	7.19705	6.17328	5.58419	6.3509	6.99173	6.33578	4.35377	7.59819	5.38359	4.20217	4.70512	4.61215	8.07551	1.09307	6.40539	3.10427	7.25925	6.03162	3.24146	4.16108	4.51356	4.99971	4.16812	4.98924	6.53568
600	565	623	602	ENSG00000122566	HNRNPA2B1	7	heterogeneous nuclear ribonucleoprotein A2/B1 [Source:HGNC Symbol;Acc:HGNC:5033]	0.994	-0.00319	0.0836	-0.0382	0.97	6010	Q4	53.7942	53.7942	48.4325	50.7006	HNRNPA2B1	protein_coding	Protein coding	5.78571	5.63581	6.68866	6.22059	6.34126	5.34725	6.50347	6.31915	6.58253	6.28808	5.50473	5.97585	4.95209	5.09578	4.82875	4.89873	6.16076	6.32096	6.28624	6.46499	6.30506	5.28537	5.11005	5.17185	5.64976	5.21372	5.26062	5.4465
601	764	564	637	ENSG00000197632	SERPINB2	18	serpin family B member 2 [Source:HGNC Symbol;Acc:HGNC:8584]	0.529	-0.286	0.166	-1.72	0.0854	2280	Q4	53.6209	42.5214	53.6209	48.465	SERPINB2	protein_coding	Protein coding	5.54269	5.30826	5.7053	6.61961	5.42006	5.30343	3.38552	6.12065	4.8346	5.30027	4.89484	6.99704	6.22421	6.66937	4.53446	6.27643	5.23737	5.53697	4.29681	6.61076	7.02949	5.78297	6.11341	5.08929	5.25583	5.23645	5.99318	6.39994
602	674	566	600	ENSG00000135919	SERPINE2	2	serpin family E member 2 [Source:HGNC Symbol;Acc:HGNC:8951]	0.621	-0.201	0.143	-1.4	0.16	7270	Q4	53.4647	47.59	53.4647	50.8197	SERPINE2	protein_coding	Protein coding	5.89634	6.71091	6.11905	4.79073	6.0181	5.92003	7.55656	6.26838	5.51003	5.09329	5.52332	6.57632	5.2412	5.40715	5.99782	5.31595	5.60414	5.65253	6.31292	6.20438	5.57411	5.59751	5.54288	6.10516	5.9102	5.84804	5.08669	5.38644
603	569	756	668	ENSG00000091317	CMTM6	3	CKLF like MARVEL transmembrane domain containing 6 [Source:HGNC Symbol;Acc:HGNC:19177]	0.462	0.202	0.102	1.98	0.0472	3090	Q4	53.3983	53.3983	42.0808	46.6848	CMTM6	protein_coding	Protein coding	5.60168	5.82351	5.94839	3.66752	5.87819	5.51767	6.08311	5.97571	6.24723	5.30451	5.78501	5.41634	5.43799	5.25403	5.53576	5.559	6.14115	5.62393	6.22867	5.51152	5.27291	5.55294	5.39838	5.60303	5.39554	5.44447	5.32219	5.52071
604	670	567	599	ENSG00000196205	EEF1A1P5	9	eukaryotic translation elongation factor 1 alpha 1 pseudogene 5 [Source:HGNC Symbol;Acc:HGNC:3200]	0.737	-0.141	0.133	-1.05	0.292	1200	Q4	53.3929	47.6811	53.3929	50.8235	EEF1A1P5	processed_pseudogene	Pseudogene	6.13778	6.46041	4.30016	3.03954	4.38467	6.09977	4.48	6.16049	4.45335	5.86716	6.55084	3.94995	6.00547	6.00327	6.50802	6.08897	4.28708	4.11836	4.37814	4.51905	4.83873	6.19587	6.09704	6.32874	6.08256	6.00009	6.90168	6.02802
605	639	568	584	ENSG00000116017	ARID3A	19	AT-rich interaction domain 3A [Source:HGNC Symbol;Acc:HGNC:3031]	0.573	-0.221	0.142	-1.56	0.119	5810	Q4	53.1767	49.4343	53.1767	51.5118	ARID3A	protein_coding	Protein coding	5.54584	5.86773	5.50423	7.30278	5.98255	5.76127	6.22995	5.76342	5.80005	5.67692	6.51919	5.05734	5.59002	5.25494	6.25643	5.86894	5.20518	5.52632	5.27003	5.27521	4.27381	5.54381	5.6334	5.73096	5.88728	5.76398	5.63635	5.32156
606	571	654	618	ENSG00000198420	TCAF1	7	TRPM8 channel associated factor 1 [Source:HGNC Symbol;Acc:HGNC:22201]	0.748	0.0909	0.0898	1.01	0.312	4620	Q4	53.1297	53.1297	46.9988	49.5791	TCAF1	protein_coding	Protein coding	5.76752	5.38522	5.6727	5.58276	5.7569	5.59923	5.51581	5.65287	6.0049	5.94571	5.1653	5.29506	5.59987	5.66439	5.48171	5.81834	5.75329	5.69344	5.92232	4.5316	4.67657	5.72518	5.80102	5.53446	5.70977	5.7518	5.61983	5.61325
607	572	598	590	ENSG00000153187	HNRNPU	1	heterogeneous nuclear ribonucleoprotein U [Source:HGNC Symbol;Acc:HGNC:5048]	0.813	-0.0707	0.0897	-0.789	0.43	6650	Q4	53.1074	53.1074	49.9814	51.3207	HNRNPU	protein_coding	Protein coding	5.64578	5.61862	6.11572	6.89665	6.18815	5.46611	6.37373	5.94171	6.34914	5.85695	5.91989	5.64776	5.34572	5.19443	5.55861	5.3199	6.00218	6.08574	6.03457	6.01576	5.65956	5.4302	5.36205	5.41461	5.46179	5.54022	5.39625	5.37816
608	573	580	572	ENSG00000164054	SHISA5	3	shisa family member 5 [Source:HGNC Symbol;Acc:HGNC:30376]	0.925	-0.031	0.0835	-0.371	0.711	3610	Q4	53.0692	53.0692	51.9475	52.4335	SHISA5	protein_coding	Protein coding	5.57087	5.63368	5.34789	5.81654	5.54703	5.86628	5.54529	5.52972	5.51093	5.58159	5.77129	5.28496	5.97157	5.76421	6.21151	5.8323	5.66193	5.45745	5.67941	4.86354	4.82859	5.85821	5.78873	6.07129	6.00169	5.85542	5.87134	5.68227
609	574	571	567	ENSG00000132341	RAN	12	RAN, member RAS oncogene family [Source:HGNC Symbol;Acc:HGNC:9846]	0.719	-0.093	0.0842	-1.1	0.269	3780	Q4	52.9972	52.9972	52.8295	52.9026	RAN	protein_coding	Protein coding	5.67738	5.78213	5.9889	5.20748	6.04875	5.60999	6.11392	5.82528	6.06884	5.3656	6.23867	5.4072	5.76828	5.47506	6.13875	5.62478	5.65806	5.70153	5.78212	6.25994	6.21575	5.39726	5.52517	5.68766	5.62804	5.63268	5.70808	5.34159
610	575	673	632	ENSG00000110958	PTGES3	12	prostaglandin E synthase 3 [Source:HGNC Symbol;Acc:HGNC:16049]	0.886	0.0407	0.0762	0.535	0.593	2550	Q4	52.912	52.912	45.9316	48.8534	PTGES3	protein_coding	Protein coding	5.91671	5.60593	6.18782	5.47327	6.26827	5.2886	6.35556	6.16672	6.46731	5.71759	5.82939	5.76155	5.03352	5.13279	5.20858	5.30662	6.05906	6.1512	6.20114	6.42073	6.29781	5.30108	5.05517	5.21386	5.07272	5.36345	5.13701	5.09998
611	578	641	613	ENSG00000112308	C6orf62	6	chromosome 6 open reading frame 62 [Source:HGNC Symbol;Acc:HGNC:20998]	0.867	0.0399	0.0662	0.602	0.547	3030	Q4	52.8481	52.8481	47.5952	49.8175	C6orf62	protein_coding	Protein coding	5.90037	5.93564	6.05282	4.79941	5.89227	5.73191	6.05361	5.96826	5.9769	5.69532	6.08596	5.83797	5.47985	5.5454	5.54452	5.48873	5.75164	5.75415	5.89697	5.82934	5.5908	5.55544	5.36225	5.58566	5.5711	5.43372	5.35506	5.56314
612	579	585	575	ENSG00000134996	OSTF1	9	osteoclast stimulating factor 1 [Source:HGNC Symbol;Acc:HGNC:8510]	0.738	-0.0868	0.0825	-1.05	0.293	1020	Q4	52.7636	52.7636	51.7611	52.1957	OSTF1	protein_coding	Protein coding	5.63542	5.73392	5.89185	4.72341	5.97956	5.5613	6.01284	5.70387	6.01513	5.48862	6.07524	5.73974	5.54877	5.61415	5.93054	5.45128	5.87128	5.70041	6.05981	6.46483	6.41787	5.60295	5.48346	5.7435	5.76923	5.61044	5.59405	5.49106
613	580	596	587	ENSG00000112414	ADGRG6	6	adhesion G protein-coupled receptor G6 [Source:HGNC Symbol;Acc:HGNC:13841]	0.994	0.00678	0.15	0.0451	0.964	6880	Q4	52.6679	52.6679	50.4568	51.409	ADGRG6	protein_coding	Protein coding	5.44712	5.67386	6.01914	3.87615	5.39028	5.46899	5.49219	6.03944	5.11145	5.39074	5.68271	6.62704	6.13539	6.60435	4.84495	6.44551	5.92052	6.1493	4.74339	6.52592	6.2056	5.8426	6.05389	5.99199	5.19876	5.82541	5.60134	6.59217
614	582	698	648	ENSG00000116489	CAPZA1	1	capping actin protein of muscle Z-line alpha subunit 1 [Source:HGNC Symbol;Acc:HGNC:1488]	0.896	0.058	0.116	0.501	0.616	3010	Q4	52.5582	52.5582	44.6737	47.9536	CAPZA1	protein_coding	Protein coding	5.82523	5.84058	5.99822	2.89502	6.02744	5.50061	6.19373	5.80649	6.16092	5.6455	6.22589	5.61444	5.28329	5.34058	5.63419	5.51799	5.82231	5.70227	6.01108	6.30491	6.17248	5.60241	5.44344	5.74532	5.44168	5.47472	5.30042	5.40909
615	692	572	614	ENSG00000138623	SEMA7A	15	semaphorin 7A (John Milton Hagen blood group) [Source:HGNC Symbol;Acc:HGNC:10741]	0.429	-0.263	0.122	-2.16	0.0308	3260	Q4	52.5485	46.4164	52.5485	49.7818	SEMA7A	protein_coding	Protein coding	5.44421	5.56667	5.42907	6.6437	5.57634	5.49528	5.29032	5.57602	5.321	5.48443	5.79479	5.7737	5.7573	5.86572	5.59342	6.05386	5.30914	5.59309	4.95281	5.61141	4.8723	5.39204	5.75385	5.41118	5.64423	5.56947	5.52642	5.91036
616	584	684	641	ENSG00000133872	SARAF	8	store-operated calcium entry associated regulatory factor [Source:HGNC Symbol;Acc:HGNC:28789]	0.741	0.075	0.0721	1.04	0.298	2160	Q4	52.3694	52.3694	45.2998	48.2558	SARAF	protein_coding	Protein coding	5.47898	5.50059	6.06502	4.49436	5.9457	5.21366	5.97868	6.02576	6.15076	5.51957	5.57337	6.13001	5.29118	5.4542	5.34856	5.5265	6.20543	5.98508	6.13802	6.13927	6.18935	5.45986	5.38391	5.71095	5.55379	5.36703	5.20104	5.40348
617	614	574	581	ENSG00000107738	C10orf54	10	chromosome 10 open reading frame 54 [Source:HGNC Symbol;Acc:HGNC:30085]	0.825	-0.0827	0.11	-0.754	0.451	3980	Q4	52.3635	50.7603	52.3635	51.6585	C10orf54	protein_coding	Protein coding	5.25044	5.35256	5.3412	5.57228	5.3946	5.65316	4.6567	5.33928	5.09932	5.47611	5.5161	6.02944	6.06351	6.47108	5.66253	6.1866	5.33021	5.46937	5.26814	5.15917	5.30224	5.74686	6.11886	5.85908	5.79845	5.71332	5.9681	6.07692
618	585	611	603	ENSG00000163466	ARPC2	2	actin related protein 2/3 complex subunit 2 [Source:HGNC Symbol;Acc:HGNC:705]	0.995	-0.00203	0.0674	-0.0301	0.976	4850	Q4	52.2949	52.2949	49.2194	50.5372	ARPC2	protein_coding	Protein coding	5.77147	5.80255	5.74412	4.85066	5.63184	5.66523	5.96478	5.59086	5.89392	5.698	6.16063	5.32796	5.436	5.4386	6.00356	5.61981	5.65464	5.57246	5.80705	6.01455	5.75133	5.59707	5.56292	5.77952	5.65568	5.70761	5.58125	5.50226
619	586	689	647	ENSG00000143933	CALM2	2	calmodulin 2 [Source:HGNC Symbol;Acc:HGNC:1445]	0.861	0.0626	0.0996	0.629	0.529	4660	Q4	52.2547	52.2547	45.1279	48.1064	CALM2	protein_coding	Protein coding	5.84016	5.80468	5.97483	3.90378	5.72114	5.48677	5.86784	5.71941	6.00587	5.46537	5.7713	5.57555	5.3176	5.22793	5.56785	5.22	5.83537	5.78898	6.11903	6.15318	6.53144	5.61382	5.34869	5.61581	5.54718	5.5364	5.50742	5.30454
620	587	658	626	ENSG00000135549	PKIB	6	protein kinase (cAMP-dependent, catalytic) inhibitor beta [Source:HGNC Symbol;Acc:HGNC:9018]	0.966	0.0195	0.104	0.188	0.851	2550	Q4	52.2197	52.2197	46.8107	49.0959	PKIB	protein_coding	Protein coding	5.66365	5.67059	5.87106	4.73692	5.69701	5.25448	5.52642	6.07957	5.96016	5.64772	5.78195	6.40654	5.92189	5.78072	5.07778	5.84477	5.94343	5.75483	5.58639	6.20497	6.6709	5.57537	5.41542	5.23451	5.20343	5.28673	5.2425	5.57366
621	622	577	588	ENSG00000172809	RPL38	17	ribosomal protein L38 [Source:HGNC Symbol;Acc:HGNC:10349]	0.55	-0.141	0.0856	-1.64	0.101	2920	Q4	52.1954	50.3179	52.1954	51.3686	RPL38	protein_coding	Protein coding	5.79859	5.69502	5.81565	5.99215	5.81328	5.76378	5.93834	5.68035	6.01227	5.05188	5.90004	5.2539	5.65771	5.52167	6.17489	5.67216	5.75516	5.69515	5.8561	6.13449	6.23809	5.54993	5.3864	5.93454	5.55677	5.67228	5.56154	5.40708
622	792	578	659	ENSG00000189221	MAOA	X	monoamine oxidase A [Source:HGNC Symbol;Acc:HGNC:6833]	0.461	-0.286	0.144	-1.99	0.047	4100	Q4	52.0885	41.6042	52.0885	47.2276	MAOA	protein_coding	Protein coding	5.63076	5.64036	5.76033	5.08798	5.38151	5.35825	4.88089	5.90822	4.92474	5.02848	5.02568	6.41717	6.06417	6.21504	4.81085	6.11348	5.50555	5.55251	4.63549	6.56517	6.40513	5.69174	5.93511	5.37995	5.35755	5.03069	5.73057	6.23077
623	589	661	630	ENSG00000131051	RBM39	20	RNA binding motif protein 39 [Source:HGNC Symbol;Acc:HGNC:15923]	0.699	0.0705	0.0607	1.16	0.246	6720	Q4	52.0646	52.0646	46.6866	48.9589	RBM39	protein_coding	Protein coding	5.7999	5.96166	6.07253	4.64749	5.36886	5.86269	5.58305	5.52468	5.83418	5.90256	5.72304	5.42179	5.42956	5.5077	5.48121	5.34436	5.62034	5.67465	5.8346	5.4557	5.37494	5.5209	5.54681	5.55762	5.59429	5.5644	5.68318	5.45776
624	591	660	628	ENSG00000136450	SRSF1	17	serine and arginine rich splicing factor 1 [Source:HGNC Symbol;Acc:HGNC:10780]	0.891	0.0441	0.085	0.519	0.604	2440	Q4	52.0424	52.0424	46.7587	48.9925	SRSF1	protein_coding	Protein coding	5.82884	5.90787	6.12534	4.88529	6.1079	5.31751	6.18556	5.72398	6.14311	5.49095	6.35572	5.55824	5.29436	5.13366	5.5272	5.31323	5.73568	5.90185	5.92501	6.12046	5.96829	5.5163	5.39118	5.51274	5.6147	5.40388	5.33062	5.42689
625	592	651	623	ENSG00000135048	TMEM2	9	transmembrane protein 2 [Source:HGNC Symbol;Acc:HGNC:11869]	0.795	0.0649	0.0769	0.844	0.399	6950	Q4	52.0222	52.0222	47.1598	49.2208	TMEM2	protein_coding	Protein coding	5.74099	5.19367	5.80165	4.98487	5.64909	5.59611	5.43021	5.58043	5.85021	5.89283	5.04078	5.84666	5.92404	5.80305	5.5186	5.68465	6.08693	5.83027	5.83299	5.3979	5.04625	6.00091	5.76818	5.47661	5.41236	5.70093	5.49361	5.73003
626	637	579	595	ENSG00000132589	FLOT2	17	flotillin 2 [Source:HGNC Symbol;Acc:HGNC:3758]	0.608	-0.164	0.114	-1.45	0.148	2550	Q4	52.0007	49.4953	52.0007	50.8934	FLOT2	protein_coding	Protein coding	5.77011	5.56282	5.42902	6.68299	5.6061	5.90202	5.63963	5.65175	5.63294	5.71367	5.556	4.89398	5.79204	5.59147	6.21006	5.79731	5.46066	5.44108	5.5453	4.99772	4.88224	5.72463	5.64375	5.87463	5.93817	5.61815	5.595	5.55282
627	1006	582	742	ENSG00000087245	MMP2	16	matrix metallopeptidase 2 [Source:HGNC Symbol;Acc:HGNC:7166]	0.489	-0.323	0.174	-1.86	0.0629	3980	Q4	51.9172	34.0737	51.9172	43.2105	MMP2	protein_coding	Protein coding	5.52751	7.07853	5.10433	5.98366	5.67692	5.98689	7.68204	6.05827	5.42972	4.76043	7.44211	4.75685	4.16436	4.36893	6.33218	5.57506	3.87077	4.5244	4.29975	6.57466	4.66553	4.85253	5.40149	6.49067	6.15008	5.09999	4.36469	4.83248
628	595	909	756	ENSG00000143742	SRP9	1	signal recognition particle 9 [Source:HGNC Symbol;Acc:HGNC:11304]	0.573	0.224	0.144	1.56	0.119	1220	Q4	51.787	51.787	36.4873	42.5042	SRP9	protein_coding	Protein coding	5.85118	6.13415	6.271	3.06801	6.12962	4.8089	6.30819	6.06675	6.41318	5.64246	6.43439	5.77226	4.57351	4.77908	4.64139	4.98109	6.05431	5.90925	6.26192	6.66125	6.83527	5.21009	4.90992	5.2757	5.23191	4.9429	4.67112	4.99011
629	596	631	616	ENSG00000130830	MPP1	X	membrane palmitoylated protein 1 [Source:HGNC Symbol;Acc:HGNC:7219]	0.843	0.0546	0.0791	0.69	0.49	3930	Q4	51.7802	51.7802	48.0613	49.6483	MPP1	protein_coding	Protein coding	5.66305	5.46575	5.45443	4.93932	5.39249	5.69632	5.56729	5.48629	5.86239	5.7581	5.02803	5.11815	5.93985	5.59471	6.04925	5.90976	5.73822	5.45798	5.85414	5.31096	5.50145	5.53141	5.74419	5.80862	5.76263	5.78157	5.66155	5.64611
630	599	676	640	ENSG00000112419	PHACTR2	6	phosphatase and actin regulator 2 [Source:HGNC Symbol;Acc:HGNC:20956]	0.811	0.0783	0.0982	0.797	0.425	8120	Q4	51.71	51.71	45.8357	48.3094	PHACTR2	protein_coding	Protein coding	5.82289	5.60614	5.82502	4.03147	5.83064	5.26531	5.38162	5.72806	5.58438	5.91554	5.26511	5.89071	5.4924	5.57819	5.30056	5.41816	6.35992	6.00542	6.33984	5.83923	6.09751	6.06078	5.53655	5.78614	5.93353	5.80094	5.45019	5.70198
631	600	588	583	ENSG00000164104	HMGB2	4	high mobility group box 2 [Source:HGNC Symbol;Acc:HGNC:5000]	0.75	-0.102	0.102	-1.01	0.315	2170	Q4	51.6767	51.6767	51.4498	51.5486	HMGB2	protein_coding	Protein coding	5.4216	5.7872	6.16646	6.59422	6.15289	5.48904	6.22539	5.95361	6.32117	5.21147	6.17312	5.29087	5.52691	5.08102	5.99333	5.35832	5.54716	5.88705	5.89019	6.1739	6.11468	5.38022	5.34363	5.80135	5.55141	5.52513	5.4827	5.32186
632	655	587	608	ENSG00000123144	C19orf43	19	chromosome 19 open reading frame 43 [Source:HGNC Symbol;Acc:HGNC:28424]	0.525	-0.199	0.115	-1.74	0.0825	1070	Q4	51.5352	48.6731	51.5352	50.2675	C19orf43	protein_coding	Protein coding	5.26413	5.419	5.76039	6.99619	5.64906	5.52293	5.62139	5.61934	5.88987	5.00277	5.51518	5.40471	5.79284	5.68784	6.11954	5.57395	5.63888	5.53704	5.751	5.6635	5.78974	5.40556	5.6189	5.8484	5.63045	5.83096	5.87078	5.32477
633	601	621	612	ENSG00000265972	TXNIP	1	thioredoxin interacting protein [Source:HGNC Symbol;Acc:HGNC:16952]	0.968	0.0268	0.147	0.182	0.856	2860	Q4	51.4597	51.4597	48.5914	49.8214	TXNIP	protein_coding	Protein coding	5.87559	5.3702	5.99008	3.10769	5.78917	5.58892	4.78976	5.4329	5.19324	5.75943	4.65724	5.89095	5.9552	5.74405	5.5349	5.10238	6.35235	6.28247	6.85308	6.10762	6.58731	6.26059	5.85944	6.1776	6.10696	6.21661	6.37431	5.90606
634	602	664	634	ENSG00000136156	ITM2B	13	integral membrane protein 2B [Source:HGNC Symbol;Acc:HGNC:6174]	0.969	0.0221	0.125	0.176	0.86	7890	Q4	51.4442	51.4442	46.6146	48.6614	ITM2B	protein_coding	Protein coding	5.91981	6.29334	6.08221	4.27823	6.02685	5.61529	6.73647	6.38255	5.87218	5.18976	5.97923	6.88641	4.98127	5.73173	5.09801	5.29634	5.94591	5.74431	5.96813	6.71723	6.17254	5.55918	5.39129	6.10422	5.55936	5.06398	5.03029	5.60398
635	604	612	611	ENSG00000082781	ITGB5	3	integrin subunit beta 5 [Source:HGNC Symbol;Acc:HGNC:6160]	0.906	-0.056	0.122	-0.458	0.647	4880	Q4	51.2841	51.2841	49.1844	50.0888	ITGB5	protein_coding	Protein coding	5.65063	5.41354	5.40879	6.71162	5.50576	5.6554	5.38091	5.65921	5.72874	5.84047	4.98933	5.18008	5.86539	5.60406	6.01025	5.83937	5.85975	5.52482	5.93746	4.75021	4.54421	5.80276	5.59448	5.89233	5.82117	5.67446	5.61161	5.38466
636	605	730	669	ENSG00000131981	LGALS3	14	galectin 3 [Source:HGNC Symbol;Acc:HGNC:6563]	0.82	0.0906	0.118	0.768	0.443	1700	Q4	51.2795	51.2795	43.3926	46.6692	LGALS3	protein_coding	Protein coding	5.39586	5.53763	5.6701	3.6508	5.84834	5.55424	6.26283	5.66823	6.16435	5.42273	5.73649	5.43641	5.22744	5.05349	5.89378	5.45788	5.69283	5.77421	5.81816	6.45128	5.84732	5.30024	5.06229	5.8444	5.16085	5.5946	5.0639	5.19333
637	607	639	624	ENSG00000178445	GLDC	9	glycine decarboxylase [Source:HGNC Symbol;Acc:HGNC:4313]	0.943	-0.0356	0.122	-0.293	0.77	3460	Q4	51.2152	51.2152	47.7001	49.2016	GLDC	protein_coding	Protein coding	5.72083	5.67511	5.55806	6.57251	5.84831	5.75636	5.81476	5.76204	5.90883	5.84673	5.79984	5.12511	5.5164	5.22673	6.13523	5.63538	5.81085	5.46216	5.61751	5.05123	4.13878	5.64234	5.60455	5.6614	5.5294	5.56308	5.40219	5.27894
638	652	589	610	ENSG00000132507	EIF5A	17	eukaryotic translation initiation factor 5A [Source:HGNC Symbol;Acc:HGNC:3300]	0.43	-0.159	0.0735	-2.16	0.0311	2080	Q4	51.15	48.8569	51.15	50.1375	EIF5A	protein_coding	Protein coding	5.81506	5.66033	5.77927	5.47704	5.92164	5.4089	6.03917	5.6087	5.75693	5.47402	6.02612	5.36294	5.50145	5.61218	6.016	5.58033	5.43298	5.63791	5.71416	5.94131	5.9982	5.3578	5.58435	5.63737	5.63701	5.52058	5.58273	5.37559
639	608	618	615	ENSG00000169567	HINT1	5	histidine triad nucleotide binding protein 1 [Source:HGNC Symbol;Acc:HGNC:4912]	0.913	-0.0402	0.0945	-0.425	0.671	1430	Q4	51.1402	51.1402	48.7159	49.7582	HINT1	protein_coding	Protein coding	5.20693	5.54278	5.94379	5.1233	6.00674	5.50983	6.06618	5.49784	5.98935	5.34585	6.19615	5.28188	5.55148	5.26593	6.07531	5.36236	5.76655	5.6227	5.72457	6.22474	6.13945	5.22344	5.33075	5.73338	5.53709	5.72733	5.52166	5.24107
640	609	609	609	ENSG00000168385	42980	2	septin 2 [Source:HGNC Symbol;Acc:HGNC:7729]	0.744	-0.0538	0.0524	-1.03	0.304	5430	Q4	51.1255	51.1255	49.4044	50.1474	2017-09-02	protein_coding	Protein coding	5.91359	5.68577	5.83543	5.32885	5.73953	5.50916	5.94994	5.94155	5.86499	5.73289	5.76004	5.7367	5.42009	5.33581	5.85551	5.32538	5.93353	5.74421	5.89981	5.87642	6.08658	5.66282	5.42432	5.65861	5.87322	5.56448	5.38602	5.42021
641	1039	591	761	ENSG00000006659	LGALS14	19	galectin 14 [Source:HGNC Symbol;Acc:HGNC:30054]	0.256	-0.505	0.172	-2.93	0.00336	833	Q4	51.0676	33.0793	51.0676	42.261	LGALS14	protein_coding	Protein coding	5.4196	5.3278	5.60979	4.14227	4.76529	4.62461	3.7952	5.60075	4.01092	4.61503	5.06133	5.9557	5.21251	7.50507	4.62152	5.60963	4.37315	5.6647	4.64733	6.06924	7.63762	5.6799	5.80474	5.48466	6.08823	4.425	6.32614	5.76646
642	638	592	606	ENSG00000136205	TNS3	7	tensin 3 [Source:HGNC Symbol;Acc:HGNC:21616]	0.585	-0.112	0.0737	-1.52	0.128	8710	Q4	51.0551	49.4942	51.0551	50.3687	TNS3	protein_coding	Protein coding	5.71182	5.6795	5.43873	5.86791	5.75723	5.76433	5.75851	5.33694	5.42801	5.93724	5.89774	5.72259	5.71856	5.87175	5.61078	5.52265	5.53241	5.53015	5.28334	5.37374	5.00113	5.76874	5.80535	5.73828	5.81345	5.77775	5.66026	5.81348
643	613	593	596	ENSG00000164292	RHOBTB3	5	Rho related BTB domain containing 3 [Source:HGNC Symbol;Acc:HGNC:18757]	0.885	-0.0699	0.13	-0.538	0.591	6900	Q4	50.9582	50.8055	50.9582	50.8916	RHOBTB3	protein_coding	Protein coding	5.87521	5.65243	6.29882	4.67787	5.49722	5.47146	5.00932	5.91432	5.3422	5.59577	5.20824	6.85852	5.85335	6.18932	4.82726	5.61058	5.98949	5.88643	5.68598	6.13836	6.34765	6.05056	5.7637	5.36717	5.64905	5.38877	5.65682	6.08857
644	696	594	633	ENSG00000143321	HDGF	1	hepatoma-derived growth factor [Source:HGNC Symbol;Acc:HGNC:4856]	0.485	-0.22	0.117	-1.87	0.061	2760	Q4	50.7831	46.2907	50.7831	48.7736	HDGF	protein_coding	Protein coding	5.45376	5.82347	5.60345	6.81491	5.75192	5.72604	5.78723	5.3959	5.73732	5.31292	6.18335	5.17785	5.67693	5.53994	6.12517	5.5874	5.22866	5.32338	5.38381	5.4565	5.1959	5.35385	5.71304	5.87081	5.6309	5.57412	5.54285	5.41896
645	616	837	725	ENSG00000067167	TRAM1	8	translocation associated membrane protein 1 [Source:HGNC Symbol;Acc:HGNC:20568]	0.518	0.191	0.108	1.76	0.0788	2630	Q4	50.6486	50.6486	39.5059	44.0248	TRAM1	protein_coding	Protein coding	5.86599	6.10145	6.00735	4.257	5.89963	5.16431	6.25372	5.96785	6.15398	5.52108	6.25787	5.73745	4.76773	5.01402	4.9106	5.07826	5.93916	5.86876	6.15155	6.27058	5.81419	5.30083	4.92074	5.48138	5.37302	5.14432	4.97388	5.32749
646	725	595	650	ENSG00000101160	CTSZ	20	cathepsin Z [Source:HGNC Symbol;Acc:HGNC:2547]	0.463	-0.23	0.116	-1.98	0.0476	1500	Q4	50.6126	44.6083	50.6126	47.9019	CTSZ	protein_coding	Protein coding	5.69126	5.07873	5.68976	5.49434	5.90524	5.49885	5.3619	5.29248	5.19002	5.16802	5.03828	5.66731	5.76224	5.85793	6.04255	4.982	6.11091	5.91274	6.24795	6.59732	6.53826	6.06176	5.56033	5.93652	5.95006	5.77929	5.70567	5.83552
647	620	622	620	ENSG00000170759	KIF5B	10	kinesin family member 5B [Source:HGNC Symbol;Acc:HGNC:6324]	0.782	-0.0606	0.068	-0.892	0.372	4320	Q4	50.4406	50.4406	48.4785	49.3242	KIF5B	protein_coding	Protein coding	5.71212	5.6436	6.12448	5.05253	5.91138	5.35342	5.96812	5.90543	5.98304	5.63656	5.82882	6.06836	5.50692	5.57781	5.25793	5.38503	5.89057	5.84875	5.92243	6.24454	6.32409	5.60913	5.44607	5.43969	5.5971	5.41178	5.59521	5.59726
648	621	758	687	ENSG00000113328	CCNG1	5	cyclin G1 [Source:HGNC Symbol;Acc:HGNC:1592]	0.521	0.146	0.0839	1.75	0.081	2080	Q4	50.4095	50.4095	41.9882	45.4706	CCNG1	protein_coding	Protein coding	5.59664	5.80275	5.86191	4.26006	5.81159	5.39106	5.91167	5.66125	6.07297	5.54137	5.85949	5.25437	5.25226	5.10705	5.38543	5.38401	5.92634	5.58978	6.00418	5.71923	5.57511	5.39397	5.28643	5.45275	5.33623	5.49723	5.27596	5.22375
649	668	597	621	ENSG00000178952	TUFM	16	Tu translation elongation factor, mitochondrial [Source:HGNC Symbol;Acc:HGNC:12420]	0.505	-0.163	0.09	-1.81	0.0703	1650	Q4	50.3729	47.8592	50.3729	49.2614	TUFM	protein_coding	Protein coding	5.31184	5.46723	5.50259	6.29468	5.6051	5.67137	5.54297	5.6647	5.52571	5.23889	5.736	5.17553	5.77545	5.46668	6.00431	5.57158	5.58003	5.47481	5.59191	5.56993	5.59298	5.41239	5.59616	5.75866	5.72145	5.65848	5.72485	5.46243
650	623	656	639	ENSG00000086062	B4GALT1	9	beta-1,4-galactosyltransferase 1 [Source:HGNC Symbol;Acc:HGNC:924]	0.971	0.0157	0.0929	0.168	0.866	3500	Q4	50.2203	50.2203	46.8834	48.3098	B4GALT1	protein_coding	Protein coding	5.53998	5.50507	5.77621	4.88715	6.00317	5.37828	5.66605	5.75019	5.65478	5.89526	5.81635	6.22295	5.7857	5.78809	5.45624	5.87899	5.6205	5.60896	5.404	5.63127	5.21579	5.8568	5.36039	5.47039	5.43488	5.33753	5.25828	5.99734
651	624	797	707	ENSG00000108256	NUFIP2	17	NUFIP2, FMR1 interacting protein 2 [Source:HGNC Symbol;Acc:HGNC:17634]	0.471	0.19	0.0974	1.95	0.0512	7190	Q4	50.2055	50.2055	40.7841	44.6514	NUFIP2	protein_coding	Protein coding	5.91385	5.58602	5.39337	3.24209	5.59711	5.58334	5.59371	5.54837	5.69712	6.26183	5.40663	5.66129	5.46637	5.48113	5.21302	5.57541	5.98087	5.62004	5.72753	5.21291	4.93628	5.71381	5.58334	5.44123	5.50331	5.42939	5.29133	5.64771
652	625	659	643	ENSG00000106049	HIBADH	7	3-hydroxyisobutyrate dehydrogenase [Source:HGNC Symbol;Acc:HGNC:4907]	0.958	0.0141	0.0634	0.222	0.825	1640	Q4	50.1536	50.1536	46.8002	48.2335	HIBADH	protein_coding	Protein coding	5.42429	5.72181	5.64557	5.52254	5.54644	5.44654	5.71997	5.78208	5.97655	5.69078	5.56888	5.50306	5.40559	5.45383	5.64663	5.63858	5.7456	5.46463	5.70309	5.71214	5.69157	5.74083	5.49931	5.74152	5.41086	5.47321	5.25548	5.44241
653	626	669	652	ENSG00000123131	PRDX4	X	peroxiredoxin 4 [Source:HGNC Symbol;Acc:HGNC:17169]	0.926	-0.0508	0.14	-0.362	0.717	1410	Q4	50.0964	50.0964	46.1395	47.8244	PRDX4	protein_coding	Protein coding	5.13553	5.79823	5.48155	6.5504	5.56964	5.42856	2.80203	5.40637	5.93016	4.91491	6.00906	5.35575	5.23034	5.65986	5.87552	5.83235	5.58865	5.29336	5.67083	6.15403	5.9055	5.60621	5.65682	6.07109	5.58459	5.87625	5.5268	5.57147
654	627	675	655	ENSG00000116560	SFPQ	1	splicing factor proline and glutamine rich [Source:HGNC Symbol;Acc:HGNC:10774]	0.81	0.0415	0.052	0.799	0.424	5150	Q4	50.0742	50.0742	45.8556	47.6489	SFPQ	protein_coding	Protein coding	5.70063	5.6319	5.78318	5.33182	5.6641	5.62235	5.87332	5.35025	5.87312	6.12744	5.71089	5.37606	5.48071	5.19213	5.61411	5.437	5.39166	5.83325	5.62176	5.57187	5.29369	5.44099	5.55938	5.4167	5.68102	5.62751	5.54996	5.25328
655	629	723	673	ENSG00000069275	NUCKS1	1	nuclear casein kinase and cyclin dependent kinase substrate 1 [Source:HGNC Symbol;Acc:HGNC:29923]	0.639	0.0838	0.0621	1.35	0.177	4490	Q4	49.9877	49.9877	43.6962	46.3349	NUCKS1	protein_coding	Protein coding	5.63902	5.71455	6.08196	4.87608	6.04974	5.44121	6.03954	5.67811	6.07976	5.66615	5.7826	5.50475	5.30066	5.17335	5.51976	5.26831	5.93392	5.88208	6.02686	5.5739	5.68791	5.63181	5.33392	5.55006	5.5268	5.40254	5.17645	5.32443
656	630	626	629	ENSG00000135829	DHX9	1	DExH-box helicase 9 [Source:HGNC Symbol;Acc:HGNC:2750]	0.872	-0.0336	0.0579	-0.581	0.561	4030	Q4	49.9872	49.9872	48.1986	48.9702	DHX9	protein_coding	Protein coding	5.75048	5.76175	5.71973	4.71091	5.84736	5.56483	5.84954	5.63261	5.88038	5.59148	5.96245	5.34959	5.43469	5.43568	5.80813	5.57235	5.56133	5.68688	5.58149	5.75592	5.45095	5.60159	5.57461	5.49629	5.54308	5.61033	5.57368	5.49102
657	1159	601	820	ENSG00000112195	TREML2	6	triggering receptor expressed on myeloid cells like 2 [Source:HGNC Symbol;Acc:HGNC:21092]	0.489	-0.327	0.176	-1.86	0.0629	2530	Q4	49.9358	30.3316	49.9358	40.1821	TREML2	protein_coding	Protein coding	5.51584	5.08408	5.44423	6.86756	5.20126	5.52448	2.45521	5.98071	3.21965	4.65894	5.34192	6.92951	6.59097	6.51015	4.38251	5.75379	4.91929	5.17751	3.07797	5.94701	5.69609	5.90364	6.2425	4.76784	5.14892	4.99193	6.526	6.3267
658	631	706	665	ENSG00000189266	PNRC2	1	proline rich nuclear receptor coactivator 2 [Source:HGNC Symbol;Acc:HGNC:23158]	0.809	0.0507	0.063	0.805	0.421	1780	Q4	49.8505	49.8505	44.4433	46.7241	PNRC2	protein_coding	Protein coding	5.52025	5.56148	5.92958	4.93361	5.94808	5.37412	5.92235	5.9236	6.16078	5.38682	5.58094	5.66846	5.2401	5.28922	5.35855	5.31257	5.978	5.70867	6.04704	5.91103	5.96365	5.42172	5.33435	5.4834	5.44773	5.27591	5.20351	5.35888
659	632	672	654	ENSG00000170545	SMAGP	12	small cell adhesion glycoprotein [Source:HGNC Symbol;Acc:HGNC:26918]	0.791	0.0735	0.0851	0.864	0.387	2510	Q4	49.8451	49.8451	46.0333	47.6576	SMAGP	protein_coding	Protein coding	5.52508	5.45509	5.28913	4.12407	5.36481	5.78952	5.42422	5.3059	5.6501	5.75487	4.99332	4.86657	5.9073	5.59393	6.06729	5.70394	5.65262	5.26193	5.65076	4.82267	5.32735	5.72268	5.62409	5.96645	5.74713	5.80637	5.77725	5.54648
660	633	607	617	ENSG00000112118	MCM3	6	minichromosome maintenance complex component 3 [Source:HGNC Symbol;Acc:HGNC:6945]	0.77	-0.0978	0.104	-0.938	0.348	2690	Q4	49.7035	49.7035	49.492	49.5841	MCM3	protein_coding	Protein coding	5.5413	5.83784	5.60534	6.58535	5.62374	5.74776	5.58094	5.38829	5.70272	5.65209	5.94763	5.0357	5.66393	5.31336	6.04885	5.58631	5.56313	5.5351	5.61478	5.28341	5.12907	5.52719	5.66465	5.74779	5.58699	5.62955	5.71298	5.3443
661	634	733	681	ENSG00000104408	EIF3E	8	eukaryotic translation initiation factor 3 subunit E [Source:HGNC Symbol;Acc:HGNC:3277]	0.838	0.0734	0.104	0.705	0.481	4110	Q4	49.6772	49.6772	43.1154	45.8618	EIF3E	protein_coding	Protein coding	5.33822	5.75018	5.75301	3.65655	5.71046	5.45511	5.87783	5.62994	6.00997	5.24975	6.05748	5.21418	5.25276	5.32302	5.60599	5.49674	5.78826	5.57041	5.76996	6.02505	6.11234	5.25489	5.16366	5.60463	5.34923	5.57655	5.34174	5.25932
662	635	615	622	ENSG00000023330	ALAS1	3	5'-aminolevulinate synthase 1 [Source:HGNC Symbol;Acc:HGNC:396]	0.834	-0.0432	0.0597	-0.722	0.47	1820	Q4	49.6282	49.6282	48.9194	49.2271	ALAS1	protein_coding	Protein coding	5.89477	5.81283	5.42078	5.41598	5.32266	5.66674	5.24269	5.59332	5.44011	5.62331	5.7531	5.26342	5.65042	5.67828	5.86924	5.7804	5.3522	5.3624	5.46697	5.31872	5.35984	5.41316	5.72912	5.73777	5.62832	5.77441	5.70339	5.54775
663	665	604	631	ENSG00000011465	DCN	12	decorin [Source:HGNC Symbol;Acc:HGNC:2705]	0.867	-0.0818	0.135	-0.605	0.545	9670	Q4	49.5843	47.973	49.5843	48.8754	DCN	protein_coding	Protein coding	5.93846	5.74118	5.66923	3.50122	5.79568	5.62556	5.02283	5.28946	5.25504	5.17243	4.60874	5.38161	5.64931	5.85966	6.03829	5.27734	6.39752	5.81975	6.47941	5.71383	6.30898	6.09307	5.62069	6.3252	5.98274	6.09101	5.93618	5.57487
664	636	828	732	ENSG00000205213	LGR4	11	leucine rich repeat containing G protein-coupled receptor 4 [Source:HGNC Symbol;Acc:HGNC:13299]	0.353	0.215	0.0868	2.48	0.0131	4100	Q4	49.5604	49.5604	39.6703	43.7123	LGR4	protein_coding	Protein coding	5.62669	5.45986	5.64528	4.23218	5.74587	5.25005	5.76079	5.62536	6.00828	5.76595	5.59119	5.35393	5.40898	5.38891	5.34718	5.56531	5.93599	5.67628	5.93344	5.15599	4.82232	5.43333	5.4001	5.35639	5.56808	5.33102	5.01961	5.32073
665	819	606	693	ENSG00000136235	GPNMB	7	glycoprotein nmb [Source:HGNC Symbol;Acc:HGNC:4462]	0.536	-0.279	0.164	-1.7	0.0894	4520	Q4	49.5142	40.2923	49.5142	45.2599	GPNMB	protein_coding	Protein coding	5.60057	5.08084	6.02078	4.4934	5.00244	6.23262	3.36101	5.57619	4.36864	5.11028	4.52798	6.22433	6.45052	6.32911	4.96812	5.94752	5.83995	5.84761	5.50271	6.47948	7.01866	6.08279	5.78854	4.59801	6.28466	5.06893	6.25842	6.05172
666	640	775	702	ENSG00000140284	SLC27A2	15	solute carrier family 27 member 2 [Source:HGNC Symbol;Acc:HGNC:10996]	0.632	0.15	0.11	1.37	0.17	1880	Q4	49.4054	49.4054	41.5601	44.8138	SLC27A2	protein_coding	Protein coding	5.46325	5.41983	5.47555	4.20286	5.20368	5.85839	5.51415	5.90305	5.8924	5.47296	4.65	5.3281	5.35837	5.42947	5.73823	5.54056	5.79486	5.57662	5.80717	4.42473	4.06724	5.59945	5.61976	5.39983	5.85176	5.64072	5.94588	5.45644
667	686	610	644	ENSG00000135111	TBX3	12	T-box 3 [Source:HGNC Symbol;Acc:HGNC:11602]	0.601	-0.146	0.0997	-1.47	0.142	4260	Q4	49.3853	46.7401	49.3853	48.2144	TBX3	protein_coding	Protein coding	5.4814	5.47514	6.00951	5.66667	5.32325	5.60592	4.92509	5.88213	5.42727	5.33244	4.85995	6.0346	5.87126	5.9936	5.30072	5.78595	5.50402	5.52588	5.53038	5.42607	5.42781	5.72927	5.81641	5.51654	5.61936	5.49642	5.86547	5.64493
668	642	1000	832	ENSG00000201998	SNORA23	11	small nucleolar RNA, H/ACA box 23 [Source:HGNC Symbol;Acc:HGNC:32613]	0.769	0.166	0.176	0.942	0.346	143	Q4	49.3302	49.3302	33.6726	39.7708	SNORA23	snoRNA	Short noncoding	8.11809	5.74462	3.54411	4.37956	6.08512	5.32919	6.45488	6.29322	7.28094	6.1023	5.81691	3.06404	5.41379	4.70187	4.68233	6.09497	6.96847	6.41279	6.54362	2.42115	1.92944	5.90874	4.93229	5.30614	5.24933	5.9853	5.96841	5.33689
669	645	921	785	ENSG00000072506	HSD17B10	X	hydroxysteroid 17-beta dehydrogenase 10 [Source:HGNC Symbol;Acc:HGNC:4800]	0.32	0.297	0.112	2.65	0.00816	694	Q4	49.2103	49.2103	36.0861	41.3107	HSD17B10	protein_coding	Protein coding	4.9472	5.66753	5.6636	6.12687	4.8731	4.96568	5.1442	4.80091	5.62892	5.28223	6.03257	5.1042	5.31351	4.92591	5.77422	5.7558	5.17075	5.69335	5.46714	5.18537	5.33648	4.93837	4.99446	5.80682	5.23873	5.62398	5.62038	5.39728
670	646	627	635	ENSG00000156261	CCT8	21	chaperonin containing TCP1 subunit 8 [Source:HGNC Symbol;Acc:HGNC:1623]	0.795	-0.0747	0.0885	-0.844	0.398	2400	Q4	49.184	49.184	48.1981	48.6254	CCT8	protein_coding	Protein coding	5.48676	5.81688	5.81737	4.30577	5.73544	5.55456	6.13732	5.64851	5.94831	5.23329	6.01658	5.37898	5.65028	5.54377	5.82871	5.51354	5.64732	5.57732	5.71061	5.97256	5.89724	5.4641	5.38065	5.51984	5.39649	5.5386	5.45142	5.31516
671	647	695	667	ENSG00000182220	ATP6AP2	X	ATPase H+ transporting accessory protein 2 [Source:HGNC Symbol;Acc:HGNC:18305]	0.973	0.0154	0.0958	0.161	0.872	1800	Q4	49.1752	49.1752	44.8894	46.7096	ATP6AP2	protein_coding	Protein coding	5.5908	5.57212	5.87032	4.31107	5.9196	5.30266	5.67609	5.76621	5.63972	5.50252	6.30331	5.85729	5.53734	5.55447	5.38508	5.25614	6.03158	5.74897	6.03975	6.24446	6.32113	5.52423	5.48838	5.54057	5.52796	5.53363	5.5283	5.55164
672	648	613	625	ENSG00000105193	RPS16	19	ribosomal protein S16 [Source:HGNC Symbol;Acc:HGNC:10396]	0.6	-0.186	0.126	-1.47	0.141	2060	Q4	49.1728	49.1728	49.1723	49.1725	RPS16	protein_coding	Protein coding	5.34091	4.55558	6.19677	6.3899	6.41431	5.56081	6.47959	6.38477	6.47892	5.02696	5.0404	5.76908	5.39806	5.50626	5.91831	5.54407	6.06643	6.25808	6.21565	6.40248	6.37771	5.15286	5.02698	5.57579	5.22363	5.40005	5.41219	5.01019
673	649	642	642	ENSG00000025772	TOMM34	20	translocase of outer mitochondrial membrane 34 [Source:HGNC Symbol;Acc:HGNC:15746]	0.993	0.00442	0.091	0.0486	0.961	1470	Q4	49.1716	49.1716	47.541	48.245	TOMM34	protein_coding	Protein coding	5.69425	5.32548	5.32361	5.4341	5.40387	5.84375	5.54274	5.54673	5.70924	5.46375	5.19884	5.037	5.70495	5.59395	6.15735	5.77439	5.59858	5.1814	5.66518	4.77704	4.8698	5.48678	5.65324	5.96356	5.67144	5.61029	5.63237	5.49796
674	650	768	705	ENSG00000049245	VAMP3	1	vesicle associated membrane protein 3 [Source:HGNC Symbol;Acc:HGNC:12644]	0.71	0.11	0.097	1.13	0.258	1830	Q4	49.0312	49.0312	41.6899	44.7441	VAMP3	protein_coding	Protein coding	5.69124	5.69454	5.64569	3.73252	5.63887	5.50461	5.85745	4.96401	5.71758	5.48046	5.84969	5.54083	5.30889	5.61303	5.59211	5.56831	5.66896	5.42786	5.71563	5.66507	5.51692	5.55183	5.38717	5.61423	5.59751	5.4971	5.33228	5.42206
675	723	614	660	ENSG00000184260	HIST2H2AC	1	histone cluster 2 H2A family member c [Source:HGNC Symbol;Acc:HGNC:4738]	0.739	-0.159	0.152	-1.05	0.295	300	Q4	48.9536	44.6848	48.9536	47.0449	HIST2H2AC	protein_coding	Protein coding	2.59332	3.68873	6.16627	5.8599	5.47048	5.51955	5.19974	5.46278	6.10732	3.69001	4.52717	4.73363	5.8156	5.31367	6.33499	5.32947	5.49027	5.51918	5.72396	5.97673	6.11596	5.34911	5.50619	5.69757	5.46587	6.04645	6.36931	4.93806
676	651	687	662	ENSG00000102409	BEX4	X	brain expressed X-linked 4 [Source:HGNC Symbol;Acc:HGNC:25475]	0.994	-0.00241	0.0639	-0.0378	0.97	923	Q4	48.8952	48.8952	45.1842	46.7659	BEX4	protein_coding	Protein coding	5.53266	5.54863	6.02663	5.29713	5.7664	5.37161	5.81961	5.9623	6.14164	5.32413	5.56945	5.9496	5.1916	5.48951	5.44114	5.33209	5.81494	5.6727	5.91044	5.95487	6.14333	5.38772	5.46299	5.5109	5.36951	5.1743	5.16514	5.43776
677	720	617	661	ENSG00000138162	TACC2	10	transforming acidic coiled-coil containing protein 2 [Source:HGNC Symbol;Acc:HGNC:11523]	0.676	-0.167	0.136	-1.23	0.217	13700	Q4	48.8115	44.8349	48.8115	47.0365	TACC2	protein_coding	Protein coding	5.82676	5.11936	5.9335	6.40594	5.0077	5.99523	4.12742	5.1151	4.56813	6.03229	4.42013	5.7126	6.08593	5.93684	5.06964	5.72464	5.61015	5.19277	5.57102	4.86339	5.06527	6.17675	6.09757	5.41151	5.69712	5.8631	6.14519	5.72565
678	653	918	789	ENSG00000196549	MME	3	membrane metalloendopeptidase [Source:HGNC Symbol;Acc:HGNC:7154]	0.253	0.303	0.102	2.96	0.00309	5930	Q4	48.7989	48.7989	36.1534	41.2031	MME	protein_coding	Protein coding	5.47243	5.55969	5.41261	3.6694	5.4044	5.34647	5.42836	5.36802	6.05232	5.7125	5.68367	5.31556	5.16303	5.30256	5.2774	5.51641	6.11305	5.49081	6.04062	5.70352	4.2786	5.31408	5.11435	5.563	5.25899	5.22543	4.90077	5.31207
679	654	628	638	ENSG00000136930	PSMB7	9	proteasome subunit beta 7 [Source:HGNC Symbol;Acc:HGNC:9544]	0.611	-0.0879	0.0613	-1.43	0.152	1270	Q4	48.7091	48.7091	48.141	48.3878	PSMB7	protein_coding	Protein coding	5.55098	5.59021	5.75053	5.76824	5.73345	5.50968	5.8219	5.71069	5.86562	5.47966	5.38713	5.48887	5.49966	5.4353	5.72753	5.49057	5.67901	5.6661	5.78872	5.94491	6.12001	5.53688	5.39927	5.67483	5.42757	5.62931	5.57033	5.29556
680	656	917	791	ENSG00000106537	TSPAN13	7	tetraspanin 13 [Source:HGNC Symbol;Acc:HGNC:21643]	0.271	0.289	0.101	2.85	0.00436	1400	Q4	48.6126	48.6126	36.186	41.1554	TSPAN13	protein_coding	Protein coding	5.43404	5.88565	5.85199	4.10152	5.67289	4.90528	5.91628	5.85056	6.05927	5.55408	5.38192	5.42346	5.02332	5.01773	5.0523	4.83896	6.27244	5.85883	6.21918	5.53183	5.73598	5.25055	5.17817	5.1922	4.95902	5.10913	4.86409	5.01962
681	657	638	646	ENSG00000152234	ATP5A1	18	ATP synthase, H+ transporting, mitochondrial F1 complex, alpha subunit 1, cardiac muscle [Source:HGNC Symbol;Acc:HGNC:823]	0.784	-0.0637	0.0717	-0.888	0.375	7700	Q4	48.611	48.611	47.7244	48.1088	ATP5A1	protein_coding	Protein coding	5.38477	5.60684	5.72057	5.53328	5.64364	5.53887	5.72805	5.58708	5.79737	5.17412	5.73469	5.21402	5.59825	5.42246	5.92432	5.63238	5.68508	5.56557	5.66748	5.80021	5.87856	5.32938	5.54888	5.55342	5.38367	5.59842	5.59588	5.25902
682	804	624	697	ENSG00000223749	MIR503HG	X	MIR503 host gene [Source:HGNC Symbol;Acc:HGNC:28258]	0.528	-0.234	0.136	-1.72	0.0847	1180	Q4	48.4255	40.9507	48.4255	45.0127	MIR503HG	lincRNA	Long noncoding	5.70092	5.62443	5.92464	5.12655	4.0103	5.97089	4.26623	5.25009	5.2233	5.69966	4.50647	5.11633	5.811	5.82035	5.29354	5.15832	5.53872	5.23497	5.20911	5.72182	4.54333	5.82552	5.6437	5.06823	5.97253	5.82507	6.20961	6.12319
683	658	645	651	ENSG00000135926	TMBIM1	2	transmembrane BAX inhibitor motif containing 1 [Source:HGNC Symbol;Acc:HGNC:23410]	0.882	-0.0372	0.0676	-0.55	0.582	3570	Q4	48.423	48.423	47.4662	47.8809	TMBIM1	protein_coding	Protein coding	5.45261	5.63432	5.41729	5.23082	5.56698	5.52493	5.42165	5.41557	5.58907	5.4768	5.85656	5.6849	5.68771	5.83593	5.68424	5.90763	5.54672	5.37199	5.59673	5.43962	5.06139	5.46502	5.77878	5.63881	5.72946	5.55517	5.69262	5.54503
684	659	692	671	ENSG00000202058	RN7SKP80	22	RNA, 7SK small nuclear pseudogene 80 [Source:HGNC Symbol;Acc:HGNC:45804]	0.903	-0.07	0.149	-0.469	0.639	210	Q4	48.304	48.304	45.0704	46.4524	RN7SKP80	misc_RNA	Short noncoding	4.85631	4.88109	5.27241	6.90719	5.75824	5.57885	5.60301	5.85355	6.38937	5.18205	4.43963	5.77416	5.73521	5.72908	6.00526	5.76707	6.28053	6.06068	6.34697	4.14352	4.5354	5.58964	6.063	5.62707	5.33652	5.81393	5.94529	5.5783
685	660	813	735	ENSG00000109046	WSB1	17	WD repeat and SOCS box containing 1 [Source:HGNC Symbol;Acc:HGNC:19221]	0.474	0.172	0.0885	1.94	0.0526	5540	Q4	48.294	48.294	40.1756	43.5315	WSB1	protein_coding	Protein coding	5.85114	6.05465	5.84796	3.84004	4.9886	5.76445	5.29279	5.1921	5.6897	6.20088	5.75804	5.3023	5.2714	5.23453	5.22689	5.05818	5.24	5.49767	5.50186	5.51413	5.24726	5.39635	5.14741	5.161	5.47624	5.56529	5.36599	5.2762
686	661	682	670	ENSG00000174156	GSTA3	6	glutathione S-transferase alpha 3 [Source:HGNC Symbol;Acc:HGNC:4628]	0.963	0.0175	0.0873	0.2	0.841	704	Q4	48.1828	48.1828	45.4744	46.6357	GSTA3	protein_coding	Protein coding	5.67364	5.41441	5.51811	4.83374	5.17202	5.91732	5.70519	5.71906	6.10443	5.76857	4.46362	5.59605	5.35168	5.64305	5.51235	5.63557	5.95833	5.45646	5.87167	5.09609	5.69409	5.75397	5.53076	5.55873	5.57931	5.556	5.50171	5.39321
687	662	680	664	ENSG00000158604	TMED4	7	transmembrane p24 trafficking protein 4 [Source:HGNC Symbol;Acc:HGNC:22301]	0.994	0.0024	0.0583	0.0413	0.967	2570	Q4	48.1077	48.1077	45.7159	46.7435	TMED4	protein_coding	Protein coding	5.41076	5.52841	5.44919	5.37363	5.32594	5.50681	5.15745	5.47101	5.43365	5.52097	5.30216	5.60819	5.72332	5.70303	5.60336	5.69774	5.52765	5.4337	5.53149	5.29483	5.34706	5.42263	5.63854	5.63849	5.56175	5.58505	5.73596	5.64202
688	663	712	684	ENSG00000132963	POMP	13	proteasome maturation protein [Source:HGNC Symbol;Acc:HGNC:20330]	0.947	-0.0239	0.0891	-0.268	0.788	990	Q4	48.1012	48.1012	43.9849	45.734	POMP	protein_coding	Protein coding	5.42792	5.42843	5.90748	5.0525	5.85283	5.21074	6.02663	5.71124	6.17405	5.27863	5.73291	5.56996	5.1448	5.23639	5.47583	5.40787	5.80442	5.76056	6.08116	6.48398	6.53739	5.25699	5.13592	5.35781	5.21805	5.33588	5.17607	5.19138
689	968	630	766	ENSG00000208005	MIR503	X	microRNA 503 [Source:HGNC Symbol;Acc:HGNC:32138]	0.32	-0.436	0.164	-2.66	0.00778	50.8	Q4	48.0972	35.1586	48.0972	41.9565	MIR503	miRNA	Short noncoding	5.1094	5.55004	5.16824	7.0082	3.41328	5.77067	3.49084	4.77155	4.97672	5.78634	3.91643	4.58551	5.49973	5.51078	5.16318	5.28646	5.11858	4.90741	5.03876	5.46313	4.21006	6.13182	5.86726	4.82451	6.13474	5.98472	6.36618	5.42477
690	664	808	737	ENSG00000134294	SLC38A2	12	solute carrier family 38 member 2 [Source:HGNC Symbol;Acc:HGNC:13448]	0.809	0.085	0.105	0.806	0.42	4310	Q4	47.9843	47.9843	40.2555	43.4583	SLC38A2	protein_coding	Protein coding	5.65826	5.79117	6.00017	3.09762	5.74003	5.25783	5.61606	5.59746	5.63818	5.70005	5.63197	5.81224	5.32329	5.43349	4.86118	5.21084	6.0203	5.81482	5.82696	6.09369	5.78098	5.47792	5.25667	5.26357	5.24788	5.36101	5.38588	5.53928
691	667	635	649	ENSG00000100991	TRPC4AP	20	transient receptor potential cation channel subfamily C member 4 associated protein [Source:HGNC Symbol;Acc:HGNC:16181]	0.575	-0.0854	0.055	-1.55	0.12	2250	Q4	47.9436	47.9195	47.9436	47.9331	TRPC4AP	protein_coding	Protein coding	5.61845	5.6086	5.62614	5.80871	5.52583	5.63183	5.5202	5.43085	5.62166	5.61921	5.51837	5.25772	5.65868	5.53822	5.68936	5.60683	5.44462	5.42322	5.52268	5.37329	5.30595	5.49648	5.5552	5.63287	5.53225	5.66019	5.64111	5.51386
692	666	767	718	ENSG00000104687	GSR	8	glutathione-disulfide reductase [Source:HGNC Symbol;Acc:HGNC:4623]	0.534	0.129	0.0754	1.71	0.0882	2100	Q4	47.9392	47.9392	41.6934	44.3091	GSR	protein_coding	Protein coding	5.41112	5.63456	5.36079	5.45826	5.3624	5.4813	5.67955	5.35804	5.76461	5.64044	5.08744	4.97803	5.50276	5.20257	5.81553	5.45488	5.91682	5.4271	5.97207	5.05153	5.13631	5.52764	5.53679	5.69588	5.48856	5.61062	5.47046	5.34477
693	672	636	653	ENSG00000123349	PFDN5	12	prefoldin subunit 5 [Source:HGNC Symbol;Acc:HGNC:8869]	0.689	-0.0914	0.0765	-1.2	0.232	2370	Q4	47.9389	47.5917	47.9389	47.7872	PFDN5	protein_coding	Protein coding	5.55913	5.68714	5.42215	5.11823	5.38903	5.70231	5.54968	5.34481	5.6474	5.21526	5.42825	5.31849	5.59955	5.64873	5.93171	5.40944	5.64724	5.3576	5.67507	5.75828	6.19453	5.69292	5.41262	5.85278	5.54039	5.71844	5.54144	5.48533
694	669	710	685	ENSG00000132824	SERINC3	20	serine incorporator 3 [Source:HGNC Symbol;Acc:HGNC:11699]	0.947	0.0226	0.0828	0.273	0.785	3160	Q4	47.7371	47.7371	44.0807	45.6387	SERINC3	protein_coding	Protein coding	5.53166	5.54036	5.7752	4.07744	5.72919	5.44392	5.60912	5.82723	5.62519	5.52665	5.50025	6.0476	5.61194	5.63741	5.32887	5.62401	5.89459	5.67077	5.79104	5.67279	5.56795	5.65409	5.63579	5.53868	5.57025	5.39958	5.33473	5.7777
695	806	640	709	ENSG00000125995	ROMO1	20	reactive oxygen species modulator 1 [Source:HGNC Symbol;Acc:HGNC:16185]	0.394	-0.364	0.157	-2.32	0.0202	523	Q4	47.6976	40.7787	47.6976	44.548	ROMO1	protein_coding	Protein coding	4.67536	5.08073	5.21738	8.0033	5.32135	5.45594	5.43895	5.31929	5.53525	4.39153	5.25107	4.85565	5.56923	5.5575	6.14019	5.46071	5.44482	5.24716	5.49816	5.4992	5.9506	5.08559	5.42787	5.44675	5.37877	5.53666	5.72481	5.11835
696	671	757	714	ENSG00000077097	TOP2B	3	topoisomerase (DNA) II beta [Source:HGNC Symbol;Acc:HGNC:11990]	0.578	0.0764	0.0495	1.54	0.122	3930	Q4	47.6026	47.6026	42.0419	44.3811	TOP2B	protein_coding	Protein coding	5.60496	5.41014	5.74003	4.95045	5.77093	5.33798	5.85663	5.60736	5.94078	5.54689	5.41163	5.39703	5.35451	5.16642	5.21238	5.38373	5.77012	5.78906	5.77997	5.65035	5.52793	5.57156	5.2751	5.30521	5.38162	5.42561	5.26117	5.42928
697	673	649	656	ENSG00000100804	PSMB5	14	proteasome subunit beta 5 [Source:HGNC Symbol;Acc:HGNC:9542]	0.794	-0.0704	0.0827	-0.852	0.394	1230	Q4	47.591	47.591	47.3488	47.4542	PSMB5	protein_coding	Protein coding	5.44821	5.58088	5.44444	5.4884	5.57282	5.41791	5.61604	5.34463	5.63197	5.22281	5.91601	5.169	5.54888	5.60266	5.86592	5.63911	5.58228	5.33795	5.48761	5.79578	6.02553	5.23597	5.66305	5.74433	5.57268	5.56447	5.69217	5.34919
698	685	643	658	ENSG00000138074	SLC5A6	2	solute carrier family 5 member 6 [Source:HGNC Symbol;Acc:HGNC:11041]	0.81	-0.0724	0.0906	-0.799	0.424	3920	Q4	47.505	46.9503	47.505	47.2624	SLC5A6	protein_coding	Protein coding	5.46662	5.8358	5.61113	5.49066	5.42379	5.40072	5.10326	5.42847	5.23524	5.54237	5.75064	5.8252	5.71837	5.98678	5.67333	6.06448	5.15866	5.3058	5.06902	5.1793	5.12455	5.42204	5.82601	5.57039	5.45924	5.45303	5.64219	5.68263
699	704	644	666	ENSG00000197622	CDC42SE1	1	CDC42 small effector 1 [Source:HGNC Symbol;Acc:HGNC:17719]	0.402	-0.134	0.0584	-2.29	0.0222	2850	Q4	47.4731	45.7674	47.4731	46.7219	CDC42SE1	protein_coding	Protein coding	5.60387	5.7636	5.67793	5.67354	5.33134	5.69515	5.49576	5.27857	5.5168	5.73106	5.82125	5.34429	5.73502	5.69925	5.74171	5.60176	5.26248	5.22276	5.38296	5.36636	5.15381	5.46582	5.59325	5.33818	5.58518	5.52134	5.48957	5.4127
700	729	646	676	ENSG00000173801	JUP	17	junction plakoglobin [Source:HGNC Symbol;Acc:HGNC:6207]	0.618	-0.143	0.101	-1.41	0.157	3400	Q4	47.4234	44.3424	47.4234	46.0549	JUP	protein_coding	Protein coding	5.28052	5.44632	5.11733	5.68802	5.54985	5.72371	5.62092	5.19484	5.44745	5.45642	5.91219	4.94622	5.60968	5.47553	6.16174	5.76104	4.90426	5.10868	5.07639	5.1649	4.47936	5.40239	5.68623	5.8929	5.72381	5.62513	5.51057	5.42144
701	746	648	686	ENSG00000135624	CCT7	2	chaperonin containing TCP1 subunit 7 [Source:HGNC Symbol;Acc:HGNC:1622]	0.449	-0.228	0.112	-2.03	0.0421	2460	Q4	47.3696	43.2823	47.3696	45.5426	CCT7	protein_coding	Protein coding	5.30758	5.56569	5.41472	6.73565	5.52661	5.33241	5.66656	5.22188	5.44323	5.17825	5.96707	4.93644	5.49521	5.32411	5.88426	5.35107	5.23568	5.23345	5.4613	5.78917	5.64241	5.32347	5.48485	5.51493	5.48477	5.54811	5.62162	5.18643
702	675	740	706	ENSG00000124193	SRSF6	20	serine and arginine rich splicing factor 6 [Source:HGNC Symbol;Acc:HGNC:10788]	0.806	0.0456	0.0561	0.812	0.417	3000	Q4	47.2759	47.2759	42.842	44.7212	SRSF6	protein_coding	Protein coding	5.77665	5.65286	5.8857	4.96411	5.55631	5.51751	5.82784	5.63586	5.92556	5.9543	5.55883	5.18984	5.21595	5.25143	5.43816	5.10011	5.41576	5.71181	5.74661	5.50182	5.32941	5.38341	5.19553	5.39753	5.40083	5.34169	5.52678	5.14287
703	677	726	695	ENSG00000119326	CTNNAL1	9	catenin alpha like 1 [Source:HGNC Symbol;Acc:HGNC:2512]	0.86	0.048	0.0755	0.636	0.525	2070	Q4	47.1695	47.1695	43.5611	45.0987	CTNNAL1	protein_coding	Protein coding	5.37838	5.49819	5.57847	4.96305	5.36746	5.64667	5.70913	5.38318	5.92292	5.21935	5.17238	4.95326	5.48727	5.24522	5.79841	5.43089	5.7197	5.37948	5.83223	5.38504	5.61197	5.59202	5.62088	5.56641	5.43433	5.61972	5.59873	5.31678
704	678	732	700	ENSG00000173848	NET1	10	neuroepithelial cell transforming 1 [Source:HGNC Symbol;Acc:HGNC:14592]	0.98	0.00957	0.0766	0.125	0.901	2800	Q4	47.1266	47.1266	43.2857	44.9199	NET1	protein_coding	Protein coding	5.3614	5.57227	6.06767	5.38248	5.79368	5.39618	5.75881	5.83531	6.19022	5.23496	5.87062	5.65152	5.09096	5.40277	5.35938	5.32092	5.92084	5.49699	5.95962	5.83468	6.00266	5.16326	5.30972	5.23665	5.33832	5.11046	4.79719	5.37564
705	679	666	663	ENSG00000158615	PPP1R15B	1	protein phosphatase 1 regulatory subunit 15B [Source:HGNC Symbol;Acc:HGNC:14951]	0.86	-0.0594	0.0936	-0.635	0.526	3620	Q4	47.096	47.096	46.4925	46.7546	PPP1R15B	protein_coding	Protein coding	5.5227	5.66307	5.79568	5.08491	5.66317	5.26323	5.66425	5.60324	5.53261	5.65867	6.00474	6.09196	5.45562	5.87467	5.31756	5.63556	5.37248	5.52717	5.20591	6.01646	5.95645	5.45596	5.62856	5.45905	5.35259	5.21862	5.37715	5.85396
706	680	973	840	ENSG00000130741	EIF2S3	X	eukaryotic translation initiation factor 2 subunit gamma [Source:HGNC Symbol;Acc:HGNC:3267]	0.302	0.277	0.102	2.72	0.00646	2060	Q4	47.0859	47.0859	34.5319	39.5296	EIF2S3	protein_coding	Protein coding	5.10892	5.73285	5.86205	2.96574	5.57523	5.13731	5.69786	5.36837	5.87855	5.4689	5.99382	5.33623	5.08429	4.88737	5.31409	5.35706	5.64726	5.69423	5.73538	5.68278	5.65937	5.08672	5.01058	5.56588	5.18145	5.4827	5.26603	5.22313
707	681	770	727	ENSG00000198856	OSTC	4	oligosaccharyltransferase complex non-catalytic subunit [Source:HGNC Symbol;Acc:HGNC:24448]	0.987	-0.00996	0.124	-0.0805	0.936	1090	Q4	47.0854	47.0854	41.6282	43.9246	OSTC	protein_coding	Protein coding	5.41467	5.71689	5.8562	3.01681	5.89996	5.42036	6.14912	5.71917	6.01962	5.03097	6.10666	5.47819	5.2264	5.24126	5.56701	5.43538	5.58948	5.66078	5.74768	6.5485	6.37394	5.00861	5.0444	5.47653	5.24345	5.35712	5.22169	5.14138
708	710	653	674	ENSG00000134590	FAM127A	X	family with sequence similarity 127 member A [Source:HGNC Symbol;Acc:HGNC:2569]	0.698	-0.0985	0.0843	-1.17	0.243	806	Q4	47.0505	45.4133	47.0505	46.3297	FAM127A	protein_coding	Protein coding	5.21755	5.24701	5.30975	4.70937	5.45952	5.6873	5.30349	5.45305	5.30895	5.07949	5.48872	5.07018	5.64198	5.66679	6.02032	5.678	5.5072	5.30857	5.71216	5.22333	5.96842	5.57888	5.53254	5.90022	5.92312	5.84702	5.90283	5.43252
709	682	690	679	ENSG00000142657	PGD	1	phosphogluconate dehydrogenase [Source:HGNC Symbol;Acc:HGNC:8891]	0.946	-0.0261	0.0929	-0.281	0.779	2010	Q4	47.0425	47.0425	45.1093	45.942	PGD	protein_coding	Protein coding	5.52703	5.40988	5.48413	5.7981	5.4611	5.76436	5.35133	5.30391	5.51772	5.35822	5.20246	4.98515	5.53663	5.44985	6.03691	5.51188	5.57764	5.58252	5.8052	5.07557	5.67886	5.60785	5.5377	5.78846	5.55497	5.74043	5.684	5.54924
710	683	779	731	ENSG00000169045	HNRNPH1	5	heterogeneous nuclear ribonucleoprotein H1 (H) [Source:HGNC Symbol;Acc:HGNC:5041]	0.75	0.0651	0.0647	1.01	0.314	6150	Q4	47.0357	47.0357	41.3526	43.7402	HNRNPH1	protein_coding	Protein coding	5.72864	5.65499	6.15291	5.44832	5.58349	5.46826	5.92495	5.57002	6.10116	5.94037	5.64152	5.49	5.0607	5.01759	5.0828	5.05854	5.6101	5.86341	5.85225	5.76695	5.46533	5.21199	5.27142	5.1473	5.35258	5.19503	5.23068	5.26553
711	684	755	720	ENSG00000120149	MSX2	5	msh homeobox 2 [Source:HGNC Symbol;Acc:HGNC:7392]	0.724	0.0899	0.0825	1.09	0.276	1480	Q4	47.0043	47.0043	42.2386	44.2535	MSX2	protein_coding	Protein coding	5.58814	5.66319	5.45917	5.00031	5.39079	5.43616	5.39538	5.6716	5.96346	5.54897	5.2834	4.94618	5.51589	5.44885	5.93479	5.44874	5.69473	5.27309	5.75882	5.14659	5.02574	5.26387	5.48561	5.61492	5.52645	5.50526	5.31313	5.0268
712	705	655	672	ENSG00000107581	EIF3A	10	eukaryotic translation initiation factor 3 subunit A [Source:HGNC Symbol;Acc:HGNC:3271]	0.474	-0.189	0.0979	-1.93	0.0531	5060	Q4	46.9737	45.7639	46.9737	46.4425	EIF3A	protein_coding	Protein coding	5.51859	5.48877	5.91415	6.99491	5.93725	5.37441	5.97954	5.87105	5.94999	5.58647	5.51141	5.57331	5.31778	5.26405	5.32117	5.37875	5.7887	5.82692	5.74597	5.81727	5.73044	5.35672	5.33171	5.32887	5.50107	5.26894	5.27602	5.48166
713	724	657	682	ENSG00000178719	GRINA	8	glutamate ionotropic receptor NMDA type subunit associated protein 1 [Source:HGNC Symbol;Acc:HGNC:4589]	0.591	-0.106	0.0707	-1.5	0.134	1710	Q4	46.8241	44.6336	46.8241	45.8563	GRINA	protein_coding	Protein coding	5.42696	5.47728	5.184	5.05743	5.31073	5.63764	5.15333	5.36529	5.14425	5.52855	5.25877	5.12212	5.87941	5.77775	6.02778	5.83553	5.33405	5.24633	5.46735	5.02922	5.13765	5.66797	5.87301	5.90252	5.91887	5.57584	5.59594	5.5835
714	687	750	723	ENSG00000074695	LMAN1	18	lectin, mannose binding 1 [Source:HGNC Symbol;Acc:HGNC:6631]	0.901	0.0391	0.082	0.477	0.633	4430	Q4	46.699	46.699	42.2996	44.1639	LMAN1	protein_coding	Protein coding	5.44194	5.84141	5.62462	5.21811	5.78201	5.19513	5.82335	5.81682	5.81901	5.44409	6.13239	5.91044	5.24279	5.18947	5.10565	5.52504	5.66973	5.72419	5.45024	5.83078	5.34226	5.303	5.21108	5.38486	5.25505	5.20911	5.17683	5.46167
715	713	662	677	ENSG00000115053	NCL	2	nucleolin [Source:HGNC Symbol;Acc:HGNC:7667]	0.484	-0.251	0.134	-1.88	0.0601	5500	Q4	46.6836	45.102	46.6836	45.9875	NCL	protein_coding	Protein coding	5.33583	5.39297	6.23512	7.95402	6.39418	4.94487	6.47977	6.11573	6.29146	5.44928	5.71026	5.62495	4.93271	4.83352	5.28267	4.90699	5.87278	6.07072	6.1211	6.22454	6.16706	5.17066	5.1606	5.33091	5.57396	5.08	5.01623	5.36514
716	688	708	691	ENSG00000118816	CCNI	4	cyclin I [Source:HGNC Symbol;Acc:HGNC:1595]	0.914	-0.0238	0.057	-0.418	0.676	2480	Q4	46.6338	46.6338	44.2453	45.271	CCNI	protein_coding	Protein coding	5.80887	5.68527	5.52874	4.88976	5.70502	5.3332	5.8695	5.5349	5.70609	5.81978	5.83071	5.4424	5.2912	5.29757	5.40902	5.26304	5.57852	5.64479	5.7346	5.78682	5.84956	5.60835	5.29532	5.39012	5.52856	5.54528	5.19382	5.31826
717	689	704	690	ENSG00000202515	VTRNA1-3	5	vault RNA 1-3 [Source:HGNC Symbol;Acc:HGNC:12656]	0.985	-0.0124	0.13	-0.0951	0.924	62.4	Q4	46.6253	46.6253	44.5168	45.4239	VTRNA1-3	misc_RNA	Short noncoding	6.06472	6.02255	4.6051	4.68978	5.7243	6.12831	4.32549	5.37574	6.22879	5.0877	5.80604	5.21339	6.07087	6.26555	5.87	5.64244	5.31697	5.50227	5.03272	4.36794	3.82074	5.07196	5.65049	5.2872	4.75929	5.95643	6.05255	5.53492
718	788	663	712	ENSG00000277224	HIST1H2BF	6	histone cluster 1 H2B family member f [Source:HGNC Symbol;Acc:HGNC:4752]	0.551	-0.193	0.117	-1.64	0.101	800	Q4	46.6179	41.7513	46.6179	44.4305	HIST1H2BF	protein_coding	Protein coding	5.12385	5.56395	5.57009	5.1474	5.82507	5.22809	5.52508	5.32086	5.6371	4.65448	6.06678	4.48626	5.47181	5.17555	6.24365	5.61262	4.55562	5.33212	5.13593	6.11177	5.84518	5.26399	5.33438	5.80372	5.66109	5.63145	5.67711	5.10009
719	690	735	710	ENSG00000164754	RAD21	8	RAD21 cohesin complex component [Source:HGNC Symbol;Acc:HGNC:9811]	0.873	0.0436	0.0756	0.577	0.564	4040	Q4	46.5909	46.5909	43.0033	44.5318	RAD21	protein_coding	Protein coding	5.69095	5.83238	5.29242	4.10812	5.53409	5.52439	5.64601	5.23702	5.57041	5.48091	5.95057	4.92419	5.48246	5.25864	5.56077	5.50776	5.31895	5.48276	5.4847	5.65189	5.31917	5.63898	5.4848	5.61707	5.48057	5.49877	5.44349	5.38786
720	698	665	675	ENSG00000159346	ADIPOR1	1	adiponectin receptor 1 [Source:HGNC Symbol;Acc:HGNC:24040]	0.755	-0.0648	0.0656	-0.988	0.323	2160	Q4	46.5109	46.0887	46.5109	46.3264	ADIPOR1	protein_coding	Protein coding	5.47705	5.41887	5.52719	4.90596	5.4178	5.5593	5.2758	5.34377	5.2536	5.44923	5.72943	5.52762	5.53916	5.94638	5.86343	5.6438	5.46241	5.21569	5.32239	5.45038	5.55305	5.56237	5.66694	5.9051	5.75476	5.61186	5.56948	5.58597
721	691	741	719	ENSG00000124767	GLO1	6	glyoxalase I [Source:HGNC Symbol;Acc:HGNC:4323]	0.972	-0.0189	0.116	-0.163	0.871	1590	Q4	46.428	46.428	42.7244	44.301	GLO1	protein_coding	Protein coding	5.43567	5.71057	5.86067	3.75189	6.13747	5.31816	6.1335	5.57217	6.1462	5.15032	6.32469	5.16219	5.08546	5.11465	5.53854	5.32086	5.81039	5.51428	5.89738	6.37402	6.24791	5.32325	5.24532	5.4357	5.51038	5.39062	5.17484	5.15648
722	693	696	689	ENSG00000170027	YWHAG	7	tyrosine 3-monooxygenase/tryptophan 5-monooxygenase activation protein gamma [Source:HGNC Symbol;Acc:HGNC:12852]	0.76	-0.0673	0.0692	-0.972	0.331	2550	Q4	46.3659	46.3659	44.7304	45.4361	YWHAG	protein_coding	Protein coding	5.40749	5.52468	5.85862	5.97203	5.96918	5.36463	6.12377	5.89393	5.91715	5.41821	5.68839	6.02439	5.20569	5.36165	5.46875	5.56981	5.66196	5.7409	5.78211	5.85648	5.48566	5.28774	5.48808	5.3657	5.34854	5.22306	5.32015	5.43106
723	694	715	698	ENSG00000101367	MAPRE1	20	microtubule associated protein RP/EB family member 1 [Source:HGNC Symbol;Acc:HGNC:6890]	0.91	-0.0252	0.0575	-0.438	0.661	1730	Q4	46.3442	46.3442	43.9246	44.9633	MAPRE1	protein_coding	Protein coding	5.73784	5.60867	5.62499	4.86481	5.78428	5.43922	5.9127	5.60496	5.83902	5.57465	5.71885	5.22218	5.33666	5.20101	5.67276	5.45593	5.58284	5.63254	5.7016	5.81405	5.58327	5.43649	5.24119	5.46887	5.42319	5.43814	5.19961	5.18522
724	695	795	745	ENSG00000145246	ATP10D	4	ATPase phospholipid transporting 10D (putative) [Source:HGNC Symbol;Acc:HGNC:13549]	0.649	0.111	0.0842	1.32	0.188	5060	Q4	46.3092	46.3092	40.8149	43.1248	ATP10D	protein_coding	Protein coding	5.44248	5.45356	5.37208	4.09188	5.18891	5.48405	5.28905	5.11377	5.82233	5.9042	5.09184	5.58449	5.29366	5.82679	4.90066	5.09896	5.48383	5.57531	5.42353	5.32482	4.95095	5.65889	5.28943	5.5227	5.46039	5.60605	5.40283	5.55532
725	836	667	740	ENSG00000176788	BASP1	5	brain abundant membrane attached signal protein 1 [Source:HGNC Symbol;Acc:HGNC:957]	0.347	-0.355	0.142	-2.5	0.0124	1610	Q4	46.2932	39.7504	46.2932	43.3183	BASP1	protein_coding	Protein coding	4.62629	5.268	5.7204	7.78047	5.59843	5.23821	5.60886	5.81411	5.7799	4.84673	5.30884	5.88077	5.11714	5.33678	5.20034	5.14514	5.40937	5.54607	5.40427	6.30095	6.32313	5.47849	5.42248	5.52475	5.26882	5.12959	5.46019	5.40095
726	733	668	694	ENSG00000171298	GAA	17	glucosidase alpha, acid [Source:HGNC Symbol;Acc:HGNC:4065]	0.717	-0.154	0.138	-1.11	0.267	3630	Q4	46.2878	43.9283	46.2878	45.2441	GAA	protein_coding	Protein coding	4.57434	5.54958	5.2851	6.35362	4.79895	5.69011	5.00618	5.22566	4.54198	5.28195	5.41643	5.50836	5.85326	5.72582	6.26597	5.65078	5.46342	5.27926	4.48599	4.90228	4.30532	5.47926	6.15005	6.03901	5.8146	5.85741	5.2554	5.79054
727	697	722	704	ENSG00000123243	ITIH5	10	inter-alpha-trypsin inhibitor heavy chain family member 5 [Source:HGNC Symbol;Acc:HGNC:21449]	0.989	-0.00729	0.111	-0.0655	0.948	9790	Q4	46.1095	46.1095	43.7349	44.7546	ITIH5	protein_coding	Protein coding	5.51531	4.98277	5.25153	5.65611	5.59593	5.72564	5.65191	5.43792	5.83566	5.475	4.9465	5.49954	5.59724	5.39582	5.79961	5.63528	5.94815	5.7093	5.71946	4.24161	4.14836	5.67179	5.83734	5.56787	5.63874	4.80958	5.60386	5.71055
728	706	670	680	ENSG00000172053	QARS	3	glutaminyl-tRNA synthetase [Source:HGNC Symbol;Acc:HGNC:9751]	0.674	-0.0915	0.0739	-1.24	0.215	3100	Q4	46.0801	45.6928	46.0801	45.9108	QARS	protein_coding	Protein coding	5.46976	5.3351	5.41032	5.79968	5.542	5.55621	5.56595	5.45169	5.51516	5.38962	5.59263	5.08965	5.58592	5.41298	5.86507	5.6303	5.51717	5.33498	5.49142	5.29551	5.38504	5.45893	5.3422	5.62779	5.46137	5.65858	5.60699	5.35538
729	699	820	755	ENSG00000125868	DSTN	20	destrin, actin depolymerizing factor [Source:HGNC Symbol;Acc:HGNC:15750]	0.872	0.0525	0.0903	0.582	0.561	2490	Q4	46.0678	46.0678	39.9434	42.506	DSTN	protein_coding	Protein coding	5.31243	5.6757	5.90094	4.62502	5.96281	5.1427	6.11035	5.65571	6.19191	5.52663	5.82495	5.65928	4.97937	5.11216	5.32865	5.17604	5.78755	5.62883	5.77221	6.40306	6.17908	5.23113	4.94278	5.27297	4.95176	5.25364	4.94652	4.92228
730	709	671	683	ENSG00000143382	ADAMTSL4	1	ADAMTS like 4 [Source:HGNC Symbol;Acc:HGNC:19706]	0.794	-0.105	0.123	-0.85	0.395	4550	Q4	46.0518	45.4691	46.0518	45.7969	ADAMTSL4	protein_coding	Protein coding	5.32065	5.38425	4.93173	6.06166	4.85628	5.55088	4.28553	4.83846	4.88571	6.00321	4.99344	5.13445	5.87664	5.98497	5.8172	5.54738	5.33228	5.1212	5.22648	4.2771	4.0746	6.01283	5.92628	5.62584	5.92246	5.86238	5.80452	5.75005
731	700	855	770	ENSG00000152795	HNRNPDL	4	heterogeneous nuclear ribonucleoprotein D like [Source:HGNC Symbol;Acc:HGNC:5037]	0.549	0.123	0.0747	1.65	0.0994	3370	Q4	45.9127	45.9127	38.9306	41.8331	HNRNPDL	protein_coding	Protein coding	5.53187	5.70791	5.99558	4.12643	5.44948	5.38834	5.8152	5.38877	5.99285	5.60668	5.66511	5.27454	5.10993	5.01595	5.41269	5.07177	5.4339	5.54482	5.69932	5.54341	5.46785	5.11039	5.13505	5.30059	5.33438	5.28765	5.35608	5.159
732	702	766	736	ENSG00000138119	MYOF	10	myoferlin [Source:HGNC Symbol;Acc:HGNC:3656]	0.861	0.0477	0.076	0.628	0.53	5400	Q4	45.8886	45.8886	41.7196	43.4881	MYOF	protein_coding	Protein coding	5.6115	5.54906	5.26756	5.37001	5.4434	5.59406	5.27431	5.64835	5.67025	5.77708	5.49292	5.09364	5.22434	5.09995	5.36622	5.47521	5.5575	5.56543	5.67441	5.44066	4.66898	5.58486	5.39965	5.16523	5.23627	5.69336	5.21874	5.13162
733	736	674	699	ENSG00000108604	SMARCD2	17	SWI/SNF related, matrix associated, actin dependent regulator of chromatin, subfamily d, member 2 [Source:HGNC Symbol;Acc:HGNC:11107]	0.48	-0.132	0.0694	-1.91	0.0563	2460	Q4	45.8694	43.7647	45.8694	44.9398	SMARCD2	protein_coding	Protein coding	5.2132	5.51015	5.4754	5.5377	5.26819	5.66149	5.1937	5.32919	5.39602	5.2888	5.4021	5.12311	5.80562	5.78386	5.82158	5.63008	5.4169	5.22323	5.34364	5.17621	5.18942	5.47233	5.63097	5.6863	5.56548	5.57873	5.51512	5.53507
734	703	731	713	ENSG00000180398	MCFD2	2	multiple coagulation factor deficiency 2 [Source:HGNC Symbol;Acc:HGNC:18451]	1	0.000181	0.0966	0.00187	0.999	3940	Q4	45.8611	45.8611	43.2883	44.3915	MCFD2	protein_coding	Protein coding	5.35067	5.67029	5.52	3.97067	5.48543	5.40915	5.15674	5.82806	5.35909	5.28098	5.44595	5.98877	5.56734	5.69505	5.22136	5.88323	5.51365	5.69671	5.23502	5.5449	5.63838	5.5642	5.55468	5.46951	5.29204	5.43809	5.62858	5.70193
735	843	677	746	ENSG00000105701	FKBP8	19	FK506 binding protein 8 [Source:HGNC Symbol;Acc:HGNC:3724]	0.413	-0.314	0.139	-2.25	0.0243	1950	Q4	45.8309	39.6054	45.8309	43.0052	FKBP8	protein_coding	Protein coding	4.69015	4.81755	5.02828	7.22629	5.31902	5.42545	5.01878	5.29465	5.05751	4.73715	4.96143	5.09306	5.66455	5.5965	5.83339	5.5422	5.30183	5.23015	5.39454	5.21364	5.52839	5.40321	5.59956	5.71176	5.60538	5.53883	5.69966	5.4001
736	718	678	688	ENSG00000105989	WNT2	7	Wnt family member 2 [Source:HGNC Symbol;Acc:HGNC:12780]	0.957	-0.0334	0.149	-0.224	0.823	2170	Q4	45.8207	44.977	45.8207	45.451	WNT2	protein_coding	Protein coding	5.98354	5.3075	5.80731	4.02125	5.70366	5.6135	5.06526	4.21782	5.11645	5.30999	4.39134	5.70611	5.57113	5.82404	5.89357	5.30771	6.42657	5.29744	6.73521	5.41223	6.43917	6.41316	5.24121	6.09338	6.42569	5.45654	6.43129	5.72239
737	751	679	708	ENSG00000160014	CALM3	19	calmodulin 3 [Source:HGNC Symbol;Acc:HGNC:1449]	0.482	-0.178	0.0942	-1.89	0.0589	2430	Q4	45.8023	43.0806	45.8023	44.5954	CALM3	protein_coding	Protein coding	5.39039	5.34537	5.63347	6.26438	5.71271	5.3361	5.69795	5.30085	5.46862	5.13187	5.55824	5.13652	5.55334	5.38717	6.02416	5.4611	5.398	5.43629	5.53666	5.63084	5.43261	5.50951	5.30589	5.83669	5.66983	5.56445	5.528	5.30874
738	707	701	696	ENSG00000100075	SLC25A1	22	solute carrier family 25 member 1 [Source:HGNC Symbol;Acc:HGNC:10979]	0.956	-0.0232	0.0998	-0.232	0.816	1400	Q4	45.6853	45.6853	44.6311	45.0876	SLC25A1	protein_coding	Protein coding	5.06459	5.08503	5.23627	5.68504	5.29487	5.58289	5.28346	5.27745	5.56998	5.12534	5.3846	4.95079	5.79667	5.44433	6.18059	5.69877	5.55719	5.15271	5.57545	5.00536	5.0697	5.36714	5.52635	5.9474	5.61976	5.63962	5.77496	5.21441
739	721	681	692	ENSG00000159461	AMFR	16	autocrine motility factor receptor [Source:HGNC Symbol;Acc:HGNC:463]	0.736	-0.116	0.11	-1.06	0.291	3900	Q4	45.6766	44.75	45.6766	45.2704	AMFR	protein_coding	Protein coding	5.37196	5.34083	5.38777	6.27996	5.17989	5.43878	4.86481	5.48603	5.30627	5.31597	4.75293	5.89415	5.76472	5.835	5.59735	5.66928	5.63148	5.24851	5.74258	4.9611	5.22817	5.67734	5.94772	5.58624	5.53901	5.53844	5.59736	5.55973
740	708	823	760	ENSG00000205339	IPO7	11	importin 7 [Source:HGNC Symbol;Acc:HGNC:9852]	0.695	0.0747	0.0634	1.18	0.239	4510	Q4	45.5732	45.5732	39.8727	42.2642	IPO7	protein_coding	Protein coding	5.65156	5.56779	5.7199	4.75127	5.84529	5.37635	5.94992	5.64038	5.99455	5.49192	5.82612	5.36169	5.23912	5.11386	5.3737	5.45235	5.62052	5.72857	5.65153	5.45695	5.20288	5.26746	5.10949	5.27754	5.12645	5.28963	5.10657	5.17321
741	711	897	809	ENSG00000137693	YAP1	11	Yes associated protein 1 [Source:HGNC Symbol;Acc:HGNC:16262]	0.481	0.166	0.0873	1.9	0.0577	3820	Q4	45.3198	45.3198	37.0522	40.4523	YAP1	protein_coding	Protein coding	5.8233	5.23344	5.66585	4.64949	5.80833	5.18121	5.65313	5.91695	6.08807	6.04337	4.78895	5.52117	4.9508	4.8981	5.07557	5.06086	6.07241	5.90569	6.05608	5.1556	5.27391	5.51405	5.0306	4.83235	5.10391	5.2787	5.01617	5.08603
742	744	683	711	ENSG00000026025	VIM	10	vimentin [Source:HGNC Symbol;Acc:HGNC:12692]	0.848	-0.093	0.137	-0.679	0.497	3420	Q4	45.3028	43.5063	45.3028	44.5108	VIM	protein_coding	Protein coding	5.60738	5.54698	5.56927	3.36768	5.23579	5.60375	5.12887	5.27636	4.90979	4.9318	4.56927	5.03645	5.65306	5.38443	5.5042	5.25768	5.94313	5.85118	6.21765	5.6966	6.60324	6.08566	5.72261	6.08039	6.05561	6.13165	6.08342	5.4748
743	712	705	703	ENSG00000116459	ATP5F1	1	ATP synthase, H+ transporting, mitochondrial Fo complex subunit B1 [Source:HGNC Symbol;Acc:HGNC:840]	0.787	-0.0836	0.0954	-0.876	0.381	2240	Q4	45.261	45.261	44.4552	44.8047	ATP5F1	protein_coding	Protein coding	5.46968	5.61438	5.53759	3.84251	5.56272	5.4927	5.6079	5.43581	5.72743	5.0283	5.87278	5.3133	5.54736	5.59108	5.72478	5.44511	5.45807	5.32291	5.53726	6.06064	6.1297	5.34853	5.41243	5.46504	5.36709	5.50846	5.44083	5.29395
744	754	685	721	ENSG00000135940	COX5B	2	cytochrome c oxidase subunit 5B [Source:HGNC Symbol;Acc:HGNC:2269]	0.515	-0.171	0.0965	-1.77	0.0766	950	Q4	45.1982	43.0332	45.1982	44.2414	COX5B	protein_coding	Protein coding	5.33254	5.10182	5.42664	6.18876	5.4176	5.41015	5.33257	5.45743	5.72627	4.89354	5.49448	5.07779	5.51278	5.41404	5.95561	5.43286	5.48472	5.38921	5.51435	5.78317	5.74279	5.19825	5.05575	5.37394	5.22483	5.61041	5.74547	4.88196
745	944	686	796	ENSG00000052344	PRSS8	16	protease, serine 8 [Source:HGNC Symbol;Acc:HGNC:9491]	0.438	-0.289	0.137	-2.11	0.0347	1910	Q4	45.1875	36.1968	45.1875	41.0224	PRSS8	protein_coding	Protein coding	4.9945	5.72924	4.75288	6.20674	5.43393	5.30415	5.65456	5.42706	5.15973	4.75738	5.92117	5.42696	5.18192	5.64141	5.48635	6.02971	4.59209	4.83617	3.90894	5.70411	4.89171	5.10209	5.39918	5.48487	5.43107	4.83256	5.38577	5.78609
746	761	688	724	ENSG00000197614	MFAP5	12	microfibrillar associated protein 5 [Source:HGNC Symbol;Acc:HGNC:29673]	0.813	-0.118	0.15	-0.789	0.43	2740	Q4	45.1512	42.6935	45.1512	44.063	MFAP5	protein_coding	Protein coding	5.55288	6.39355	6.00236	3.90353	6.11372	5.5468	6.50455	5.80871	5.81837	5.35236	6.8246	6.1347	5.03115	5.6655	5.35364	5.64495	4.76111	5.1732	4.83997	6.52333	5.46724	5.08388	5.38438	5.83862	5.34031	4.87081	4.93535	5.48367
747	726	691	701	ENSG00000178202	KDELC2	11	KDEL motif containing 2 [Source:HGNC Symbol;Acc:HGNC:28496]	0.812	-0.096	0.121	-0.794	0.427	3380	Q4	45.081	44.5395	45.081	44.8441	KDELC2	protein_coding	Protein coding	5.63652	5.51994	5.67667	3.91275	5.28306	5.4507	5.05519	5.61341	5.45241	5.46441	5.04431	6.35245	5.80034	5.99081	4.97308	5.76443	5.43085	5.70464	5.36134	5.72639	6.02077	5.80747	5.54936	5.23072	5.44395	5.02726	5.68185	5.756
748	714	718	716	ENSG00000146731	CCT6A	7	chaperonin containing TCP1 subunit 6A [Source:HGNC Symbol;Acc:HGNC:1620]	0.775	-0.0715	0.0778	-0.919	0.358	2570	Q4	45.0611	45.0611	43.8607	44.38	CCT6A	protein_coding	Protein coding	5.4853	5.54693	5.72557	5.52618	5.72675	5.31938	5.9439	5.6265	5.90752	5.19786	6.01035	5.23287	5.27351	5.04585	5.64552	5.35194	5.52042	5.63954	5.58446	5.9912	5.79027	5.08546	5.20144	5.30626	5.29245	5.35971	5.41013	5.11058
749	715	856	781	ENSG00000205336	ADGRG1	16	adhesion G protein-coupled receptor G1 [Source:HGNC Symbol;Acc:HGNC:4512]	0.756	0.115	0.117	0.985	0.325	5470	Q4	45.0235	45.0235	38.832	41.4186	ADGRG1	protein_coding	Protein coding	5.25469	5.51049	4.93625	5.38209	5.0971	5.89731	4.73347	5.04459	5.2199	5.77522	5.16423	4.87394	5.66014	5.44168	6.03562	5.61267	5.2053	5.22915	5.49447	3.72794	3.19316	5.58882	5.67473	5.85892	5.68373	5.58155	5.35216	5.36569
750	716	814	762	ENSG00000073921	PICALM	11	phosphatidylinositol binding clathrin assembly protein [Source:HGNC Symbol;Acc:HGNC:15514]	0.997	0.00254	0.1	0.0253	0.98	3750	Q4	45.0064	45.0064	40.1417	42.194	PICALM	protein_coding	Protein coding	5.72478	5.58839	5.80334	3.96619	6.02968	5.12771	6.25432	5.53137	6.08566	5.69715	5.99393	5.78421	4.98148	5.30887	4.99977	5.0281	5.74367	5.72417	5.81721	6.40616	5.76316	5.31014	4.98066	5.04578	5.25762	5.2621	4.89565	5.20872
751	717	780	749	ENSG00000131747	TOP2A	17	topoisomerase (DNA) II alpha [Source:HGNC Symbol;Acc:HGNC:11989]	0.941	0.0281	0.0925	0.304	0.761	4080	Q4	44.9962	44.9962	41.235	42.8342	TOP2A	protein_coding	Protein coding	5.49387	5.40931	5.72763	4.47363	5.96868	5.39432	5.88881	5.52137	6.00314	5.13822	5.82071	4.74736	5.54408	4.8687	5.68049	5.37916	5.37152	5.74045	5.53414	5.55901	5.05903	5.39867	5.22385	5.35065	5.46766	5.5782	5.33814	5.18827
752	740	694	717	ENSG00000148834	GSTO1	10	glutathione S-transferase omega 1 [Source:HGNC Symbol;Acc:HGNC:13312]	0.608	-0.136	0.0939	-1.45	0.148	1120	Q4	44.9162	43.6897	44.9162	44.3774	GSTO1	protein_coding	Protein coding	5.14934	5.1094	5.52069	5.64149	5.55548	5.5744	5.65152	5.44869	5.87563	4.96032	5.49902	5.19616	5.79987	5.37355	5.91554	5.12093	5.58764	5.18096	5.94553	5.78451	5.98992	5.39871	5.36659	5.62936	5.37717	5.57987	5.25488	5.3631
753	719	713	715	ENSG00000068697	LAPTM4A	2	lysosomal protein transmembrane 4 alpha [Source:HGNC Symbol;Acc:HGNC:6924]	0.75	-0.121	0.121	-1.01	0.315	1380	Q4	44.9136	44.9136	43.9736	44.3809	LAPTM4A	protein_coding	Protein coding	5.55477	5.61334	6.33419	3.94731	6.46293	5.031	6.47024	5.94751	6.12824	5.36674	5.96008	6.36493	5.22585	5.5964	5.18791	5.16149	5.7522	5.78623	5.90613	6.92195	6.06673	5.26057	5.22553	5.54342	5.29767	5.25645	5.05785	5.22396
754	722	734	730	ENSG00000075415	SLC25A3	12	solute carrier family 25 member 3 [Source:HGNC Symbol;Acc:HGNC:10989]	0.88	-0.0393	0.071	-0.554	0.58	5710	Q4	44.7113	44.7113	43.0579	43.771	SLC25A3	protein_coding	Protein coding	5.25514	5.41836	5.61387	4.86848	5.52874	5.43281	5.63478	5.42645	5.67279	5.17037	5.63121	5.04706	5.49327	5.35224	5.81658	5.50593	5.49864	5.42104	5.50056	5.70844	5.83376	5.11557	5.29612	5.4368	5.27799	5.6376	5.61092	5.10073
755	812	697	747	ENSG00000170889	RPS9	19	ribosomal protein S9 [Source:HGNC Symbol;Acc:HGNC:10442]	0.432	-0.242	0.114	-2.13	0.0336	2830	Q4	44.6872	40.5596	44.6872	42.8388	RPS9	protein_coding	Protein coding	5.08778	5.27729	5.42308	6.63246	5.67292	5.32724	5.46557	5.30687	5.37703	4.64547	5.65126	4.80287	5.55613	5.19163	6.03201	5.35179	5.33877	5.37639	5.43126	5.62647	5.7431	5.1415	5.30469	5.36629	5.36503	5.58504	5.5494	5.24192
756	902	699	783	ENSG00000112773	FAM46A	6	family with sequence similarity 46 member A [Source:HGNC Symbol;Acc:HGNC:18345]	0.631	-0.205	0.149	-1.37	0.17	3970	Q4	44.6446	37.5189	44.6446	41.3857	FAM46A	protein_coding	Protein coding	5.73072	5.24338	5.50271	4.898	5.36589	5.38882	4.67741	5.93923	4.81998	5.1683	5.39281	6.55323	5.63111	6.0319	4.26744	5.83703	4.93403	5.6324	4.41445	5.96335	6.04695	5.60178	5.73151	5.02584	5.14961	4.93792	5.60511	6.05111
757	750	700	726	ENSG00000140264	SERF2	15	small EDRK-rich factor 2 [Source:HGNC Symbol;Acc:HGNC:10757]	0.582	-0.115	0.0751	-1.53	0.125	4730	Q4	44.6333	43.1109	44.6333	43.9632	SERF2	protein_coding	Protein coding	5.42697	5.43277	5.20226	4.73886	5.35225	5.48133	5.32106	5.37797	5.26747	5.06461	5.66143	5.16244	5.49861	5.46106	5.8927	5.53162	5.25935	5.18812	5.35934	5.60906	5.9499	5.41525	5.40947	5.67085	5.50904	5.44309	5.59719	5.35012
758	795	702	744	ENSG00000130811	EIF3G	19	eukaryotic translation initiation factor 3 subunit G [Source:HGNC Symbol;Acc:HGNC:3274]	0.53	-0.171	0.0994	-1.72	0.0857	2240	Q4	44.5916	41.3154	44.5916	43.1328	EIF3G	protein_coding	Protein coding	4.94852	5.02521	5.23131	6.09339	5.28023	5.45814	5.31882	5.2484	5.42912	4.81677	5.05077	4.87111	5.61861	5.34447	5.89458	5.49104	5.36138	5.20153	5.36768	5.35411	5.3699	5.47977	5.58966	5.80823	5.55541	5.62701	5.57416	5.32733
759	739	703	722	ENSG00000054118	THRAP3	1	thyroid hormone receptor associated protein 3 [Source:HGNC Symbol;Acc:HGNC:22964]	0.48	-0.122	0.0638	-1.91	0.056	3070	Q4	44.5432	43.7587	44.5432	44.1995	THRAP3	protein_coding	Protein coding	5.4713	5.46794	5.66115	5.95426	5.64146	5.46578	5.73542	5.54956	5.63813	5.41969	5.57658	5.2625	5.43593	5.20078	5.52909	5.35986	5.48911	5.60477	5.54356	5.46818	5.23448	5.48422	5.45048	5.46028	5.4641	5.416	5.39849	5.42921
760	727	738	734	ENSG00000244476	ERVFRD-1	6	endogenous retrovirus group FRD member 1 [Source:HGNC Symbol;Acc:HGNC:33823]	0.989	-0.00693	0.103	-0.0673	0.946	2140	Q4	44.5023	44.5023	42.86	43.5683	ERVFRD-1	protein_coding	Protein coding	5.68308	5.74963	5.25964	3.47595	4.85209	5.76108	5.00418	5.28505	5.37018	5.75399	5.04877	5.19622	5.86128	6.13493	5.6089	5.57772	5.06648	4.64504	5.25141	4.82458	4.78641	5.93938	5.49759	5.3891	5.78798	5.74216	5.86797	5.7192
761	728	751	743	ENSG00000206053	HN1L	16	hematological and neurological expressed 1 like [Source:HGNC Symbol;Acc:HGNC:14137]	0.951	-0.0191	0.0759	-0.252	0.801	3030	Q4	44.4136	44.4136	42.2874	43.2014	HN1L	protein_coding	Protein coding	5.41813	5.67595	5.51269	5.46834	5.67964	5.44969	5.92143	5.59846	5.91061	5.13837	5.7975	5.4511	5.35763	5.33664	5.67089	5.54092	5.40569	5.33897	5.47879	5.44687	5.17978	5.22436	5.20534	5.45332	5.26882	5.29984	5.1393	5.17832
762	770	707	739	ENSG00000137409	MTCH1	6	mitochondrial carrier 1 [Source:HGNC Symbol;Acc:HGNC:17586]	0.427	-0.149	0.0689	-2.16	0.0305	1990	Q4	44.3212	42.2212	44.3212	43.3933	MTCH1	protein_coding	Protein coding	5.31559	5.52725	5.35308	5.68186	5.39751	5.37621	5.24233	5.17942	5.32228	5.13645	5.59237	5.23878	5.56838	5.56482	5.85318	5.5733	5.31644	5.35402	5.35536	5.33733	5.56451	5.30756	5.55122	5.45573	5.44544	5.56988	5.56663	5.18273
763	730	899	824	ENSG00000173726	TOMM20	1	translocase of outer mitochondrial membrane 20 [Source:HGNC Symbol;Acc:HGNC:20947]	0.657	0.111	0.0858	1.3	0.195	2130	Q4	44.2099	44.2099	37.0233	39.9999	TOMM20	protein_coding	Protein coding	5.49159	5.5831	5.83048	4.29432	5.886	5.08252	6.18207	5.87369	6.15549	5.43486	5.74769	5.35408	4.94618	4.9031	5.19201	5.18985	5.68274	5.70767	5.79966	5.57713	5.25899	5.03696	4.97194	5.15289	5.06685	5.12576	4.92388	4.8212
764	920	709	800	ENSG00000182492	BGN	X	biglycan [Source:HGNC Symbol;Acc:HGNC:1044]	0.685	-0.176	0.146	-1.21	0.228	1580	Q4	44.1186	37.0447	44.1186	40.8827	BGN	protein_coding	Protein coding	5.44506	5.67517	5.53519	4.53491	4.92159	5.47172	5.41122	5.99171	4.29601	5.31888	4.57894	6.2611	5.86251	5.80025	5.05558	5.68386	5.3512	5.46633	4.98169	5.07628	4.75824	5.89729	5.823	5.98053	5.69108	4.99692	5.57066	5.93751
765	731	725	728	ENSG00000129925	TMEM8A	16	transmembrane protein 8A [Source:HGNC Symbol;Acc:HGNC:17205]	0.923	-0.0507	0.133	-0.381	0.703	3000	Q4	44.0999	44.0999	43.5932	43.8133	TMEM8A	protein_coding	Protein coding	5.03137	4.64235	4.99912	6.27895	5.17486	5.28711	4.59919	5.49218	5.19792	5.26267	4.7074	5.38273	5.73969	5.64157	5.75595	6.00511	5.42747	4.89014	5.25619	4.31495	4.41614	5.46897	6.04743	5.9203	5.71308	5.95307	5.62129	5.83126
766	732	805	764	ENSG00000138279	ANXA7	10	annexin A7 [Source:HGNC Symbol;Acc:HGNC:545]	0.948	0.0195	0.0742	0.263	0.793	1760	Q4	44.089	44.089	40.4952	42.0243	ANXA7	protein_coding	Protein coding	5.47083	5.49031	5.4375	4.0468	5.37946	5.38905	5.51241	5.40599	5.51507	5.43201	5.32739	5.27573	5.20796	5.22269	5.57747	5.19615	5.60471	5.33581	5.59954	5.58429	5.67853	5.21387	5.24812	5.3725	5.27838	5.36095	5.36245	5.21095
767	753	711	733	ENSG00000198668	CALM1	14	calmodulin 1 [Source:HGNC Symbol;Acc:HGNC:1442]	0.578	-0.128	0.0829	-1.54	0.123	4970	Q4	43.9994	43.0334	43.9994	43.5757	CALM1	protein_coding	Protein coding	5.4724	5.41109	5.62115	4.68626	5.56705	5.33852	5.62528	5.67239	5.63316	5.06931	5.88615	5.61451	5.45959	5.40229	5.42254	5.6827	5.36947	5.48702	5.4472	6.19563	5.99779	5.30759	5.30988	5.26262	5.35282	5.32446	5.3877	5.48462
768	863	714	775	ENSG00000111348	ARHGDIB	12	Rho GDP dissociation inhibitor beta [Source:HGNC Symbol;Acc:HGNC:679]	0.729	-0.158	0.147	-1.08	0.281	1400	Q4	43.9498	38.7646	43.9498	41.6093	ARHGDIB	protein_coding	Protein coding	5.43272	6.05462	5.44425	4.4867	6.33988	5.62735	6.28519	5.72456	5.40151	5.25348	7.17591	5.67145	5.116	5.40105	6.20522	4.77219	4.35846	5.16587	5.0828	6.21814	5.45014	5.23191	4.95512	5.78832	5.25589	5.53959	4.95665	5.30847
769	815	716	757	ENSG00000159352	PSMD4	1	proteasome 26S subunit, non-ATPase 4 [Source:HGNC Symbol;Acc:HGNC:9561]	0.423	-0.217	0.0978	-2.21	0.0268	1910	Q4	43.9104	40.5032	43.9104	42.3913	PSMD4	protein_coding	Protein coding	5.33582	5.47679	5.41063	6.39969	5.33256	5.42544	5.45871	5.23857	5.45385	5.09231	5.37215	4.98767	5.34599	5.32796	5.70971	5.3167	5.32395	5.1644	5.35164	5.57563	5.64681	5.17101	5.42279	5.46531	5.30245	5.41733	5.39372	5.12207
770	757	717	738	ENSG00000148341	SH3GLB2	9	SH3 domain containing GRB2 like endophilin B2 [Source:HGNC Symbol;Acc:HGNC:10834]	0.713	-0.131	0.116	-1.13	0.26	4480	Q4	43.9015	42.8651	43.9015	43.4467	SH3GLB2	protein_coding	Protein coding	5.54625	5.43157	5.26524	6.16731	4.64035	5.78883	4.46021	5.08465	5.12338	5.73644	4.86642	5.18552	5.69116	5.84395	5.51397	5.61389	5.3524	5.00418	5.20502	4.16587	4.42316	5.65242	5.68525	5.43341	5.65493	5.46679	5.81023	5.34204
771	734	890	822	ENSG00000197965	MPZL1	1	myelin protein zero like 1 [Source:HGNC Symbol;Acc:HGNC:7226]	0.53	0.14	0.0818	1.71	0.0864	4160	Q4	43.886	43.886	37.3094	40.0453	MPZL1	protein_coding	Protein coding	5.42733	5.57398	5.37778	4.39406	5.34733	5.40618	5.7431	5.54819	5.67118	5.48484	5.63792	4.85171	5.02099	5.07664	5.49598	5.34677	5.48097	5.40065	5.68972	4.86941	4.33691	5.54157	5.11649	5.51179	5.30666	5.32693	5.22572	5.08997
772	735	721	729	ENSG00000164405	UQCRQ	5	ubiquinol-cytochrome c reductase complex III subunit VII [Source:HGNC Symbol;Acc:HGNC:29594]	0.749	-0.0881	0.0872	-1.01	0.312	950	Q4	43.8545	43.8545	43.7699	43.8068	UQCRQ	protein_coding	Protein coding	5.44895	5.17484	5.52327	4.4557	5.41646	5.48605	5.40143	5.36741	5.76019	4.9181	5.26278	5.21063	5.49294	5.55177	5.98893	5.51181	5.55062	5.34199	5.59251	5.58148	6.07904	5.34897	5.45218	5.40301	5.23544	5.5751	5.61658	5.06118
773	847	719	769	ENSG00000168003	SLC3A2	11	solute carrier family 3 member 2 [Source:HGNC Symbol;Acc:HGNC:11026]	0.454	-0.24	0.119	-2.01	0.0442	3280	Q4	43.8091	39.4956	43.8091	41.8738	SLC3A2	protein_coding	Protein coding	4.93845	5.43065	5.48693	6.31714	4.90071	5.46378	4.74093	5.29652	5.06542	4.98642	5.22761	5.78626	5.56471	5.9054	5.39333	5.58694	5.11361	5.01793	4.94954	5.36463	5.27368	5.24316	5.5142	5.19351	5.21412	5.37771	5.73507	5.35614
774	798	720	752	ENSG00000143878	RHOB	2	ras homolog family member B [Source:HGNC Symbol;Acc:HGNC:668]	0.517	-0.173	0.0979	-1.76	0.0776	1510	Q4	43.797	41.2423	43.797	42.6645	RHOB	protein_coding	Protein coding	5.16074	5.07304	5.34968	5.97287	5.20521	5.26272	5.64551	5.37563	5.46943	4.7135	5.09213	5.62186	5.53213	5.37815	5.78669	5.24509	5.64277	5.38843	5.76835	5.33219	5.40131	5.22141	5.40514	5.49162	5.5445	5.64935	5.81351	5.40247
775	737	840	786	ENSG00000112759	SLC29A1	6	solute carrier family 29 member 1 (Augustine blood group) [Source:HGNC Symbol;Acc:HGNC:11003]	0.817	0.0743	0.0954	0.778	0.436	2040	Q4	43.763	43.763	39.4901	41.2988	SLC29A1	protein_coding	Protein coding	5.47039	5.63751	5.36226	4.85983	5.77642	5.51418	5.51396	5.1474	5.50066	5.39995	6.16532	4.61963	5.14931	5.29324	5.91659	5.42311	5.24712	5.20803	5.25989	4.68168	4.30365	5.25578	5.18002	5.8025	5.66406	5.36564	5.27294	5.31968
776	738	816	774	ENSG00000164707	SLC13A4	7	solute carrier family 13 member 4 [Source:HGNC Symbol;Acc:HGNC:15827]	0.837	0.0711	0.1	0.71	0.477	4970	Q4	43.7623	43.7623	40.0324	41.6175	SLC13A4	protein_coding	Protein coding	5.3094	5.268	5.05917	5.30275	5.14453	5.45106	5.06847	5.388	5.44288	5.65145	4.59652	4.94973	5.2866	5.51171	5.71681	5.6871	5.48004	5.05772	5.59444	4.46025	4.12519	5.46866	5.59313	5.58526	5.5841	5.65786	5.39035	5.30297
777	741	898	831	ENSG00000169764	UGP2	2	UDP-glucose pyrophosphorylase 2 [Source:HGNC Symbol;Acc:HGNC:12527]	0.721	0.111	0.101	1.1	0.272	3870	Q4	43.6513	43.6513	37.0245	39.7795	UGP2	protein_coding	Protein coding	5.29616	5.45454	5.5232	3.84404	5.61045	5.31082	5.8196	5.52507	5.97377	5.1499	5.95683	5.08049	4.96772	4.86553	5.26239	5.3258	5.54157	5.4671	5.54821	6.02282	5.51272	5.02469	4.96577	5.23002	5.08456	5.31729	4.9573	4.92929
778	945	724	817	ENSG00000147872	PLIN2	9	perilipin 2 [Source:HGNC Symbol;Acc:HGNC:248]	0.485	-0.272	0.145	-1.87	0.0609	3270	Q4	43.6312	36.1895	43.6312	40.2157	PLIN2	protein_coding	Protein coding	5.06349	5.49331	5.41412	5.83884	5.46945	5.33783	5.80811	5.53401	5.61479	4.72357	6.39789	5.65039	4.89014	5.50276	5.16786	6.23106	3.82092	5.14389	4.5574	6.37283	6.63089	4.82132	4.8242	4.5766	5.20216	5.31665	4.97346	5.11031
779	742	822	778	ENSG00000180964	TCEAL8	X	transcription elongation factor A like 8 [Source:HGNC Symbol;Acc:HGNC:28683]	0.982	-0.0102	0.0862	-0.118	0.906	765	Q4	43.5656	43.5656	39.8745	41.4434	TCEAL8	protein_coding	Protein coding	5.49333	5.53533	5.69614	4.88007	5.72777	5.32615	5.6872	5.74672	6.00894	5.22233	5.62776	5.55218	4.88755	5.08201	5.32097	5.13755	5.804	5.48375	5.83077	6.22769	6.36222	5.2374	5.20594	5.32091	5.17133	5.10443	4.96563	5.16235
780	743	764	754	ENSG00000127483	HP1BP3	1	heterochromatin protein 1 binding protein 3 [Source:HGNC Symbol;Acc:HGNC:24973]	0.893	-0.0226	0.0444	-0.509	0.611	4600	Q4	43.5135	43.5135	41.7797	42.5268	HP1BP3	protein_coding	Protein coding	5.76505	5.71685	5.58601	5.03031	5.25259	5.58949	5.27317	5.50272	5.60134	5.53334	5.40658	5.3043	5.30965	5.36051	5.33692	5.23749	5.27442	5.47442	5.47635	5.21633	5.29227	5.41745	5.44464	5.25648	5.31686	5.27736	5.5186	5.29291
781	756	727	741	ENSG00000089248	ERP29	12	endoplasmic reticulum protein 29 [Source:HGNC Symbol;Acc:HGNC:13799]	0.622	-0.12	0.0858	-1.4	0.161	1970	Q4	43.5089	42.868	43.5089	43.2284	ERP29	protein_coding	Protein coding	5.03969	5.43712	5.53761	6.06465	5.58684	5.37648	5.49395	5.61838	5.6172	4.88345	5.41336	5.44873	5.48528	5.30546	5.749	5.43868	5.67755	5.38351	5.52365	5.63068	5.31939	5.29072	5.4716	5.62068	5.32412	5.31444	5.44559	5.29192
782	774	728	748	ENSG00000135636	DYSF	2	dysferlin [Source:HGNC Symbol;Acc:HGNC:3097]	0.746	-0.12	0.117	-1.02	0.308	5400	Q4	43.4934	42.0016	43.4934	42.8367	DYSF	protein_coding	Protein coding	5.44749	4.97073	5.41024	6.11038	5.126	5.56875	4.58282	5.14508	4.82389	5.7279	4.27481	5.49528	5.99628	5.7708	5.32768	5.74753	5.46166	5.37144	5.42163	4.85607	4.91093	5.751	5.75491	5.44472	5.3781	5.78895	5.71453	5.48666
783	784	729	751	ENSG00000100353	EIF3D	22	eukaryotic translation initiation factor 3 subunit D [Source:HGNC Symbol;Acc:HGNC:3278]	0.57	-0.121	0.0772	-1.57	0.116	2550	Q4	43.4362	41.8547	43.4362	42.7396	EIF3D	protein_coding	Protein coding	5.29552	5.55442	5.38432	5.61784	5.38208	5.41561	5.46832	5.29785	5.41436	5.12199	5.81995	4.88131	5.45378	5.22889	5.81253	5.42962	5.25562	5.22252	5.38846	5.56325	5.54382	5.22844	5.42117	5.60623	5.45835	5.56086	5.463	5.26772
784	747	866	806	ENSG00000100632	ERH	14	enhancer of rudimentary homolog (Drosophila) [Source:HGNC Symbol;Acc:HGNC:3447]	0.955	-0.029	0.123	-0.236	0.813	906	Q4	43.2527	43.2527	38.5201	40.5158	ERH	protein_coding	Protein coding	5.44597	5.23102	5.81134	2.58914	5.85759	5.24439	6.02376	5.7092	5.9519	4.95819	5.72284	5.45141	5.19796	5.2507	5.53136	5.25234	5.60024	5.55662	5.90543	6.2833	6.42483	5.15803	5.24334	5.35927	5.09367	5.1975	5.158	5.02225
785	748	794	768	ENSG00000129083	COPB1	11	coatomer protein complex subunit beta 1 [Source:HGNC Symbol;Acc:HGNC:2231]	0.947	-0.021	0.0778	-0.27	0.787	3150	Q4	43.2466	43.2466	40.8588	41.8829	COPB1	protein_coding	Protein coding	5.49765	5.57233	5.38067	3.97259	5.42667	5.44696	5.51188	5.40265	5.55738	5.21662	5.83846	5.30524	5.28801	5.38111	5.31641	5.37923	5.40927	5.32869	5.47736	5.78882	5.65096	5.36768	5.31356	5.30929	5.17448	5.40372	5.41223	5.3363
786	749	798	771	ENSG00000117595	IRF6	1	interferon regulatory factor 6 [Source:HGNC Symbol;Acc:HGNC:6121]	0.962	0.0174	0.0851	0.205	0.838	3020	Q4	43.1556	43.1556	40.6866	41.745	IRF6	protein_coding	Protein coding	5.64787	5.4706	5.30264	5.06636	5.45553	5.64567	5.441	5.44455	5.68879	5.49947	5.18761	4.87371	5.46072	5.331	5.83191	5.62182	5.52515	5.12683	5.66419	4.63208	4.4392	5.29311	5.47001	5.47596	5.26773	5.36375	5.15271	5.12302
787	752	865	808	ENSG00000136238	RAC1	7	ras-related C3 botulinum toxin substrate 1 (rho family, small GTP binding protein Rac1) [Source:HGNC Symbol;Acc:HGNC:9801]	0.965	0.0137	0.0729	0.188	0.851	1890	Q4	43.0712	43.0712	38.5406	40.4537	RAC1	protein_coding	Protein coding	5.41614	5.2968	5.83761	4.33662	5.81782	5.09374	6.17616	5.76042	5.908	5.39127	5.2793	5.61514	5.18541	5.04046	5.45993	5.09871	5.76365	5.65326	5.89935	5.88746	5.6746	5.28305	4.96653	5.29382	5.17918	5.21817	4.95131	5.10378
788	755	782	767	ENSG00000027697	IFNGR1	6	interferon gamma receptor 1 [Source:HGNC Symbol;Acc:HGNC:5439]	0.89	-0.06	0.115	-0.521	0.602	1620	Q4	42.936	42.936	41.1748	41.9335	IFNGR1	protein_coding	Protein coding	5.50914	5.47045	5.60564	3.23635	5.3557	5.28458	5.26074	5.5101	5.24625	5.18727	5.35174	6.07788	5.5981	5.65851	5.16057	5.44083	5.41721	5.29732	5.48992	6.28647	5.93093	5.47077	5.35148	5.17505	5.30298	5.16393	5.54525	5.72669
789	859	736	792	ENSG00000197728	RPS26	12	ribosomal protein S26 [Source:HGNC Symbol;Acc:HGNC:10414]	0.607	-0.223	0.153	-1.45	0.147	1290	Q4	42.9345	38.9346	42.9345	41.1428	RPS26	protein_coding	Protein coding	4.68785	6.33136	5.97457	3.89365	5.51189	6.04347	5.74136	4.4929	4.73723	4.35314	6.01054	4.21446	5.96209	4.50665	6.46175	4.71597	5.34045	5.25076	4.6316	5.75993	6.60326	4.29563	5.24275	4.68297	5.4746	5.57776	5.53915	5.21057
790	762	737	750	ENSG00000196352	CD55	1	CD55 molecule (Cromer blood group) [Source:HGNC Symbol;Acc:HGNC:2665]	0.701	-0.125	0.108	-1.15	0.249	3560	Q4	42.8601	42.6242	42.8601	42.7571	CD55	protein_coding	Protein coding	5.22437	5.60702	5.38643	3.6936	5.71073	5.21776	5.6742	5.68016	5.69347	5.26495	5.53707	5.8377	5.46204	5.56442	5.34097	5.75782	5.33133	5.18426	5.31419	6.17314	5.73872	5.03349	5.44606	5.30474	5.15628	5.2855	5.43756	5.14359
791	841	739	780	ENSG00000137714	FDX1	11	ferredoxin 1 [Source:HGNC Symbol;Acc:HGNC:3638]	0.595	-0.199	0.134	-1.49	0.137	2060	Q4	42.8579	39.6661	42.8579	41.4362	FDX1	protein_coding	Protein coding	5.74322	5.35283	5.89844	4.50048	5.22266	5.18953	4.67212	5.82713	5.12644	4.9827	5.30498	6.32155	5.6645	5.90592	4.78137	5.62075	5.27245	5.4055	5.0219	6.02744	6.79525	5.41413	5.24383	4.9564	5.20952	4.93849	5.4521	5.58286
792	758	834	797	ENSG00000267534	S1PR2	19	sphingosine-1-phosphate receptor 2 [Source:HGNC Symbol;Acc:HGNC:3169]	0.909	0.0477	0.107	0.445	0.656	2200	Q4	42.8146	42.8146	39.5866	40.9626	S1PR2	protein_coding	Protein coding	5.26807	5.41357	5.18642	4.40696	5.11667	5.69689	5.12219	5.4791	5.46246	5.2365	4.91901	4.98603	5.66592	5.51987	6.08548	5.39765	5.42847	5.07785	5.45044	4.20213	3.73359	5.53967	5.7844	5.60807	5.61866	5.3413	5.7522	5.29015
793	759	861	811	ENSG00000124795	DEK	6	DEK proto-oncogene [Source:HGNC Symbol;Acc:HGNC:2768]	0.986	0.00647	0.078	0.083	0.934	2660	Q4	42.7846	42.7846	38.6595	40.4063	DEK	protein_coding	Protein coding	5.53995	5.49628	5.81746	6.03925	5.86806	5.12555	5.9641	5.65546	6.0103	5.29367	5.54958	5.2744	5.05236	4.91396	5.30821	5.03582	5.73263	5.53148	5.89059	5.59607	5.62455	4.91068	5.01417	5.25555	5.19455	5.00436	4.99051	5.13714
794	760	748	753	ENSG00000182481	KPNA2	17	karyopherin subunit alpha 2 [Source:HGNC Symbol;Acc:HGNC:6395]	0.842	-0.0723	0.104	-0.694	0.488	1990	Q4	42.7447	42.7447	42.3902	42.5444	KPNA2	protein_coding	Protein coding	5.50317	5.591	5.75347	4.00631	5.82262	5.27137	5.88101	5.35295	5.72153	5.08694	6.06465	4.57542	5.37639	4.9743	5.81451	5.33072	5.23107	5.39337	5.49614	5.86529	5.68394	5.25409	5.39978	5.50822	5.55423	5.50797	5.51689	4.91826
795	835	742	782	ENSG00000140990	NDUFB10	16	NADH:ubiquinone oxidoreductase subunit B10 [Source:HGNC Symbol;Acc:HGNC:7696]	0.426	-0.163	0.0752	-2.17	0.0299	650	Q4	42.7184	39.7708	42.7184	41.4076	NDUFB10	protein_coding	Protein coding	5.17603	5.2886	5.25825	5.47156	5.22719	5.3252	5.34233	5.08788	5.46294	4.95736	5.31074	4.82893	5.51585	5.42424	5.83836	5.24718	5.26092	5.03011	5.40612	5.55773	5.52876	5.45106	5.50147	5.6582	5.599	5.36364	5.56404	5.20097
796	782	743	759	ENSG00000135916	ITM2C	2	integral membrane protein 2C [Source:HGNC Symbol;Acc:HGNC:6175]	0.833	-0.0823	0.114	-0.724	0.469	1670	Q4	42.6013	41.8962	42.6013	42.2925	ITM2C	protein_coding	Protein coding	5.09805	4.90519	5.5216	6.01537	5.66978	5.09468	5.45098	5.37934	5.37247	4.70351	4.71011	4.99259	5.78887	5.09452	5.85604	5.48204	6.25374	5.73277	6.09467	5.3091	5.21492	5.43408	5.55795	5.69572	5.80044	5.81998	5.78001	5.24271
797	763	882	835	ENSG00000137575	SDCBP	8	syndecan binding protein [Source:HGNC Symbol;Acc:HGNC:10662]	0.999	-0.000735	0.105	-0.00701	0.994	2930	Q4	42.5867	42.5867	37.5745	39.6824	SDCBP	protein_coding	Protein coding	5.58709	5.43686	5.86438	3.90554	5.85565	4.86669	6.01763	5.65378	5.69834	5.61703	5.71354	5.82996	5.01451	5.06469	4.83949	4.87768	5.74541	5.76697	5.79309	6.52006	6.42574	5.25984	5.1589	4.90928	5.10785	5.18487	5.06222	5.18914
798	790	744	763	ENSG00000175061	LRRC75A-AS1	17	LRRC75A antisense RNA 1 [Source:HGNC Symbol;Acc:HGNC:28619]	0.617	-0.131	0.0927	-1.42	0.157	2360	Q4	42.5632	41.688	42.5632	42.1795	LRRC75A-AS1	processed_transcript	Long noncoding	5.40227	5.67408	5.48175	5.73946	5.77276	5.42778	5.79554	5.61436	5.735	5.06705	5.71225	4.97387	5.29473	5.01945	5.63263	5.18949	5.4933	5.28403	5.3194	5.45825	5.9404	5.1405	4.94825	5.35727	5.09919	5.2583	5.15633	5.0866
799	813	745	773	ENSG00000118971	CCND2	12	cyclin D2 [Source:HGNC Symbol;Acc:HGNC:1583]	0.801	-0.115	0.138	-0.83	0.407	4690	Q4	42.4883	40.5501	42.4883	41.6323	CCND2	protein_coding	Protein coding	5.67612	5.36581	5.57357	3.98096	5.51879	5.4191	5.18189	5.37736	5.08738	5.6013	4.37391	5.57535	5.28714	5.27747	5.46757	4.92228	6.31163	5.79884	6.43441	5.54892	6.76989	5.81474	5.5791	5.88828	6.11888	5.83883	5.40855	5.17399
800	807	746	772	ENSG00000124702	KLHDC3	6	kelch domain containing 3 [Source:HGNC Symbol;Acc:HGNC:20704]	0.556	-0.129	0.0793	-1.62	0.104	1240	Q4	42.4865	40.7758	42.4865	41.7321	KLHDC3	protein_coding	Protein coding	5.15616	5.38043	5.23505	5.63692	5.29373	5.35425	5.13105	5.0649	5.26625	5.0434	5.39623	5.11899	5.58908	5.37561	5.80459	5.57146	5.21194	5.15992	5.3146	5.27464	5.56132	5.24265	5.46732	5.55845	5.57368	5.4663	5.4862	5.20346
801	765	754	758	ENSG00000196569	LAMA2	6	laminin subunit alpha 2 [Source:HGNC Symbol;Acc:HGNC:6482]	0.986	0.0122	0.142	0.0855	0.932	6690	Q4	42.4741	42.4741	42.2589	42.3526	LAMA2	protein_coding	Protein coding	5.54993	4.77861	4.97199	4.46846	5.8343	5.36904	5.14308	4.77595	4.93501	5.65644	3.95188	5.076	5.76064	5.1838	5.55259	5.36621	6.21306	6.1794	5.86608	4.77008	5.13762	6.37905	5.78594	5.4629	6.16263	6.44828	5.75784	5.82479
802	766	901	843	ENSG00000143924	EML4	2	echinoderm microtubule associated protein like 4 [Source:HGNC Symbol;Acc:HGNC:1316]	0.572	0.11	0.07	1.56	0.118	4800	Q4	42.4503	42.4503	37.0059	39.2875	EML4	protein_coding	Protein coding	5.56083	5.49556	5.29428	3.63589	5.35433	5.29144	5.27112	5.36024	5.52273	5.58516	5.20411	5.06305	5.19285	5.179	5.33496	5.2801	5.52051	5.31127	5.51539	5.10277	5.17005	5.39389	5.24309	5.28629	5.39713	5.391	5.21753	5.24313
803	845	747	793	ENSG00000135506	OS9	12	OS9, endoplasmic reticulum lectin [Source:HGNC Symbol;Acc:HGNC:16994]	0.535	-0.204	0.12	-1.7	0.0888	3230	Q4	42.4227	39.5359	42.4227	41.1393	OS9	protein_coding	Protein coding	5.2223	5.5572	5.16185	6.74072	5.41414	5.22901	5.48438	5.50064	5.28428	4.87689	5.56625	5.39336	5.54021	5.35691	5.46641	5.52902	5.20661	5.13992	5.27689	5.19082	4.81003	5.24462	5.36236	5.72166	5.40614	5.263	5.32617	5.34527
804	767	871	823	ENSG00000173915	USMG5	10	up-regulated during skeletal muscle growth 5 homolog (mouse) [Source:HGNC Symbol;Acc:HGNC:30889]	0.997	-0.00219	0.11	-0.02	0.984	539	Q4	42.4183	42.4183	38.2786	40.031	USMG5	protein_coding	Protein coding	5.54735	5.62386	5.50652	3.38834	5.33529	5.43577	5.64186	5.35555	5.78483	4.98549	5.73263	5.32064	5.15755	5.24052	5.34135	5.34635	5.37554	5.2296	5.52384	6.02324	6.153	4.95994	4.99812	5.42079	5.22683	5.28473	5.24071	5.1203
805	768	769	765	ENSG00000198900	TOP1	20	topoisomerase (DNA) I [Source:HGNC Symbol;Acc:HGNC:11986]	0.611	-0.101	0.0704	-1.44	0.15	2340	Q4	42.3488	42.3488	41.6583	41.9578	TOP1	protein_coding	Protein coding	5.659	5.3002	5.74352	5.26569	5.73389	5.0397	5.69583	5.99583	5.77105	5.94836	4.87845	5.46804	5.18717	4.79484	4.93539	5.07056	5.68508	5.90147	5.78821	6.07106	5.77954	5.52527	5.18793	4.90223	5.14794	5.08724	5.21238	5.05092
806	823	749	784	ENSG00000123384	LRP1	12	LDL receptor related protein 1 [Source:HGNC Symbol;Acc:HGNC:6692]	0.742	-0.133	0.128	-1.04	0.3	13200	Q4	42.3316	40.1871	42.3316	41.3831	LRP1	protein_coding	Protein coding	5.67023	4.89496	4.54412	6.2696	5.63392	5.19873	4.8634	4.81535	4.93415	6.13724	4.95536	5.04404	5.66637	4.89732	5.13072	5.58594	5.03091	5.65886	4.78898	5.15203	4.68348	5.91195	5.39362	4.79169	5.44902	5.86811	5.21852	5.24821
807	769	934	868	ENSG00000174021	GNG5	1	G protein subunit gamma 5 [Source:HGNC Symbol;Acc:HGNC:4408]	0.886	0.0609	0.114	0.532	0.595	645	Q4	42.2811	42.2811	35.7018	38.4334	GNG5	protein_coding	Protein coding	5.62686	5.49219	5.5722	2.17354	5.5679	5.21501	5.59497	5.49491	5.84913	5.43063	5.41465	5.18985	5.11688	5.21616	5.41519	5.05916	5.498	5.29941	5.63129	5.72901	5.72514	5.36905	4.98506	5.26835	5.20425	5.24359	5.24985	5.28222
808	830	753	788	ENSG00000173113	TRMT112	11	tRNA methyltransferase 11-2 homolog (S. cerevisiae) [Source:HGNC Symbol;Acc:HGNC:26940]	0.485	-0.151	0.0807	-1.88	0.0606	985	Q4	42.2773	39.9187	42.2773	41.2325	TRMT112	protein_coding	Protein coding	5.19502	5.42317	5.16345	5.30679	5.11637	5.44266	5.30685	5.23956	5.37136	4.96801	5.46177	4.94445	5.54924	5.43669	5.85139	5.33865	5.19563	5.138	5.21443	5.39398	5.8303	5.2165	5.43522	5.69138	5.40404	5.31545	5.37721	5.17811
809	771	1010	909	ENSG00000213639	PPP1CB	2	protein phosphatase 1 catalytic subunit beta [Source:HGNC Symbol;Acc:HGNC:9282]	0.681	0.148	0.121	1.22	0.223	3450	Q4	42.1675	42.1675	33.3309	36.9288	PPP1CB	protein_coding	Protein coding	5.75249	5.71833	6.08343	4.87765	6.01525	4.40403	6.07463	6.06171	6.07744	5.68633	5.97095	5.98094	4.25962	4.66069	4.2349	4.7051	5.81122	5.80786	5.60539	6.43436	6.22554	5.07164	4.54793	4.69728	4.75094	4.49064	4.41972	5.0406
810	772	869	825	ENSG00000168288	MMADHC	2	methylmalonic aciduria and homocystinuria, cblD type [Source:HGNC Symbol;Acc:HGNC:25221]	0.965	0.0171	0.0888	0.192	0.848	1300	Q4	42.0477	42.0477	38.3766	39.9357	MMADHC	protein_coding	Protein coding	5.16696	5.49431	5.43111	4.32392	5.50766	5.09956	5.59378	5.37412	5.67866	5.03923	5.80898	5.26371	5.08815	5.20807	5.43145	5.21291	5.44066	5.19331	5.58993	5.95148	6.01481	5.20536	4.9996	5.29412	5.21903	5.29224	5.20347	5.0912
811	773	807	794	ENSG00000091483	FH	1	fumarate hydratase [Source:HGNC Symbol;Acc:HGNC:3700]	0.921	-0.026	0.0669	-0.389	0.697	1290	Q4	42.0383	42.0383	40.4223	41.1189	FH	protein_coding	Protein coding	5.35513	5.30964	5.57728	4.58544	5.25487	5.40454	5.38524	5.38266	5.60682	5.21218	5.47021	4.94064	5.46313	5.40421	5.67523	5.44581	5.48959	5.20195	5.51184	5.34994	5.4353	5.11111	5.38025	5.24167	5.14352	5.40753	5.59721	5.06006
812	775	995	905	ENSG00000170540	ARL6IP1	16	ADP ribosylation factor like GTPase 6 interacting protein 1 [Source:HGNC Symbol;Acc:HGNC:697]	0.619	0.151	0.107	1.41	0.158	2060	Q4	42.0003	42.0003	33.7759	37.1418	ARL6IP1	protein_coding	Protein coding	5.35283	5.59405	5.80948	3.29159	5.82698	5.07268	5.97027	5.6629	5.98723	5.18869	5.7888	5.20472	4.99449	4.74516	5.10482	5.07611	5.46861	5.4718	5.67734	5.69344	5.16856	4.89469	4.80942	5.08947	5.08817	4.99385	4.81775	4.91249
813	776	826	802	ENSG00000055130	CUL1	7	cullin 1 [Source:HGNC Symbol;Acc:HGNC:2551]	0.939	-0.02	0.0634	-0.316	0.752	2110	Q4	41.9843	41.9843	39.7903	40.7322	CUL1	protein_coding	Protein coding	5.39816	5.30425	5.55024	4.30818	5.54184	5.40721	5.59347	5.27614	5.6836	5.36361	5.58362	5.02622	5.27963	5.16831	5.57555	5.45613	5.30217	5.38034	5.40628	5.56731	5.34503	5.14456	5.18641	5.32255	5.14387	5.43555	5.30068	5.01735
814	777	788	777	ENSG00000177156	TALDO1	11	transaldolase 1 [Source:HGNC Symbol;Acc:HGNC:11559]	0.891	-0.0585	0.113	-0.519	0.604	1870	Q4	41.9644	41.9644	41.0789	41.4626	TALDO1	protein_coding	Protein coding	5.26599	5.4452	5.26831	6.30334	5.10679	5.14059	5.2653	5.21491	5.36004	4.93274	5.56722	4.98649	5.21494	5.09889	5.82593	5.6639	5.13916	5.13503	5.4312	5.49978	5.55961	5.22587	5.33207	5.6815	5.46083	5.59202	5.41107	5.31125
815	994	759	864	ENSG00000130635	COL5A1	9	collagen type V alpha 1 chain [Source:HGNC Symbol;Acc:HGNC:2209]	0.524	-0.253	0.145	-1.74	0.0822	6840	Q4	41.9503	34.5345	41.9503	38.5398	COL5A1	protein_coding	Protein coding	4.97628	4.67607	5.02757	6.2268	5.26094	5.7402	4.8133	4.58936	4.60665	4.9645	4.15244	4.78826	5.50339	5.04001	5.99253	5.26005	5.26838	5.62387	5.53016	4.50927	5.09461	5.9705	5.80408	5.87257	6.2048	6.1156	5.81711	5.38094
816	778	968	884	ENSG00000134602	STK26	X	serine/threonine protein kinase 26 [Source:HGNC Symbol;Acc:HGNC:18174]	0.584	0.143	0.0941	1.52	0.128	1900	Q4	41.9501	41.9501	34.7701	37.7349	STK26	protein_coding	Protein coding	5.20155	5.61274	5.60652	4.53151	5.59065	5.02926	5.70576	5.72068	5.99238	5.39431	5.74655	5.49328	4.80094	4.95662	4.92188	5.05448	5.69116	5.1505	5.50697	5.5231	5.31651	4.86666	4.89911	4.93311	4.97968	4.99015	4.72067	5.08613
817	780	811	798	ENSG00000111843	TMEM14C	6	transmembrane protein 14C [Source:HGNC Symbol;Acc:HGNC:20952]	0.795	-0.0562	0.0667	-0.842	0.4	797	Q4	41.9211	41.9211	40.2085	40.9462	TMEM14C	protein_coding	Protein coding	5.5009	5.40111	5.49907	5.05099	5.45362	5.19637	5.56857	5.48431	5.63116	5.07424	5.34424	5.3812	5.08273	5.20488	5.44543	5.15998	5.60208	5.35029	5.62471	5.86436	5.9896	5.13387	5.14476	5.37183	5.18593	5.3255	5.25858	5.19123
818	781	796	787	ENSG00000188846	RPL14	3	ribosomal protein L14 [Source:HGNC Symbol;Acc:HGNC:10305]	0.816	-0.0646	0.0828	-0.78	0.436	5280	Q4	41.9172	41.9172	40.8047	41.286	RPL14	protein_coding	Protein coding	5.14936	5.35641	5.62622	4.67178	5.67286	5.31047	5.73925	5.60984	5.77075	4.84804	5.47467	5.16038	5.22258	5.09549	5.7328	5.24349	5.44606	5.4607	5.57009	5.8825	6.01237	5.05694	5.07873	5.64051	5.21543	5.40541	5.25643	5.0176
819	783	787	779	ENSG00000111229	ARPC3	12	actin related protein 2/3 complex subunit 3 [Source:HGNC Symbol;Acc:HGNC:706]	0.782	-0.0722	0.0808	-0.894	0.372	1850	Q4	41.8908	41.8908	41.0954	41.4402	ARPC3	protein_coding	Protein coding	5.16486	5.44911	5.47336	4.89814	5.39074	5.39725	5.52452	5.3171	5.62328	4.99163	5.69232	5.26481	5.11539	5.28815	5.46919	5.27371	5.37877	5.24729	5.58651	6.05428	6.07253	5.19615	5.18682	5.52808	5.30562	5.27994	5.20262	5.29099
820	840	761	799	ENSG00000013275	PSMC4	19	proteasome 26S subunit, ATPase 4 [Source:HGNC Symbol;Acc:HGNC:9551]	0.552	-0.119	0.0726	-1.64	0.102	1430	Q4	41.8641	39.677	41.8641	40.8963	PSMC4	protein_coding	Protein coding	5.3977	5.37346	5.14587	4.72019	5.14433	5.46588	5.17711	5.02772	5.06618	5.14052	5.38137	4.77032	5.61175	5.42012	5.90048	5.57218	4.93807	5.03601	5.29849	5.24732	5.42434	5.25109	5.61685	5.64561	5.39961	5.5472	5.54371	5.29888
821	785	818	801	ENSG00000154734	ADAMTS1	21	ADAM metallopeptidase with thrombospondin type 1 motif 1 [Source:HGNC Symbol;Acc:HGNC:217]	0.911	-0.0505	0.117	-0.43	0.667	4400	Q4	41.8527	41.8527	39.9834	40.7877	ADAMTS1	protein_coding	Protein coding	5.3677	5.58208	5.86697	6.33983	5.98852	5.18846	6.24042	5.24972	5.8399	5.31698	6.10268	5.25831	4.57028	4.86352	5.316	5.05757	5.24464	5.57746	5.61877	5.16346	5.007	5.08277	5.14744	5.59007	5.56034	5.56617	5.15169	4.87934
822	786	778	776	ENSG00000099341	PSMD8	19	proteasome 26S subunit, non-ATPase 8 [Source:HGNC Symbol;Acc:HGNC:9566]	0.853	-0.0514	0.0779	-0.66	0.509	1890	Q4	41.8154	41.8154	41.3649	41.5607	PSMD8	protein_coding	Protein coding	5.29566	5.45419	5.15477	4.10296	5.26089	5.40355	5.20228	5.20924	5.28381	5.01933	5.54333	5.14863	5.48978	5.47653	5.77419	5.5362	5.14495	5.09716	5.2301	5.4191	5.68541	5.19672	5.6031	5.5589	5.44341	5.55457	5.57832	5.36347
823	879	762	815	ENSG00000158406	HIST1H4H	6	histone cluster 1 H4 family member h [Source:HGNC Symbol;Acc:HGNC:4788]	0.384	-0.252	0.106	-2.38	0.0175	1320	Q4	41.8006	38.296	41.8006	40.2351	HIST1H4H	protein_coding	Protein coding	5.20678	5.24988	5.67128	4.37668	5.77345	5.21623	5.79501	5.53119	5.49066	4.93431	5.4957	5.08652	5.51062	5.13578	5.66902	5.19849	5.05876	5.42631	5.54217	6.10715	6.55202	4.90206	5.13825	5.20852	5.72943	5.11518	5.06032	5.22244
824	898	763	826	ENSG00000104805	NUCB1	19	nucleobindin 1 [Source:HGNC Symbol;Acc:HGNC:8043]	0.523	-0.213	0.122	-1.74	0.0818	2380	Q4	41.789	37.6173	41.789	39.9165	NUCB1	protein_coding	Protein coding	5.01628	5.1385	4.84334	6.38984	4.67873	5.46772	5.01467	5.25	4.82035	4.88474	5.21235	5.28798	5.69599	5.14038	5.74475	5.55244	5.09604	5.20683	4.61334	5.0947	4.89546	5.45992	5.59222	5.60793	5.65567	5.48962	5.85747	5.597
825	787	992	907	ENSG00000185432	METTL7A	12	methyltransferase like 7A [Source:HGNC Symbol;Acc:HGNC:24550]	0.746	0.13	0.127	1.02	0.307	2310	Q4	41.7735	41.7735	33.8506	37.1005	METTL7A	protein_coding	Protein coding	5.188	5.64171	5.50311	6.28976	5.43907	5.28131	5.27242	5.45456	5.6583	5.03687	5.59914	4.71051	4.96173	4.93394	5.37972	5.05249	5.69186	5.18081	5.8688	4.36523	3.63416	4.99632	5.04321	5.34942	5.32085	5.24592	5.01796	4.85232
826	852	765	804	ENSG00000204262	COL5A2	2	collagen type V alpha 2 chain [Source:HGNC Symbol;Acc:HGNC:2210]	0.884	-0.0711	0.131	-0.542	0.588	4470	Q4	41.7339	39.3141	41.7339	40.6613	COL5A2	protein_coding	Protein coding	5.44798	5.26797	5.25645	5.62057	5.4231	5.55035	5.14576	5.02879	4.86618	5.16033	4.45302	4.77681	5.4472	5.22983	5.56418	5.15422	6.10108	6.03075	6.15011	4.60724	5.09086	6.03012	5.54734	5.79108	5.99765	5.78682	5.97275	5.32897
827	789	907	859	ENSG00000123374	CDK2	12	cyclin dependent kinase 2 [Source:HGNC Symbol;Acc:HGNC:1771]	0.722	0.0958	0.0872	1.1	0.272	2230	Q4	41.6987	41.6987	36.6228	38.7547	CDK2	protein_coding	Protein coding	5.36281	5.60385	5.30995	3.1616	5.33733	5.38061	5.28016	5.2142	5.51915	5.43624	5.68055	4.8315	5.3327	5.12296	5.61128	5.43214	5.33668	5.01786	5.37156	5.12232	5.13426	5.1851	5.30625	5.41549	5.23923	5.37235	5.17472	5.11631
828	1037	772	886	ENSG00000103257	SLC7A5	16	solute carrier family 7 member 5 [Source:HGNC Symbol;Acc:HGNC:11063]	0.449	-0.292	0.143	-2.04	0.0414	2800	Q4	41.6086	33.1139	41.6086	37.6664	SLC7A5	protein_coding	Protein coding	5.03222	5.228	5.18898	5.79025	5.14063	5.20257	4.37367	5.29588	4.78203	4.88922	5.4863	6.07875	5.89795	6.15738	5.28053	5.93857	4.30825	5.00014	4.06661	4.57936	4.95966	5.03625	5.71567	4.991	5.27868	5.03289	5.41239	5.46538
829	871	773	816	ENSG00000136068	FLNB	3	filamin B [Source:HGNC Symbol;Acc:HGNC:3755]	0.69	-0.169	0.141	-1.19	0.232	8810	Q4	41.5815	38.5267	41.5815	40.2213	FLNB	protein_coding	Protein coding	5.44085	5.74357	5.16691	6.25109	6.15386	5.66199	6.48271	5.45614	5.80091	5.51606	6.62392	5.14959	4.54154	4.68056	5.4049	5.41222	4.48949	5.4238	4.62742	5.78381	4.47749	4.88482	5.23196	5.416	5.41458	5.52648	4.80697	5.12594
830	817	774	795	ENSG00000167703	SLC43A2	17	solute carrier family 43 member 2 [Source:HGNC Symbol;Acc:HGNC:23087]	0.773	-0.098	0.105	-0.929	0.353	6510	Q4	41.5722	40.4203	41.5722	41.0661	SLC43A2	protein_coding	Protein coding	5.1824	5.03807	4.95423	5.5108	4.98105	5.34505	4.6825	5.41304	4.85277	5.23571	4.92271	5.49856	5.59285	5.93446	5.54675	5.94355	5.20833	5.19219	5.10275	4.68152	4.49964	5.32536	5.68154	5.41164	5.40064	5.38745	5.5276	5.4729
831	1172	776	939	ENSG00000130222	GADD45G	9	growth arrest and DNA damage inducible gamma [Source:HGNC Symbol;Acc:HGNC:4097]	0.157	-0.536	0.164	-3.27	0.00107	838	Q4	41.5401	29.9126	41.5401	36	GADD45G	protein_coding	Protein coding	3.95955	3.93089	5.67557	7.76207	4.55288	5.33115	3.94922	5.5597	4.63042	3.94132	4.15591	5.48392	5.69514	5.83339	5.17369	5.40552	4.95073	5.22049	4.82698	5.25946	5.34074	4.8512	5.36982	4.6538	4.97079	5.11464	5.75647	5.06811
832	793	864	830	ENSG00000141429	GALNT1	18	polypeptide N-acetylgalactosaminyltransferase 1 [Source:HGNC Symbol;Acc:HGNC:4123]	0.996	-0.00277	0.0938	-0.0296	0.976	3040	Q4	41.4368	41.4368	38.5551	39.7857	GALNT1	protein_coding	Protein coding	5.42889	5.69688	5.75221	4.34833	5.95941	5.13482	6.00621	5.3226	5.66477	5.07174	6.10159	5.42767	4.92695	5.1126	5.3239	5.00889	5.3171	5.34883	5.87437	5.67321	5.39213	5.1472	5.09643	5.22218	5.2581	5.31361	4.86484	5.15574
833	866	777	819	ENSG00000088298	EDEM2	20	ER degradation enhancing alpha-mannosidase like protein 2 [Source:HGNC Symbol;Acc:HGNC:15877]	0.561	-0.157	0.0977	-1.6	0.109	1140	Q4	41.4193	38.6406	41.4193	40.1843	EDEM2	protein_coding	Protein coding	5.1533	5.50316	4.98709	5.69882	5.30814	5.34457	5.3437	5.24896	5.08304	4.92029	6.00888	5.31457	5.23612	5.46127	5.62977	5.77875	4.91499	5.10511	4.86734	5.59907	5.11121	5.01336	5.1886	5.46058	5.27198	5.14286	5.22695	5.29748
834	794	902	854	ENSG00000155368	DBI	2	diazepam binding inhibitor, acyl-CoA binding protein [Source:HGNC Symbol;Acc:HGNC:2690]	0.909	0.0403	0.0903	0.446	0.656	1450	Q4	41.3769	41.3769	36.9969	38.846	DBI	protein_coding	Protein coding	4.6905	5.16875	5.63788	4.31483	5.348	5.51287	5.46619	5.43683	5.81808	4.87245	5.08275	5.04452	4.98967	5.14931	5.57054	5.27413	5.72424	5.27795	5.77403	5.72918	5.92241	5.11003	5.08558	5.40159	5.12107	5.36021	5.29503	5.02401
835	796	785	790	ENSG00000138166	DUSP5	10	dual specificity phosphatase 5 [Source:HGNC Symbol;Acc:HGNC:3071]	0.758	-0.0826	0.0843	-0.979	0.327	1590	Q4	41.2541	41.2541	41.1374	41.1882	DUSP5	protein_coding	Protein coding	5.37757	5.28398	5.64986	4.97765	5.1966	5.23451	5.43366	5.76551	5.36521	5.09602	5.1334	5.26376	5.58835	5.79499	5.42032	5.75613	5.34069	5.45874	5.30635	5.46733	5.55692	5.21313	5.52483	5.08288	5.34126	5.25528	5.47715	5.61235
836	797	862	833	ENSG00000187244	BCAM	19	basal cell adhesion molecule (Lutheran blood group) [Source:HGNC Symbol;Acc:HGNC:6722]	0.946	-0.0412	0.149	-0.276	0.783	3180	Q4	41.2447	41.2447	38.6454	39.7577	BCAM	protein_coding	Protein coding	4.63783	4.88471	4.78062	6.24888	5.09149	5.86576	4.43948	5.0941	5.45063	5.06865	4.38088	4.66947	5.58509	5.31466	5.98564	5.55067	5.16872	5.00918	5.53249	3.37772	3.59979	5.60549	5.63826	5.83944	5.56024	5.65369	5.59339	5.01608
837	925	781	845	ENSG00000182158	CREB3L2	7	cAMP responsive element binding protein 3 like 2 [Source:HGNC Symbol;Acc:HGNC:23720]	0.432	-0.205	0.0965	-2.13	0.0334	5130	Q4	41.2178	36.7942	41.2178	39.2277	CREB3L2	protein_coding	Protein coding	5.61178	5.26884	5.39647	4.45772	5.11819	5.41245	4.86211	5.26876	4.82988	5.70068	5.34963	5.44572	5.57785	5.73526	5.26496	5.71383	5.00687	5.19839	4.5866	5.4229	4.94132	5.90628	5.22972	5.13138	5.23749	5.0989	5.34959	5.4653
838	799	900	857	ENSG00000254999	BRK1	3	BRICK1, SCAR/WAVE actin nucleating complex subunit [Source:HGNC Symbol;Acc:HGNC:23057]	1	0.000273	0.0874	0.00313	0.998	716	Q4	41.1912	41.1912	37.0145	38.7804	BRK1	protein_coding	Protein coding	5.19014	5.26186	5.65653	3.90937	5.71026	5.08926	5.68746	5.51804	5.64265	5.19523	5.25597	5.33348	5.30079	5.11105	5.43582	5.10087	5.67537	5.52691	5.84704	5.87772	6.24433	5.11384	5.05834	5.23132	5.23192	5.2528	5.29491	5.29361
839	936	783	848	ENSG00000186834	HEXIM1	17	hexamethylene bisacetamide inducible 1 [Source:HGNC Symbol;Acc:HGNC:24953]	0.32	-0.322	0.122	-2.65	0.00803	2190	Q4	41.1653	36.5419	41.1653	39.0821	HEXIM1	protein_coding	Protein coding	5.51926	5.01909	5.515	7.0073	5.12558	5.21027	5.12671	5.82003	5.35383	4.98591	4.53474	5.40634	5.32903	5.13977	4.85151	5.21269	5.32219	5.72125	5.53713	5.30039	5.42013	5.13817	5.33573	4.94443	5.04677	5.06741	5.50614	5.09834
840	824	784	803	ENSG00000189143	CLDN4	7	claudin 4 [Source:HGNC Symbol;Acc:HGNC:2046]	0.756	-0.116	0.118	-0.985	0.325	2880	Q4	41.1621	40.1443	41.1621	40.7153	CLDN4	protein_coding	Protein coding	4.74235	5.29977	5.38404	6.06576	5.25671	5.29589	5.18233	5.37789	5.38771	4.55041	5.38468	5.51566	5.42366	5.45481	5.68942	5.52801	5.15432	4.97665	5.16407	5.20795	4.48776	5.17151	5.50412	5.3637	5.17388	5.24545	5.51338	5.12891
841	801	830	814	ENSG00000170606	HSPA4	5	heat shock protein family A (Hsp70) member 4 [Source:HGNC Symbol;Acc:HGNC:5237]	0.862	-0.0386	0.0617	-0.625	0.532	3040	Q4	41.1439	41.1439	39.6319	40.284	HSPA4	protein_coding	Protein coding	5.20908	5.29905	5.34789	4.76245	5.46804	5.30925	5.66028	5.47905	5.6008	5.17548	5.56177	5.21093	5.24686	5.17256	5.57491	5.38059	5.5304	5.2046	5.49016	5.63892	5.42031	5.23673	5.33846	5.26113	5.17105	5.35505	5.29434	5.23136
842	862	786	821	ENSG00000144824	PHLDB2	3	pleckstrin homology like domain family B member 2 [Source:HGNC Symbol;Acc:HGNC:29573]	0.507	-0.166	0.092	-1.8	0.0718	7200	Q4	41.1368	38.7686	41.1368	40.0873	PHLDB2	protein_coding	Protein coding	5.50407	5.06758	5.57697	5.18557	4.92229	5.1332	5.34919	5.41097	5.339	5.60783	5.41824	5.53726	5.46203	5.28693	4.76771	5.30215	5.46376	5.1904	4.77838	5.94268	5.85005	5.55758	5.53541	5.07894	5.16427	4.8243	5.59506	5.33611
843	802	817	807	ENSG00000182541	LIMK2	22	LIM domain kinase 2 [Source:HGNC Symbol;Acc:HGNC:6614]	0.852	-0.0613	0.0927	-0.661	0.508	3690	Q4	41.0884	41.0884	40.0043	40.4733	LIMK2	protein_coding	Protein coding	5.36746	5.34	5.3354	5.99423	5.15956	5.42013	5.00983	4.56925	5.16162	5.54921	5.26472	5.22871	5.52955	5.37935	5.5444	5.5294	5.2692	5.11995	5.2912	4.69394	4.63863	5.36805	5.58191	5.35437	5.48474	5.42612	5.47824	5.40438
844	803	1778	1234	ENSG00000264229	RNU4ATAC	2	RNA, U4atac small nuclear (U12-dependent splicing) [Source:HGNC Symbol;Acc:HGNC:34016]	0.424	0.379	0.174	2.19	0.0288	69	Q4	41.0803	41.0803	21.2072	28.2912	RNU4ATAC	snRNA	Short noncoding	7.01088	5.57867	4.88669	3.48267	5.46513	4.49773	6.3587	5.63915	7.11717	6.13673	4.90984	4.08882	4.21595	4.51512	5.31969	4.6071	6.57701	6.14761	6.40503	2.09703	2.19217	4.62577	3.87473	5.15971	4.19014	4.54897	4.73824	3.80702
845	931	789	850	ENSG00000275713	HIST1H2BH	6	histone cluster 1 H2B family member h [Source:HGNC Symbol;Acc:HGNC:4755]	0.542	-0.21	0.125	-1.68	0.0922	1220	Q4	41.0152	36.6479	41.0152	39.0509	HIST1H2BH	protein_coding	Protein coding	5.01981	5.34818	5.42863	3.86095	5.61788	5.30458	5.40042	5.18501	5.43292	4.30479	5.83972	4.45846	5.5548	4.75316	6.13971	5.45374	4.53421	5.29362	5.0653	6.02504	5.8588	5.03437	5.38833	5.54749	5.54191	5.22049	5.39654	4.94005
846	831	790	805	ENSG00000151208	DLG5	10	discs large MAGUK scaffold protein 5 [Source:HGNC Symbol;Acc:HGNC:2904]	0.657	-0.157	0.121	-1.3	0.195	6290	Q4	41.0049	39.9019	41.0049	40.5204	DLG5	protein_coding	Protein coding	5.6297	5.04789	5.2931	6.32209	5.02025	5.5948	4.72429	5.20436	5.31109	5.71812	4.5282	5.05015	5.6043	5.55478	5.24929	5.50666	5.27438	5.15133	5.3058	4.06391	4.39021	5.55822	5.54381	5.16736	5.35797	5.51746	5.6487	5.28473
847	848	791	813	ENSG00000128524	ATP6V1F	7	ATPase H+ transporting V1 subunit F [Source:HGNC Symbol;Acc:HGNC:16832]	0.709	-0.139	0.123	-1.13	0.257	483	Q4	40.993	39.4324	40.993	40.3053	ATP6V1F	protein_coding	Protein coding	5.31808	5.37916	5.3129	2.50868	5.1077	5.16442	4.88274	5.16359	4.81211	4.85045	5.60705	5.30267	5.62779	5.7362	5.48794	5.54579	5.06022	5.12643	5.15947	5.75094	6.04374	5.61181	5.72888	5.85872	5.60212	5.36015	5.75858	5.57066
848	805	857	834	ENSG00000144674	GOLGA4	3	golgin A4 [Source:HGNC Symbol;Acc:HGNC:4427]	0.895	-0.0343	0.0681	-0.504	0.614	6290	Q4	40.9426	40.9426	38.7583	39.6957	GOLGA4	protein_coding	Protein coding	5.39735	5.36188	5.78378	4.48263	5.52488	5.26917	5.55073	5.62555	5.59318	5.39542	5.27076	5.61001	5.12349	5.20341	4.79527	5.16809	5.69073	5.6147	5.53986	5.65817	5.53796	5.40484	5.13854	5.09813	5.09906	4.98758	5.2214	5.41538
849	870	792	829	ENSG00000170542	SERPINB9	6	serpin family B member 9 [Source:HGNC Symbol;Acc:HGNC:8955]	0.759	-0.119	0.122	-0.976	0.329	2490	Q4	40.9086	38.5526	40.9086	39.8644	SERPINB9	protein_coding	Protein coding	5.3202	6.15115	5.10389	4.71191	5.75335	5.19628	5.81401	5.57538	5.75723	5.17162	6.476	4.55318	4.77952	4.6318	5.49278	5.41714	5.06854	5.40979	5.31564	5.87669	5.22142	5.19398	5.21944	5.41237	5.67279	5.09583	4.55039	5.14818
850	837	793	812	ENSG00000116288	PARK7	1	Parkinsonism associated deglycase [Source:HGNC Symbol;Acc:HGNC:16369]	0.468	-0.159	0.0812	-1.96	0.05	1440	Q4	40.875	39.7307	40.875	40.3722	PARK7	protein_coding	Protein coding	5.03016	5.14898	5.5197	5.75269	5.48028	5.26871	5.4876	5.39141	5.55508	4.9514	5.31115	5.15811	5.35618	5.30417	5.64445	5.32224	5.39898	5.34384	5.48952	5.83807	6.09798	4.96532	5.13294	5.36433	5.1732	5.25588	5.38504	5.1325
851	808	919	875	ENSG00000080503	SMARCA2	9	SWI/SNF related, matrix associated, actin dependent regulator of chromatin, subfamily a, member 2 [Source:HGNC Symbol;Acc:HGNC:11098]	0.898	0.0507	0.104	0.489	0.625	5550	Q4	40.7195	40.7195	36.1382	38.0681	SMARCA2	protein_coding	Protein coding	5.37634	5.00398	5.10879	6.00051	5.27916	5.4046	5.41256	5.52642	5.71164	5.65645	4.92651	4.90032	5.17581	4.87435	5.32869	5.49847	5.54118	5.61186	5.42393	4.60796	4.43772	5.35056	5.09969	5.15946	5.13328	5.25978	5.00671	5.12615
852	809	965	898	ENSG00000134152	KATNBL1	15	katanin regulatory subunit B1 like 1 [Source:HGNC Symbol;Acc:HGNC:26199]	0.856	0.088	0.135	0.65	0.516	4200	Q4	40.6974	40.6974	34.8534	37.2898	KATNBL1	protein_coding	Protein coding	5.49882	5.84116	6.21182	4.75431	4.00433	5.92358	5.069	5.59864	5.24709	5.34558	4.88256	6.02428	4.818	4.54604	4.24118	4.81184	5.72208	5.20937	5.54958	4.20789	5.81584	5.39067	5.41856	4.88187	5.13628	5.01412	5.59711	5.14547
853	810	809	810	ENSG00000124422	USP22	17	ubiquitin specific peptidase 22 [Source:HGNC Symbol;Acc:HGNC:12621]	0.786	-0.065	0.0739	-0.88	0.379	4030	Q4	40.6398	40.6398	40.2344	40.4106	USP22	protein_coding	Protein coding	5.30649	5.31795	5.29882	5.59317	5.41249	5.57903	5.27315	5.25763	5.2316	5.40335	5.4315	5.09922	5.58332	5.26182	5.71874	5.35312	5.39237	5.37214	5.40774	4.67001	4.7013	5.43081	5.48742	5.49969	5.48115	5.4056	5.40664	5.31703
854	811	821	818	ENSG00000122218	COPA	1	coatomer protein complex subunit alpha [Source:HGNC Symbol;Acc:HGNC:2230]	0.578	-0.0718	0.0465	-1.54	0.123	3650	Q4	40.6105	40.6105	39.9067	40.212	COPA	protein_coding	Protein coding	5.48274	5.48073	5.40255	5.07361	5.58218	5.37514	5.66601	5.33473	5.49842	5.38964	5.58627	5.19076	5.15514	5.09201	5.43028	5.25266	5.37786	5.47732	5.42095	5.57437	5.27285	5.22875	5.18118	5.28017	5.2995	5.39405	5.17274	5.15646
855	937	799	858	ENSG00000177700	POLR2L	11	RNA polymerase II subunit L [Source:HGNC Symbol;Acc:HGNC:9199]	0.614	-0.194	0.136	-1.43	0.154	683	Q4	40.5891	36.514	40.5891	38.7596	POLR2L	protein_coding	Protein coding	4.80676	4.7468	5.32335	6.36531	4.87445	5.53089	5.03434	4.96378	5.11038	4.0371	4.7705	4.30131	5.32001	5.31274	6.1095	5.53661	5.04264	5.00849	5.50329	5.18455	5.86978	5.06236	5.58385	5.94321	5.4449	5.47323	5.58718	5.21747
856	905	801	846	ENSG00000197451	HNRNPAB	5	heterogeneous nuclear ribonucleoprotein A/B [Source:HGNC Symbol;Acc:HGNC:5034]	0.43	-0.262	0.122	-2.14	0.032	1340	Q4	40.5501	37.4371	40.5501	39.1625	HNRNPAB	protein_coding	Protein coding	5.2256	5.15524	5.73269	7.10209	5.67566	5.15132	5.8406	5.52466	5.8733	4.87098	5.70595	4.91584	5.12988	5.06916	5.64129	4.97289	5.48654	5.42354	5.49364	5.81814	5.59382	4.85516	4.98555	5.19296	5.22091	5.09654	5.1533	4.96185
857	875	802	836	ENSG00000134057	CCNB1	5	cyclin B1 [Source:HGNC Symbol;Acc:HGNC:1579]	0.82	-0.116	0.151	-0.767	0.443	1620	Q4	40.5308	38.3842	40.5308	39.5808	CCNB1	protein_coding	Protein coding	5.22925	5.79461	5.74723	4.90597	6.34132	4.99666	6.29065	5.00923	6.15185	4.93777	6.87247	4.04055	5.0369	4.29203	6.03558	5.30521	4.5653	5.20549	4.81967	6.37454	5.0574	4.4493	4.88179	5.21909	5.34777	5.48736	4.97102	4.62991
858	814	915	876	ENSG00000138768	USO1	4	USO1 vesicle transport factor [Source:HGNC Symbol;Acc:HGNC:30904]	0.855	0.0448	0.0686	0.653	0.514	2560	Q4	40.5192	40.5192	36.2659	38.0621	USO1	protein_coding	Protein coding	5.37894	5.37084	5.46974	4.02973	5.28617	5.22807	5.28483	5.41484	5.45968	5.27219	5.42087	5.42346	5.10066	5.23503	4.90712	5.26078	5.41308	5.4106	5.33451	5.70727	5.54413	5.24621	5.0676	5.10543	5.09108	5.23072	5.24244	5.3349
859	896	803	844	ENSG00000130522	JUND	19	JunD proto-oncogene, AP-1 transcription factor subunit [Source:HGNC Symbol;Acc:HGNC:6206]	0.481	-0.239	0.126	-1.9	0.0576	1140	Q4	40.5069	37.685	40.5069	39.2518	JUND	protein_coding	Protein coding	4.37964	4.72574	5.74734	6.81929	5.60432	5.07858	5.74227	5.56291	5.71931	4.6828	4.70195	5.45318	5.36412	5.40901	5.82205	5.21314	5.54314	5.36803	5.50615	5.20687	5.07445	5.29297	5.29271	5.2802	5.1007	5.25809	5.4175	4.94693
860	913	804	851	ENSG00000115275	MOGS	2	mannosyl-oligosaccharide glucosidase [Source:HGNC Symbol;Acc:HGNC:24862]	0.495	-0.231	0.126	-1.84	0.066	1920	Q4	40.5035	37.1791	40.5035	39.0193	MOGS	protein_coding	Protein coding	5.12808	5.25446	4.96399	6.58955	5.03145	5.3439	4.96806	5.2277	5.01311	4.80204	5.50342	5.22123	5.41406	5.51202	5.60943	5.542	4.96174	5.07177	4.84246	4.87043	4.38138	5.13978	5.37252	5.35255	5.42827	5.36084	5.45858	5.34611
861	816	863	842	ENSG00000088930	XRN2	20	5'-3' exoribonuclease 2 [Source:HGNC Symbol;Acc:HGNC:12836]	0.929	-0.0211	0.0605	-0.348	0.728	1980	Q4	40.4618	40.4618	38.6031	39.4026	XRN2	protein_coding	Protein coding	5.25461	5.37997	5.39931	4.23001	5.42079	5.31565	5.49644	5.32375	5.52982	5.29134	5.60145	5.01753	5.28935	5.09713	5.51245	5.11262	5.29507	5.27048	5.52982	5.44736	5.41329	5.24323	5.29518	5.36434	5.27705	5.28993	5.29202	5.22242
862	974	806	881	ENSG00000172216	CEBPB	20	CCAAT/enhancer binding protein beta [Source:HGNC Symbol;Acc:HGNC:1834]	0.373	-0.295	0.122	-2.42	0.0156	1150	Q4	40.4445	34.9959	40.4445	37.9723	CEBPB	protein_coding	Protein coding	4.53374	4.85426	5.62339	6.49368	5.43864	5.14402	5.31866	5.43035	5.51682	4.49344	5.23624	5.86525	5.41422	5.63095	5.26078	5.28043	5.33479	5.13195	4.99771	5.90583	5.78519	5.09998	5.24374	5.07669	5.07745	5.18146	5.41233	5.31051
863	818	1059	950	ENSG00000137563	GGH	8	gamma-glutamyl hydrolase [Source:HGNC Symbol;Acc:HGNC:4248]	0.524	0.192	0.11	1.74	0.0821	1690	Q4	40.4176	40.4176	32.2557	35.5884	GGH	protein_coding	Protein coding	5.0385	5.23024	5.41301	3.86591	5.24333	4.48834	5.40933	5.18448	5.80339	5.13898	5.02669	5.0685	4.96811	4.82033	4.90669	5.10585	5.64315	5.42941	5.56319	5.88231	5.62882	4.77436	4.83304	5.28013	4.95217	5.17465	4.58152	4.7987
864	820	893	866	ENSG00000011347	SYT7	11	synaptotagmin 7 [Source:HGNC Symbol;Acc:HGNC:11514]	0.986	0.0105	0.121	0.0871	0.931	3480	Q4	40.287	40.287	37.1696	38.4977	SYT7	protein_coding	Protein coding	5.20289	5.2116	4.9382	5.75997	4.90311	5.50396	4.75675	4.99179	5.04528	5.64257	4.67714	4.81998	5.61039	5.41342	5.73754	5.69536	5.31297	5.05503	5.23512	3.48804	3.47917	5.59131	5.67331	5.50307	5.51703	5.54443	5.52963	5.20657
865	821	931	885	ENSG00000069849	ATP1B3	3	ATPase Na+/K+ transporting subunit beta 3 [Source:HGNC Symbol;Acc:HGNC:806]	0.876	0.0422	0.0742	0.569	0.57	1440	Q4	40.2273	40.2273	35.8399	37.6903	ATP1B3	protein_coding	Protein coding	5.15486	5.0502	5.61658	3.83789	5.35741	5.12587	5.46297	5.43051	5.60188	4.97556	5.07741	5.46528	5.20759	5.1958	5.24233	5.2252	5.48733	5.52805	5.59461	5.64931	5.51195	5.03893	5.03015	5.14696	5.09823	5.25228	5.53555	4.9571
866	822	886	862	ENSG00000121691	CAT	11	catalase [Source:HGNC Symbol;Acc:HGNC:1516]	0.86	0.0549	0.0862	0.637	0.524	1900	Q4	40.2112	40.2112	37.4642	38.6378	CAT	protein_coding	Protein coding	5.27565	5.05477	5.12561	4.32599	5.09516	5.49616	4.98575	5.08883	5.49732	5.43891	4.86743	4.80448	5.16391	5.21104	5.49523	4.95387	6.03515	5.00671	5.78128	5.31758	5.43873	5.47118	5.52971	5.64079	5.10883	5.541	5.36284	4.7277
867	846	812	827	ENSG00000031698	SARS	1	seryl-tRNA synthetase [Source:HGNC Symbol;Acc:HGNC:10537]	0.598	-0.12	0.0809	-1.48	0.139	2250	Q4	40.1817	39.5152	40.1817	39.8898	SARS	protein_coding	Protein coding	5.07892	5.40649	5.3856	5.84374	5.23055	5.37362	5.48944	5.0865	5.38716	5.03396	5.43108	4.94294	5.23458	5.31642	5.7644	5.25586	5.3303	5.17887	5.40401	5.31903	5.42308	5.07056	5.37296	5.50262	5.37544	5.29319	5.26151	5.15355
868	825	978	912	ENSG00000138760	SCARB2	4	scavenger receptor class B member 2 [Source:HGNC Symbol;Acc:HGNC:1665]	0.712	0.111	0.0988	1.13	0.26	3110	Q4	40.1423	40.1423	34.3927	36.7901	SCARB2	protein_coding	Protein coding	5.29034	5.21999	5.18645	3.66535	5.21301	4.83396	5.13385	5.50911	5.43489	5.15699	5.24617	5.77677	5.11222	5.4418	4.93125	5.19995	5.86946	5.78407	5.54606	5.21225	4.9632	5.40356	5.21621	5.23315	5.43689	5.17785	5.10041	5.24972
869	826	851	838	ENSG00000196531	NACA	12	nascent polypeptide-associated complex alpha subunit [Source:HGNC Symbol;Acc:HGNC:7629]	0.794	-0.0715	0.084	-0.851	0.395	5850	Q4	40.102	40.102	39.1273	39.5492	NACA	protein_coding	Protein coding	5.07442	5.3914	5.52007	4.32041	5.57363	5.32003	5.65927	5.45437	5.69725	4.84694	5.59862	5.07981	5.15048	5.09155	5.6043	5.31484	5.46879	5.32313	5.44033	5.8181	5.8532	5.00414	5.08202	5.28863	5.2005	5.36344	5.08715	5.1106
870	844	815	828	ENSG00000166508	MCM7	7	minichromosome maintenance complex component 7 [Source:HGNC Symbol;Acc:HGNC:6950]	0.817	-0.0809	0.104	-0.776	0.438	2610	Q4	40.0753	39.6043	40.0753	39.8693	MCM7	protein_coding	Protein coding	5.23435	5.52566	5.32171	5.66871	5.23342	5.47842	5.28097	5.06079	5.3959	5.35697	5.81992	3.92954	5.5046	5.20265	6.05991	5.35989	4.88594	5.14002	5.30533	4.96083	4.82792	5.16413	5.34793	5.45212	5.36965	5.46237	5.43079	5.10571
871	827	870	849	ENSG00000102054	RBBP7	X	RB binding protein 7, chromatin remodeling factor [Source:HGNC Symbol;Acc:HGNC:9890]	0.874	-0.0383	0.0668	-0.574	0.566	4240	Q4	40.0226	40.0226	38.3425	39.066	RBBP7	protein_coding	Protein coding	5.2136	5.14181	5.40213	5.63878	5.27335	5.33159	5.42608	5.3835	5.69637	5.2271	5.12767	4.95429	5.11894	5.09443	5.40388	5.2061	5.41651	5.28286	5.57179	5.31664	5.33539	5.18851	5.21846	5.14155	5.04127	5.27472	5.17792	5.00603
872	828	945	893	ENSG00000067704	IARS2	1	isoleucyl-tRNA synthetase 2, mitochondrial [Source:HGNC Symbol;Acc:HGNC:29685]	0.598	0.0823	0.0555	1.48	0.138	2270	Q4	40.0139	40.0139	35.4005	37.3422	IARS2	protein_coding	Protein coding	5.02381	5.29113	5.38029	4.40556	5.3008	5.16216	5.48744	5.40654	5.60226	5.15957	5.31328	5.21147	5.15852	5.05916	5.29226	5.23876	5.39127	5.2989	5.32635	5.09736	4.84177	5.12228	5.07159	5.15213	5.14397	5.30307	5.1961	5.08464
873	1034	819	910	ENSG00000108785	HSD17B1P1	17	hydroxysteroid 17-beta dehydrogenase 1 pseudogene 1 [Source:HGNC Symbol;Acc:HGNC:5216]	0.495	-0.284	0.154	-1.84	0.0657	569	Q4	39.9681	33.1561	39.9681	36.8418	HSD17B1P1	unprocessed_pseudogene	Pseudogene	5.01556	4.54786	4.76381	6.0297	4.45549	6.34044	3.37563	5.38181	4.44462	4.60297	3.96428	5.2663	5.47077	5.5368	5.09682	4.75177	5.88723	4.53683	5.60818	5.288	3.62851	5.91401	5.58574	5.46081	5.73458	5.44309	6.0218	5.39342
874	829	977	914	ENSG00000104763	ASAH1	8	N-acylsphingosine amidohydrolase 1 [Source:HGNC Symbol;Acc:HGNC:735]	0.841	0.0786	0.113	0.695	0.487	2790	Q4	39.9197	39.9197	34.4741	36.75	ASAH1	protein_coding	Protein coding	5.3377	5.26201	5.62211	3.19205	5.27279	4.95981	4.55711	5.13713	5.17889	5.12347	4.58276	5.78427	5.43266	5.50401	5.35542	5.13575	5.77571	5.49924	5.77002	5.46326	5.68652	5.39325	5.07966	5.42247	5.30021	5.41324	5.36053	5.29704
875	832	950	902	ENSG00000086232	EIF2AK1	7	eukaryotic translation initiation factor 2 alpha kinase 1 [Source:HGNC Symbol;Acc:HGNC:24921]	0.641	0.0895	0.0666	1.34	0.179	3020	Q4	39.872	39.872	35.3053	37.2278	EIF2AK1	protein_coding	Protein coding	5.34695	5.2953	5.31453	3.7885	5.17792	5.26105	5.41365	5.24624	5.55273	5.54013	4.90462	5.09154	5.26876	5.07663	5.29456	5.26452	5.16846	5.2516	5.38589	4.95715	4.96397	5.21429	5.08106	5.32761	5.312	5.21754	5.27518	5.25471
876	856	824	837	ENSG00000162736	NCSTN	1	nicastrin [Source:HGNC Symbol;Acc:HGNC:17091]	0.828	-0.0461	0.0622	-0.742	0.458	2460	Q4	39.8629	39.1566	39.8629	39.5535	NCSTN	protein_coding	Protein coding	5.56636	5.64135	4.61204	3.84355	5.02221	5.49144	4.88377	4.86966	4.76717	5.61107	5.61022	4.97915	5.52865	5.60162	5.6223	5.6326	4.82358	4.83524	4.73002	5.08564	4.53101	5.59896	5.60641	5.65043	5.57233	5.42237	5.35407	5.54601
877	890	825	853	ENSG00000168439	STIP1	11	stress induced phosphoprotein 1 [Source:HGNC Symbol;Acc:HGNC:11387]	0.55	-0.131	0.0799	-1.64	0.101	2660	Q4	39.794	37.782	39.794	38.9041	STIP1	protein_coding	Protein coding	5.34038	5.36929	5.15036	5.11307	5.35583	5.33574	5.3485	5.15492	5.27392	4.90474	5.85824	4.87791	5.36943	5.16109	5.68858	5.45642	4.92896	5.10202	4.89497	5.53182	5.15461	5.17447	5.18947	5.41186	5.27581	5.25497	5.24661	5.31793
878	833	1107	975	ENSG00000077147	TM9SF3	10	transmembrane 9 superfamily member 3 [Source:HGNC Symbol;Acc:HGNC:21529]	0.468	0.187	0.0955	1.96	0.0499	3730	Q4	39.7919	39.7919	30.9399	34.5265	TM9SF3	protein_coding	Protein coding	5.26454	5.29215	5.70437	3.38722	5.71101	4.73476	5.73391	5.71979	5.82967	5.3549	5.43186	5.76285	4.65258	4.93475	4.54479	5.05502	5.76373	5.59871	5.64878	5.64058	5.29254	5.0053	4.77677	4.90991	5.01441	4.84051	4.65677	5.0113
879	834	933	891	ENSG00000207951	MIR561	2	microRNA 561 [Source:HGNC Symbol;Acc:HGNC:32817]	0.987	-0.012	0.157	-0.0769	0.939	59.1	Q4	39.7886	39.7886	35.7266	37.4436	MIR561	miRNA	Short noncoding	5.43769	5.66876	6.01985	2.22874	4.85801	5.3514	4.08691	6.43248	4.67141	4.73353	4.38202	5.24051	4.80697	5.52259	4.11366	4.77891	5.80464	5.37809	5.73841	4.54801	5.7928	5.59705	4.87218	4.78651	4.79166	6.165	6.1343	5.44456
880	932	827	872	ENSG00000075785	RAB7A	3	RAB7A, member RAS oncogene family [Source:HGNC Symbol;Acc:HGNC:9788]	0.253	-0.192	0.0648	-2.96	0.0031	1520	Q4	39.7014	36.644	39.7014	38.3385	RAB7A	protein_coding	Protein coding	5.502	5.22206	5.25111	5.02329	5.33618	5.05748	5.24006	5.26648	4.95002	5.68328	5.04461	5.23454	5.26738	5.26816	5.2417	5.18784	5.03072	5.15991	5.1141	5.67831	5.70324	5.44566	5.30865	5.29751	5.2848	5.24719	5.3744	5.27526
881	838	976	915	ENSG00000111726	CMAS	12	cytidine monophosphate N-acetylneuraminic acid synthetase [Source:HGNC Symbol;Acc:HGNC:18290]	0.882	0.0474	0.0865	0.548	0.584	1130	Q4	39.6969	39.6969	34.475	36.661	CMAS	protein_coding	Protein coding	5.43796	5.30451	5.68738	5.51955	5.15862	4.90641	5.72353	5.50007	5.97905	5.50367	5.11919	5.7266	4.81597	4.96298	4.73403	5.08992	5.33515	5.55	5.40248	5.73132	6.25732	4.80596	4.87263	4.8556	4.66305	4.71176	5.11025	4.972
882	839	1034	947	ENSG00000161547	SRSF2	17	serine and arginine rich splicing factor 2 [Source:HGNC Symbol;Acc:HGNC:10783]	0.726	0.128	0.118	1.09	0.278	1620	Q4	39.6803	39.6803	32.819	35.6504	SRSF2	protein_coding	Protein coding	5.54794	5.84083	5.63942	2.65219	5.39737	5.15412	5.61384	5.19286	5.66008	5.52293	6.24055	4.91282	4.82301	4.73463	5.09154	4.94998	4.98677	5.32045	5.31588	5.52622	5.24356	4.90188	4.87904	5.07081	5.10839	5.02417	4.9894	4.86947
883	842	843	839	ENSG00000126524	SBDS	7	SBDS ribosome assembly guanine nucleotide exchange factor [Source:HGNC Symbol;Acc:HGNC:19440]	0.714	-0.115	0.103	-1.12	0.263	1030	Q4	39.6616	39.6616	39.4326	39.5323	SBDS	protein_coding	Protein coding	5.32165	5.22774	5.53174	3.79048	5.43878	5.21798	5.57182	5.47569	5.49445	5.09291	5.31559	5.79037	5.2828	5.47937	5.11183	5.37472	5.3634	5.3469	5.37381	6.02047	6.3102	5.16786	5.17806	5.40645	5.12027	5.1253	5.32237	5.46028
884	953	829	880	ENSG00000106546	AHR	7	aryl hydrocarbon receptor [Source:HGNC Symbol;Acc:HGNC:348]	0.669	-0.19	0.151	-1.26	0.208	4040	Q4	39.6543	35.9148	39.6543	37.9786	AHR	protein_coding	Protein coding	5.07371	5.40465	5.62096	5.22776	4.99117	4.50569	4.0044	5.88582	4.93324	5.31742	4.68114	6.28149	5.57599	5.84818	4.56579	5.25794	5.18643	5.13796	4.83911	6.19381	6.05776	5.49127	5.34224	5.13741	4.87204	4.6857	5.52691	5.94123
885	1002	831	904	ENSG00000074842	MYDGF	19	myeloid derived growth factor [Source:HGNC Symbol;Acc:HGNC:16948]	0.338	-0.31	0.122	-2.55	0.0108	963	Q4	39.6185	34.2094	39.6185	37.1628	MYDGF	protein_coding	Protein coding	4.79467	5.29638	5.22388	6.72843	5.2785	4.9962	5.19501	5.34247	5.03675	4.5808	5.56489	5.4917	5.18478	5.31802	5.38535	5.35611	4.96519	5.13891	4.99573	5.76566	5.75823	5.01296	5.09303	5.10858	5.03202	5.08736	5.27833	4.96941
886	1118	832	946	ENSG00000173486	FKBP2	11	FK506 binding protein 2 [Source:HGNC Symbol;Acc:HGNC:3718]	0.272	-0.416	0.146	-2.85	0.00438	932	Q4	39.6172	31.1181	39.6172	35.6591	FKBP2	protein_coding	Protein coding	4.61	4.9628	5.185	7.14611	4.86522	5.0801	4.66491	5.35254	4.82535	4.4814	4.97883	5.53916	5.27123	5.42428	4.96754	5.37617	4.6164	5.22215	4.72684	5.79805	6.17753	5.11538	5.28273	4.93663	5.21415	4.74634	5.57689	5.26583
887	853	833	841	ENSG00000104783	KCNN4	19	potassium calcium-activated channel subfamily N member 4 [Source:HGNC Symbol;Acc:HGNC:6293]	0.633	-0.197	0.144	-1.37	0.171	2030	Q4	39.6161	39.2463	39.6161	39.4545	KCNN4	protein_coding	Protein coding	5.13083	4.9518	5.18338	7.09662	4.92576	5.45076	4.68655	5.15632	5.33512	5.27877	4.58822	5.04994	5.22872	5.57767	5.52869	5.35292	5.17123	5.11123	5.39397	4.27182	4.43808	5.11006	5.56905	5.43326	4.94636	5.45235	5.58266	5.17266
888	887	835	855	ENSG00000179051	RCC2	1	regulator of chromosome condensation 2 [Source:HGNC Symbol;Acc:HGNC:30297]	0.652	-0.147	0.112	-1.31	0.19	2420	Q4	39.5763	37.8378	39.5763	38.8089	RCC2	protein_coding	Protein coding	5.21842	5.58311	5.33586	5.99625	5.80017	5.36704	5.95539	5.38556	5.52264	5.2052	6.36671	4.75275	5.18033	5.01565	5.81116	5.17602	5.14195	5.19172	5.27386	5.24339	4.51304	4.96224	5.20226	5.33546	5.33874	5.22328	5.01977	4.97088
889	900	836	860	ENSG00000138085	ATRAID	2	all-trans retinoic acid induced differentiation factor [Source:HGNC Symbol;Acc:HGNC:24090]	0.447	-0.141	0.0681	-2.07	0.0384	1140	Q4	39.5244	37.6002	39.5244	38.6738	ATRAID	protein_coding	Protein coding	5.0572	5.31233	5.14065	4.9168	5.28547	5.35278	5.14003	5.14138	5.22805	4.8134	5.22924	5.32908	5.27981	5.49921	5.55143	5.25405	5.10975	4.99557	5.27626	5.4313	5.56814	5.22651	5.20434	5.43202	5.32882	5.17347	5.40531	5.27203
890	910	838	865	ENSG00000105953	OGDH	7	oxoglutarate dehydrogenase [Source:HGNC Symbol;Acc:HGNC:8124]	0.647	-0.133	0.1	-1.32	0.185	2980	Q4	39.5051	37.2891	39.5051	38.5234	OGDH	protein_coding	Protein coding	5.39265	4.86319	5.20763	5.52322	4.90671	5.21886	4.56665	5.01326	4.73817	5.2516	4.67599	5.5535	5.59989	5.68053	5.46922	5.39323	5.22059	5.10319	5.15068	5.17795	5.04147	5.45709	5.75357	5.28631	5.16386	5.38197	5.54424	5.78685
891	869	839	847	ENSG00000148344	PTGES	9	prostaglandin E synthase [Source:HGNC Symbol;Acc:HGNC:9599]	0.723	-0.131	0.12	-1.09	0.274	1130	Q4	39.5042	38.5602	39.5042	39.0899	PTGES	protein_coding	Protein coding	5.01896	5.93121	5.57601	5.18128	5.63297	5.5872	6.33714	5.51758	5.33128	5.34916	5.99385	5.39934	4.809	5.56154	6.00654	4.84151	5.03798	5.40858	5.61036	5.46531	4.51905	5.1601	5.21715	5.65718	5.70791	5.3018	5.11433	4.74957
892	1251	841	987	ENSG00000149564	ESAM	11	endothelial cell adhesion molecule [Source:HGNC Symbol;Acc:HGNC:17474]	0.514	-0.285	0.161	-1.77	0.0764	1650	Q4	39.4619	28.2212	39.4619	34.0965	ESAM	protein_coding	Protein coding	5.3231	4.77318	4.9063	5.2149	4.92086	5.20689	4.01323	4.76077	3.82839	4.27254	4.98582	5.66459	5.81311	6.16218	4.72559	5.99491	4.6287	4.81835	4.03442	4.87657	5.55252	5.49093	5.4231	4.9019	5.2907	4.93614	6.27453	5.9997
893	921	842	870	ENSG00000100906	NFKBIA	14	NFKB inhibitor alpha [Source:HGNC Symbol;Acc:HGNC:7797]	0.448	-0.178	0.0863	-2.06	0.0392	1340	Q4	39.4583	37.0142	39.4583	38.3737	NFKBIA	protein_coding	Protein coding	5.18314	5.21549	5.20626	5.63607	5.0539	5.22849	4.95441	4.98415	5.13637	4.99809	4.92821	5.15794	5.33584	5.59781	5.42199	5.30721	5.08209	4.79528	5.27921	5.5059	5.39745	5.05437	5.35859	5.19675	5.26109	5.26899	5.28174	5.48525
894	849	982	921	ENSG00000101144	BMP7	20	bone morphogenetic protein 7 [Source:HGNC Symbol;Acc:HGNC:1074]	0.752	0.11	0.11	0.997	0.319	2970	Q4	39.4193	39.4193	34.3075	36.4487	BMP7	protein_coding	Protein coding	4.94389	5.18525	4.84982	5.35189	4.83956	5.41422	4.80527	4.98447	5.12855	5.21445	4.74016	4.84265	5.28566	5.24682	5.68137	5.36704	5.48441	5.02828	5.3885	3.95956	3.54337	5.3254	5.35935	5.46456	5.30206	5.5376	5.2712	5.03903
895	850	932	896	ENSG00000122565	CBX3	7	chromobox 3 [Source:HGNC Symbol;Acc:HGNC:1553]	0.962	0.0178	0.087	0.205	0.838	2600	Q4	39.4047	39.4047	35.7471	37.2977	CBX3	protein_coding	Protein coding	5.2515	5.4549	5.63819	4.93759	5.58032	4.99627	5.79848	5.40749	5.88495	5.0648	5.81211	5.17955	4.77532	4.84656	5.19491	4.91577	5.3626	5.42802	5.50842	6.02456	5.87831	4.91449	4.89859	5.07421	4.95408	4.9818	4.92927	4.80228
896	851	938	903	ENSG00000054654	SYNE2	14	spectrin repeat containing nuclear envelope protein 2 [Source:HGNC Symbol;Acc:HGNC:17084]	0.801	0.0699	0.0843	0.829	0.407	17200	Q4	39.3699	39.3699	35.551	37.1679	SYNE2	protein_coding	Protein coding	5.61766	5.16471	5.20089	4.90426	5.31313	5.39227	4.8902	5.12667	5.15294	5.91687	4.74383	5.05729	5.22848	4.90721	4.59437	5.39552	5.52148	5.53311	5.01834	4.77402	4.56188	5.63033	5.1253	4.7349	5.08306	5.37207	5.24385	5.19473
897	908	844	867	ENSG00000105058	FAM32A	19	family with sequence similarity 32 member A [Source:HGNC Symbol;Acc:HGNC:24563]	0.453	-0.144	0.0716	-2.02	0.0438	1080	Q4	39.3181	37.3423	39.3181	38.4443	FAM32A	protein_coding	Protein coding	5.11005	5.20119	5.21678	5.52631	5.28462	5.3085	5.20144	5.13221	5.27714	4.83325	5.30103	5.08164	5.33054	5.3258	5.53544	5.2712	5.23425	5.02895	5.32157	5.29325	5.43475	5.11378	5.39723	5.48162	5.42173	5.20294	5.29933	5.26954
898	899	845	863	ENSG00000104852	SNRNP70	19	small nuclear ribonucleoprotein U1 subunit 70 [Source:HGNC Symbol;Acc:HGNC:11150]	0.526	-0.249	0.144	-1.73	0.0838	2850	Q4	39.3034	37.6081	39.3034	38.5552	SNRNP70	protein_coding	Protein coding	5.03817	5.11751	5.70426	7.26413	4.85668	5.48229	4.89336	4.98722	5.32303	5.16114	4.88453	4.7685	5.33747	5.2463	5.3463	5.1638	5.04888	5.16848	5.37592	4.47595	4.40005	5.17704	5.38306	5.26758	5.49645	5.51394	5.56354	4.92715
899	885	846	861	ENSG00000204291	COL15A1	9	collagen type XV alpha 1 chain [Source:HGNC Symbol;Acc:HGNC:2192]	0.965	-0.0274	0.142	-0.193	0.847	4030	Q4	39.2866	37.8845	39.2866	38.6692	COL15A1	protein_coding	Protein coding	5.22975	5.179	5.25135	5.14814	5.19975	5.52524	4.4485	4.40938	4.74831	4.8283	4.22872	4.91153	5.48275	5.38714	6.04309	5.11608	5.90871	5.74036	6.00258	4.26234	4.9226	6.04781	5.83484	5.74843	6.15866	6.32379	5.75315	5.48761
900	926	847	873	ENSG00000029993	HMGB3	X	high mobility group box 3 [Source:HGNC Symbol;Acc:HGNC:5004]	0.563	-0.172	0.108	-1.6	0.111	2330	Q4	39.2805	36.7937	39.2805	38.1765	HMGB3	protein_coding	Protein coding	4.99759	5.33352	5.61082	5.86538	5.78272	5.33806	5.96752	5.63173	5.9297	4.70837	5.58341	6.05754	5.09687	5.44392	5.22891	5.29958	5.03079	5.31658	5.06354	5.9828	5.36719	4.80872	5.23188	5.29567	5.20701	4.82243	4.59295	5.33146
901	868	848	852	ENSG00000007202	KIAA0100	17	KIAA0100 [Source:HGNC Symbol;Acc:HGNC:28960]	0.636	-0.0781	0.0576	-1.36	0.175	5270	Q4	39.2678	38.576	39.2678	38.9647	KIAA0100	protein_coding	Protein coding	5.46813	5.26915	5.0792	4.84918	5.08706	5.43691	4.97768	5.15619	5.02667	5.55805	5.24971	5.23398	5.44798	5.40247	5.29483	5.66038	5.03276	5.11471	4.93165	4.65706	4.69492	5.47065	5.46985	5.15213	5.26277	5.31439	5.46469	5.30291
902	854	929	895	ENSG00000046604	DSG2	18	desmoglein 2 [Source:HGNC Symbol;Acc:HGNC:3049]	0.936	0.0282	0.087	0.324	0.746	3410	Q4	39.2319	39.2319	35.878	37.3032	DSG2	protein_coding	Protein coding	5.29039	5.50755	5.28597	4.79456	5.65075	5.21153	5.88645	5.41287	5.75049	5.47263	5.60009	5.42953	4.82745	4.97168	4.94662	5.23761	5.19469	5.15386	5.0828	5.329	4.73027	5.19857	5.086	4.86963	5.0333	4.91742	4.9353	4.98362
903	1013	849	913	ENSG00000121060	TRIM25	17	tripartite motif containing 25 [Source:HGNC Symbol;Acc:HGNC:12932]	0.449	-0.236	0.116	-2.03	0.0419	3700	Q4	39.2241	33.8587	39.2241	36.788	TRIM25	protein_coding	Protein coding	5.53402	5.17731	5.9752	5.16663	4.64524	5.58013	4.6261	5.3343	4.89279	4.8993	4.51294	5.34007	5.32249	5.54355	4.86219	5.2112	4.96233	4.97458	5.15778	4.69843	4.87969	5.53588	5.25142	4.94018	5.22066	5.03326	5.69566	5.1522
904	855	894	879	ENSG00000048828	FAM120A	9	family with sequence similarity 120A [Source:HGNC Symbol;Acc:HGNC:13247]	0.993	-0.00297	0.0606	-0.0491	0.961	4000	Q4	39.1881	39.1881	37.148	38.0239	FAM120A	protein_coding	Protein coding	5.355	5.4795	5.24681	5.00955	5.42443	5.29791	5.42349	5.22636	5.37522	5.41632	5.90307	5.05635	5.11606	4.99806	5.32885	5.22921	5.00894	5.28569	5.20185	5.3662	4.99133	5.195	5.09494	5.2179	5.1745	5.16057	5.11214	5.15083
905	933	850	878	ENSG00000177885	GRB2	17	growth factor receptor bound protein 2 [Source:HGNC Symbol;Acc:HGNC:4566]	0.638	-0.163	0.12	-1.35	0.176	2720	Q4	39.1596	36.6291	39.1596	38.0358	GRB2	protein_coding	Protein coding	5.25202	5.6856	5.27493	6.06789	5.66627	5.15993	5.92137	5.29042	5.35616	5.13296	6.32176	4.6287	4.99775	4.8874	5.73413	5.24394	4.85931	5.07092	4.96252	5.51686	4.69621	4.94585	5.09362	5.4338	5.32455	5.21114	4.96995	5.09076
906	857	891	877	ENSG00000130816	DNMT1	19	DNA methyltransferase 1 [Source:HGNC Symbol;Acc:HGNC:2976]	0.937	-0.0339	0.105	-0.322	0.748	5550	Q4	39.0575	39.0575	37.3087	38.0612	DNMT1	protein_coding	Protein coding	5.17208	5.05969	4.94377	5.90871	5.19888	5.52554	5.2168	5.30558	5.41586	5.59281	4.83751	4.79974	5.30851	5.00585	5.53246	5.27496	5.22814	5.37912	5.41214	4.53682	4.27494	5.23235	5.30121	5.22208	5.56739	5.39056	5.22263	5.04481
[truncated: 13,360 more rows]
[truncated: 50 more columns]
