# Supplementary material for: Sex differences in the late first trimester human placenta transcriptome
Source: Biol Sex Differ. 2018 Jan 15;9:4. doi: 10.1186/s13293-018-0165-y (PMC5769539; doi:10.1186/s13293-018-0165-y)
Supplement: Supplementary file 4 — Sex different genes in late first trimester placenta. DESeq2 results for FDR < 0.05 genes before FPKM cutoff. (XLS 243 kb) [file 13293_2018_165_MOESM4_ESM.xls]

## Sheet: SexDiff 39 CVS
Additional file 4. Sex different genes in late first trimester placenta. DESeq2 results for genes FDR<0.05, no FPKM cutoff. Females (n=17) vs males (n=22)						F/M	M/F						Mean FPKM>1.281 either sex						log2FPKM	log2FPKM	log2FPKM	log2FPKM	log2FPKM	log2FPKM	log2FPKM	log2FPKM	log2FPKM	log2FPKM	log2FPKM	log2FPKM	log2FPKM	log2FPKM	log2FPKM	log2FPKM	log2FPKM	log2FPKM	log2FPKM	log2FPKM	log2FPKM	log2FPKM	log2FPKM	log2FPKM	log2FPKM	log2FPKM	log2FPKM	log2FPKM	log2FPKM	log2FPKM	log2FPKM
Ensembl.Gene.ID	Gene.Symbol	Chr	Description	Direction	FDR	Fold.Change.F.over.M	Fold.Change.M.over.F	Biotype	Biotype.category	F.meanFPKM	M.meanFPKM	MaxFPKM	Expressed	All39.meanFPKM	All39.baseMean	log2FoldChange	lfcSE	Gene	M02_FPKM	F01_FPKM	F02_FPKM	M03_FPKM	M04_FPKM	M08_FPKM	M09_FPKM	M10_FPKM	F08_FPKM	F10_FPKM	F11_FPKM	F13_FPKM	M16_FPKM	M17_FPKM	M18_FPKM	F14_FPKM	F15_FPKM	F16_FPKM	F17_FPKM	M21_FPKM	M22_FPKM	M01_FPKM	M05_FPKM	F06_FPKM	M07_FPKM	F03_FPKM	F04_FPKM	F05_FPKM	M06_FPKM	F07_FPKM	M11_FPKM
ENSG00000067048	DDX3Y	Y	DEAD-box helicase 3, Y-linked	Male upreg	0	0.00596195	167.73	protein_coding	Protein coding	0.00730882	21.83	21.83	EXPRESSED	0.667145	1070	-7.39	0.139	DDX3Y	4.69519	-8.48478	-8.48478	3.60379	4.84001	4.43806	5.08185	4.66571	-6.50349	-4.033	-4.65834	-6.54017	4.33671	4.20333	4.30954	-8.48478	-8.48478	-8.48478	-8.48478	4.80644	4.54974	4.28356	4.26605	-4.34617	4.3103	-6.5599	-6.43387	-8.48478	4.41278	-8.48478	4.37396
ENSG00000198692	EIF1AY	Y	eukaryotic translation initiation factor 1A, Y-linked	Male upreg	0	0.0159533	62.6829	protein_coding	Protein coding	0.0072194	6.11165	6.11165	EXPRESSED	0.323594	217	-5.97	0.145	EIF1AY	2.6913	-7.99068	-6.10917	2.01874	2.95193	2.57453	3.14875	2.89415	-7.99068	-3.53889	-5.06597	-7.99068	2.32423	2.5046	2.35017	-7.99068	-7.99068	-7.99068	-7.99068	3.31084	3.47429	2.47835	2.29598	-4.7724	2.43465	-7.99068	-7.99068	-7.99068	2.26865	-7.99068	2.47393
ENSG00000012817	KDM5D	Y	lysine demethylase 5D	Male upreg	0	0.00621513	160.898	protein_coding	Protein coding	0.00169262	6.73159	6.73159	EXPRESSED	0.181585	539	-7.33	0.135	KDM5D	3.07576	-9.20653	-9.20653	2.68399	2.39778	3.03015	2.38498	2.22124	-9.20653	-9.20653	-9.20653	-9.20653	2.90266	2.66451	2.67632	-9.20653	-9.20653	-9.20653	-9.20653	2.29588	2.09888	2.94269	2.79655	-9.20653	3.00544	-9.20653	-9.20653	-9.20653	3.00886	-9.20653	2.80963
ENSG00000129824	RPS4Y1	Y	ribosomal protein S4, Y-linked 1	Male upreg	0	0.00491021	203.657	protein_coding	Protein coding	0.01215	61.8262	61.8262	EXPRESSED	1.49788	1200	-7.67	0.139	RPS4Y1	5.97986	-4.36241	-7.1501	4.83896	6.08109	5.96901	6.22772	5.74111	-7.1501	-2.69831	-4.22539	-7.1501	5.99257	5.80945	6.32063	-7.1501	-7.1501	-7.1501	-7.1501	6.29384	6.4541	5.64365	5.65096	-3.93182	5.76582	-7.1501	-7.1501	-7.1501	5.96007	-7.1501	5.97296
ENSG00000233864	TTTY15	Y	testis-specific transcript, Y-linked 15 (non-protein coding)	Male upreg	0	0.0127797	78.249	lincRNA	Long noncoding	0.00303127	4.42461	4.42461	EXPRESSED	0.184751	196	-6.29	0.141	TTTY15	2.37369	-8.36586	-8.36586	1.53202	2.33553	2.39062	2.2835	2.30464	-8.36586	-8.36586	-8.36586	-8.36586	2.00326	1.91697	1.8991	-8.36586	-8.36586	-8.36586	-8.36586	1.82427	2.13161	2.23236	2.17183	-8.36586	2.28773	-8.36586	-8.36586	-8.36586	2.02595	-8.36586	2.08948
ENSG00000114374	USP9Y	Y	ubiquitin specific peptidase 9, Y-linked	Male upreg	0	0.00903663	110.661	protein_coding	Protein coding	0.00295634	6.26697	6.26697	EXPRESSED	0.222398	606	-6.79	0.143	USP9Y	3.32374	-5.22824	-9.45442	0.734957	2.69529	2.9464	2.96523	2.64094	-9.45442	-6.46143	-6.52971	-9.45442	2.49894	2.52836	2.27453	-9.45442	-9.45442	-9.45442	-7.35382	2.44494	2.43844	2.93986	2.6937	-6.23614	2.70412	-9.45442	-9.45442	-9.45442	2.63872	-9.45442	2.75887
ENSG00000183878	UTY	Y	ubiquitously transcribed tetratricopeptide repeat containing, Y-linked	Male upreg	0	0.0120068	83.2859	protein_coding	Protein coding	0.00323923	7.98959	7.98959	EXPRESSED	0.265414	618	-6.38	0.149	UTY	3.45964	-4.93828	-9.16445	2.35286	2.89786	3.14848	3.03712	2.9666	-9.16445	-6.17146	-9.16445	-9.16445	2.99035	2.96286	2.6011	-9.16445	-9.16445	-9.16445	-9.16445	2.83003	2.75752	3.09827	2.922	-4.46845	2.9158	-9.16445	-9.16445	-9.16445	3.02891	-9.16445	3.08549
ENSG00000067646	ZFY	Y	zinc finger protein, Y-linked	Male upreg	0	0.0119239	83.8652	protein_coding	Protein coding	0.00324684	5.65538	5.65538	EXPRESSED	0.218634	268	-6.39	0.143	ZFY	2.78887	-5.64304	-8.43073	1.20442	2.75393	2.34313	2.71413	2.77109	-8.43073	-8.43073	-8.43073	-8.43073	2.48707	2.41374	2.34211	-8.43073	-8.43073	-8.43073	-8.43073	3.03399	3.07502	2.66438	2.33766	-8.43073	2.51548	-8.43073	-8.43073	-8.43073	2.35816	-8.43073	2.31435
ENSG00000229807	XIST	X	X inactive specific transcript (non-protein coding)	Female upreg	1.83e-172	26.9087	0.0371627	lincRNA	Long noncoding	21.6783	0.0639659	21.6783	EXPRESSED	0.810592	2780	4.75	0.168	XIST	-2.71507	4.54619	4.549	-6.15755	-4.6433	-2.79631	-5.15309	-4.41262	3.88457	5.59367	4.23144	4.06774	-3.16766	-4.86811	-4.03775	4.06825	3.91431	4.58393	3.92909	-2.37167	-4.96799	-1.7389	-4.0406	4.08094	-4.41096	4.86811	4.70922	4.19541	-4.37572	4.34563	-1.79518
ENSG00000099715	PCDH11Y	Y	protocadherin 11 Y-linked	Male upreg	7.38e-132	0.0830429	12.042	protein_coding	Protein coding	0.0845701	2.29645	2.29645	EXPRESSED	0.544565	250	-3.59	0.145	PCDH11Y	1.77513	-4.8874	-3.53776	-0.498395	0.528791	1.46203	-0.255714	0.836118	-3.91899	-2.05775	-4.73454	-3.33461	0.976049	1.88135	0.529488	-3.15267	-3.50922	-2.86504	-5.13534	0.662317	1.09987	1.87581	1.76901	-3.62298	1.06499	-3.75048	-3.44276	-3.4173	1.49737	-3.57274	1.22824
ENSG00000231535	LINC00278	Y	long intergenic non-protein coding RNA 278	Male upreg	1.51e-127	0.0638133	15.6707	lincRNA	Long noncoding	0.0206674	5.43678	5.43678	EXPRESSED	0.479122	38.4	-3.97	0.163	LINC00278	3.11974	-5.5965	-5.5965	-1.47288	2.2462	2.84139	1.80208	2.39332	-5.5965	-5.5965	-5.5965	-5.5965	2.41594	2.64505	2.32179	-5.5965	-5.5965	-5.5965	-5.5965	2.12122	2.58304	2.72403	2.75483	-5.5965	2.78921	-5.5965	-5.5965	-5.5965	2.6115	-5.5965	2.69482
ENSG00000176728	TTTY14	Y	testis-specific transcript, Y-linked 14 (non-protein coding)	Male upreg	4.73e-108	0.073812	13.5479	lincRNA	Long noncoding	0.00565463	1.69474	1.69474	EXPRESSED	0.141097	49.8	-3.76	0.168	TTTY14	1.57625	-7.65978	-7.65978	0.656163	0.813482	0.981092	0.999872	0.0351983	-7.65978	-7.65978	-7.65978	-7.65978	1.28643	-0.569915	1.04188	-7.65978	-7.65978	-7.65978	-7.65978	0.0579348	0.731377	1.07466	1.1278	-7.65978	0.392636	-7.65978	-7.65978	-7.65978	1.35805	-7.65978	1.62924
ENSG00000241859	ANOS2P	Y	anosmin 2, pseudogene	Male upreg	2.38e-102	0.0813339	12.295	transcribed_unprocessed_pseudogene	Pseudogene	0.00676118	1.2832	1.2832	EXPRESSED	0.130377	26.8	-3.62	0.166	ANOS2P	1.07284	-7.20851	-7.20851	0.499761	-0.343553	0.579675	-0.0039462	-0.288764	-7.20851	-7.20851	-7.20851	-7.20851	0.876414	-0.155841	0.805612	-7.20851	-7.20851	-7.20851	-7.20851	-0.657285	-0.621538	1.18978	0.316173	-7.20851	-0.0312413	-7.20851	-7.20851	-7.20851	0.718145	-7.20851	0.808147
ENSG00000131002	TXLNGY	Y	taxilin gamma pseudogene, Y-linked	Male upreg	1.44e-75	0.102949	9.71356	transcribed_unprocessed_pseudogene	Pseudogene	0.00175618	1.36691	1.36691	EXPRESSED	0.0750732	162	-3.28	0.174	TXLNGY	2.30983	-9.47228	-9.47228	-1.06041	1.56856	0.679866	-1.24169	0.0276747	-9.47228	-6.47929	-9.47228	-9.47228	0.906487	-0.556515	0.311612	-9.47228	-9.47228	-9.47228	-9.47228	-0.380277	0.134472	1.08415	0.538985	-9.47228	1.18131	-9.47228	-9.47228	-9.47228	1.42956	-9.47228	0.292527
ENSG00000233070	ZFY-AS1	Y	ZFY antisense RNA 1	Male upreg	7.64e-66	0.124137	8.05564	antisense	Long noncoding	0.0201222	1.968	1.968	EXPRESSED	0.266954	14.1	-3.01	0.171	ZFY-AS1	0.573806	-5.63507	-5.63507	1.58297	1.09679	1.28974	0.825184	1.31545	-5.63507	-5.63507	-5.63507	-5.63507	0.533982	1.12632	0.685356	-5.63507	-5.63507	-5.63507	-5.63507	0.961476	2.14271	0.69893	0.605506	-5.63507	0.990486	-5.63507	-5.63507	-5.63507	1.08989	-5.63507	0.649206
ENSG00000147050	KDM6A	X	lysine demethylase 6A	Female upreg	1.36e-52	1.67365	0.597496	protein_coding	Protein coding	11.7144	6.53384	11.7144	EXPRESSED	8.42734	906	0.743	0.0472	KDM6A	2.95449	3.67368	3.76327	2.19721	2.66189	2.76477	2.81127	2.67224	3.5068	3.88683	3.76362	3.45328	2.65549	2.70518	2.49575	3.51929	3.43366	3.49203	3.44736	2.79749	2.64692	2.82232	2.70731	3.24335	2.73237	3.53599	3.4885	3.4207	2.66336	3.56734	2.65951
ENSG00000215414	PSMA6P1	Y	proteasome subunit alpha 6 pseudogene 1	Male upreg	6.21e-27	0.287175	3.4822	processed_pseudogene	Pseudogene	0.396827	2.01844	2.01844	EXPRESSED	0.993325	17.5	-1.8	0.158	PSMA6P1	1.78204	-1.3056	-1.68147	-5.53178	0.974141	1.51238	1.12342	0.679402	-1.30753	-1.07999	-0.757103	-1.35417	1.48624	1.40318	-0.835721	-2.05698	-1.6738	-0.444004	-2.61001	0.822416	1.5057	0.952438	0.94687	-1.39317	1.17543	-0.308285	0.149069	-1.80713	1.77359	-1.22246	1.61085
ENSG00000130021	PUDP	X	pseudouridine 5'-phosphatase	Female upreg	1.08e-21	1.6529	0.604997	protein_coding	Protein coding	12.4696	7.03554	12.4696	EXPRESSED	9.02906	433	0.725	0.0706	PUDP	3.29463	3.43072	3.5756	2.01725	2.90627	2.76822	2.69795	2.8289	3.71897	3.88284	3.04826	3.80667	2.83042	2.64293	2.84961	3.38885	3.41316	3.56117	3.86507	2.84047	3.0727	3.05831	3.07164	3.82787	2.73591	3.58464	3.5291	3.55384	2.59246	3.76523	2.90009
ENSG00000215301	DDX3X	X	DEAD-box helicase 3, X-linked	Female upreg	3.65e-18	1.43396	0.697372	protein_coding	Protein coding	74.4098	47.4192	74.4098	EXPRESSED	57.7097	7720	0.52	0.0551	DDX3X	5.79973	6.16525	6.44221	4.96621	5.99626	5.57316	6.18739	5.96808	6.65529	6.34989	6.26156	6.16299	5.43654	5.46269	5.52987	5.9904	6.29561	6.31814	6.55224	5.80403	5.65954	5.44037	5.46558	5.90903	5.53147	6.04974	5.84535	6.07243	5.47063	6.35219	5.5151
ENSG00000173674	EIF1AX	X	eukaryotic translation initiation factor 1A, X-linked	Female upreg	4.17e-10	1.53901	0.64977	protein_coding	Protein coding	20.0485	11.5694	20.0485	EXPRESSED	14.7025	1010	0.622	0.086	EIF1AX	3.60528	4.39419	4.84083	3.26822	4.23907	3.31546	4.42092	3.89423	4.85578	4.36323	4.88206	4.32959	3.26043	3.12681	3.54041	3.87127	4.52922	4.47897	4.67869	4.37137	4.14656	3.4872	3.19498	4.0447	3.31122	3.84132	3.65604	3.83413	3.07705	4.45435	3.18454
ENSG00000198034	RPS4X	X	ribosomal protein S4, X-linked	Female upreg	8.09e-09	1.48968	0.671286	protein_coding	Protein coding	336.096	209.623	336.096	EXPRESSED	257.519	11600	0.575	0.0844	RPS4X	7.52887	8.51673	8.41567	7.0554	7.83709	7.71536	7.95467	7.73847	8.67281	7.93173	8.78886	7.84119	7.65296	7.48564	8.1524	8.34812	8.31637	8.23045	8.39263	7.95135	8.06054	7.56742	7.52325	8.73386	7.68965	8.41542	8.25143	8.14382	7.81847	8.91017	7.68705
ENSG00000225470	JPX	X	JPX transcript, XIST activator (non-protein coding)	Female upreg	4.32e-08	1.37936	0.724973	lincRNA	Long noncoding	5.40035	3.6226	5.40035	EXPRESSED	4.31127	283	0.464	0.0707	JPX	2.18137	2.458	2.79468	0.721076	1.84402	2.0809	1.75529	1.88978	2.37224	2.97485	2.48172	2.21177	1.6473	1.73469	1.43755	2.23313	2.49907	2.51099	2.60506	1.83441	1.96044	2.08115	1.87197	2.11485	1.87371	2.31691	2.40396	2.19524	2.01984	2.12528	1.6085
ENSG00000005889	ZFX	X	zinc finger protein, X-linked	Female upreg	1.81e-07	1.39185	0.71847	protein_coding	Protein coding	19.3255	12.7711	19.3255	EXPRESSED	15.2984	2070	0.477	0.0753	ZFX	3.97414	4.0061	4.34647	3.05175	4.11025	3.78956	3.99377	4.0831	4.571	4.73885	3.70522	4.21618	3.63196	3.52665	3.47004	3.95936	4.73686	4.42793	4.69493	3.47995	3.35929	3.84223	3.46915	3.84512	3.66662	4.07233	3.8485	3.91835	3.5993	4.50493	3.64379
ENSG00000198960	ARMCX6	X	armadillo repeat containing, X-linked 6	Male upreg	7.62e-06	0.557097	1.79502	protein_coding	Protein coding	1.77657	3.95329	3.95329	EXPRESSED	2.78958	116	-0.844	0.147	ARMCX6	2.12103	1.57072	0.1307	2.75996	1.72032	1.81261	1.59087	1.26815	0.553284	1.16754	1.9981	-0.00493483	2.33034	1.6151	1.92673	1.27233	0.0689221	0.788224	1.29955	1.59025	2.154	2.40719	1.99227	0.105068	2.14054	1.06653	2.18847	1.00842	2.01872	-0.766237	1.77147
ENSG00000101846	STS	X	steroid sulfatase (microsomal), isozyme S	Female upreg	3.89e-05	1.51467	0.660211	protein_coding	Protein coding	93.8795	57.4934	93.8795	EXPRESSED	71.1941	7120	0.599	0.11	STS	5.94309	6.23089	6.11285	4.66689	5.64707	5.85513	5.26248	5.9685	6.16375	6.739	6.17194	7.29157	6.32762	6.39353	5.58322	7.0433	6.65006	6.20817	6.40462	5.44857	5.57794	6.03905	6.01785	6.43484	5.75162	6.52984	6.60166	6.94293	6.05636	6.31306	6.03101
ENSG00000147099	HDAC8	X	histone deacetylase 8	Female upreg	0.000121	1.25963	0.793884	protein_coding	Protein coding	3.96385	2.91708	3.96385	EXPRESSED	3.33424	264	0.333	0.0637	HDAC8	1.70588	1.91303	1.97382	0.792262	1.47448	1.6285	1.74034	1.29818	2.07028	2.43647	1.86975	1.75333	1.30593	1.30487	1.50348	1.71233	1.93934	2.02924	2.07858	1.85296	1.98111	1.48397	1.56165	1.74081	1.56792	2.09616	2.1777	1.53397	1.63396	2.15511	1.64597
ENSG00000072501	SMC1A	X	structural maintenance of chromosomes 1A	Female upreg	0.000196	1.36037	0.735094	protein_coding	Protein coding	14.7195	9.69831	14.7195	EXPRESSED	11.6327	1830	0.444	0.0867	SMC1A	3.50161	3.83715	4.14664	4.07935	3.6499	3.15027	3.52486	3.30097	4.06954	4.21743	4.1473	3.66623	3.30352	2.88583	3.32956	3.64346	3.79301	4.1739	4.00633	3.17655	2.87869	3.30766	3.21357	3.65721	3.31011	3.87455	3.66459	3.78446	3.55062	4.03018	3.31691
ENSG00000196459	TRAPPC2	X	trafficking protein particle complex 2	Female upreg	0.000204	1.35849	0.736113	protein_coding	Protein coding	4.40017	2.96571	4.40017	EXPRESSED	3.52221	321	0.442	0.0864	TRAPPC2	1.75862	2.2964	2.1432	-0.162829	1.70302	1.66132	1.50439	1.90593	2.29664	2.17968	2.57319	2.18469	1.48241	1.73203	1.46969	1.8491	2.22174	1.89058	2.331	1.71882	1.79798	1.78194	1.68028	2.41693	1.43393	2.01082	1.6973	1.83843	1.7743	2.26363	1.68149
ENSG00000102401	ARMCX3	X	armadillo repeat containing, X-linked 3	Male upreg	0.000255	0.621575	1.60882	protein_coding	Protein coding	6.69981	11.9264	11.9264	EXPRESSED	9.27555	634	-0.686	0.135	ARMCX3	3.80938	3.06158	2.48626	3.34559	4.12601	3.2903	4.00367	3.99035	2.88125	2.7856	3.2735	2.19857	3.58316	2.82346	2.7918	2.88904	2.68505	3.11633	3.45803	3.94017	4.51999	3.84334	3.53782	2.32934	3.46179	2.47859	3.33295	2.81192	3.28957	0.774845	2.93184
ENSG00000228906	RP13-216E22.4	X		Female upreg	0.000323	1.53794	0.65022	lincRNA	Long noncoding	4.31622	2.56696	4.31622	EXPRESSED	3.21955	22.5	0.621	0.124	RP13-216E22.4	1.61305	2.70861	2.14448	0.0116665	1.2114	1.75904	1.15202	0.769095	1.84631	2.51646	1.50863	2.22973	1.52132	1.32099	0.446915	2.07988	2.40856	2.44039	2.23501	1.11196	1.77154	1.66878	1.42515	0.281628	1.96905	2.29368	2.13414	1.97872	1.81733	1.91826	1.29074
ENSG00000185515	BRCC3	X	BRCA1/BRCA2-containing complex subunit 3	Female upreg	0.000701	1.29056	0.774856	protein_coding	Protein coding	10.8386	7.50022	10.8386	EXPRESSED	8.8059	424	0.368	0.0758	BRCC3	3.19008	3.12342	3.56759	2.18718	3.62494	2.89057	3.72407	3.41429	4.14899	3.77673	3.21688	3.40658	2.64514	2.5955	2.76109	3.27779	3.66045	3.91406	3.83882	3.52168	3.15519	2.7514	2.57194	3.10746	2.67828	3.16117	3.06899	2.84838	2.78551	3.55064	2.56206
ENSG00000046651	OFD1	X	OFD1, centriole and centriolar satellite protein	Female upreg	0.00137	1.23029	0.812816	protein_coding	Protein coding	9.05288	6.90115	9.05288	EXPRESSED	7.76781	589	0.299	0.0634	OFD1	2.98757	3.40985	3.36166	1.84764	2.49004	3.01493	2.79221	2.77954	3.31424	3.36569	3.24137	2.93615	2.73046	2.58375	2.65378	2.98553	2.99287	2.97336	3.44104	2.76886	2.63758	2.7187	2.80266	3.0818	2.84729	3.22224	3.03571	2.81988	2.70342	3.34639	2.95233
ENSG00000225037	EIF1AX-AS1	X	EIF1AX antisense RNA 1	Female upreg	0.00204	1.5977	0.625898	antisense	Long noncoding	2.83607	1.33527	2.83607	EXPRESSED	1.85427	11.7	0.676	0.146	EIF1AX-AS1	1.07295	1.826	1.28171	-4.56069	0.834674	1.02884	-0.0861386	0.199694	1.11523	2.57091	1.87747	0.890197	0.226361	-0.114162	0.536422	1.38667	0.814342	1.98498	1.18406	0.645455	-0.644797	-0.335341	0.821232	1.51514	1.97832	1.69709	1.12016	1.0797	0.771789	2.53256	1.10562
ENSG00000169435	RASSF6	4	Ras association domain family member 6	Female upreg	0.00516	1.31039	0.76313	protein_coding	Protein coding	12.2268	8.7396	12.2268	EXPRESSED	10.1171	1000	0.39	0.0881	RASSF6	3.36421	3.42514	3.68986	2.29574	3.31391	3.43912	3.25942	3.62746	3.67391	3.96853	3.09918	3.50988	3.20711	3.11597	3.29323	3.39925	3.94203	3.70003	4.23172	2.59237	2.69372	3.46953	3.23354	3.5849	3.25636	3.40159	2.77466	3.30155	3.21272	3.85591	2.81592
ENSG00000126012	KDM5C	X	lysine demethylase 5C	Female upreg	0.00728	1.36415	0.733058	protein_coding	Protein coding	24.1839	15.8245	24.1839	EXPRESSED	19.038	2500	0.448	0.103	KDM5C	3.90491	4.60681	4.46633	4.92842	3.72597	4.07538	3.59803	3.63956	4.3415	4.71885	4.69947	4.34956	4.1652	3.99948	4.11452	4.75204	4.35878	4.46687	4.39121	3.34931	3.43661	3.95891	4.11635	4.58581	4.22744	4.78795	4.77106	4.57888	4.12353	4.99583	4.17143
ENSG00000146350	TBC1D32	6	TBC1 domain family member 32	Female upreg	0.00774	1.3491	0.741234	protein_coding	Protein coding	3.74071	2.56125	3.74071	EXPRESSED	3.02105	314	0.432	0.0999	TBC1D32	1.89077	2.05264	1.73578	0.146061	1.5154	1.43165	1.51397	1.37701	1.94704	2.80137	1.75654	1.44502	1.21076	1.11351	1.11632	1.44883	1.98728	2.32547	1.93091	1.38026	1.39585	1.59353	1.16996	1.42113	1.37869	1.89889	1.22247	1.45897	1.23547	2.13456	1.04852
ENSG00000070882	OSBPL3	7	oxysterol binding protein like 3	Female upreg	0.00921	1.22349	0.817335	protein_coding	Protein coding	4.79536	3.73341	4.79536	EXPRESSED	4.16384	495	0.291	0.068	OSBPL3	2.43323	2.49323	1.88627	1.53296	1.82434	2.14928	1.77733	1.8165	2.35972	2.80912	1.89946	1.77724	1.88173	1.81249	2.1145	1.99883	2.24093	2.33739	2.40131	1.70095	1.47972	2.04726	1.68756	2.16552	1.93861	2.13359	2.00862	2.00477	1.93442	2.76388	1.98791
ENSG00000241211	IQCJ-SCHIP1-AS1	3	IQCJ-SCHIP1 readthrough antisense RNA 1	Female upreg	0.0105	1.51782	0.65884	antisense	Long noncoding	2.94	1.80189	2.94	EXPRESSED	2.23053	21.7	0.602	0.142	IQCJ-SCHIP1-AS1	1.319	1.88823	0.700466	-0.690081	0.637516	1.36657	0.161579	-0.0813421	1.27516	2.72663	1.69511	0.500512	0.961153	1.12747	0.573347	1.31661	-0.185541	2.07874	1.17098	0.110712	-0.340608	0.95841	0.89708	0.678334	1.49931	2.09255	1.50278	1.12176	1.83626	2.66518	1.44413
ENSG00000223546	LINC00630	X	long intergenic non-protein coding RNA 630	Female upreg	0.0112	1.29504	0.772175	lincRNA	Long noncoding	2.91883	2.13205	2.91883	EXPRESSED	2.44489	148	0.373	0.0883	LINC00630	1.85251	1.46712	1.3718	0.372962	0.8877	1.19448	0.992155	1.06761	1.3518	2.1576	0.980046	1.15806	1.20398	0.98487	0.651171	1.08672	1.71129	1.76063	1.66427	0.559458	0.674305	1.2442	1.21559	0.972323	0.977495	1.82916	1.37026	1.22178	1.46304	2.23959	1.26562
ENSG00000188419	CHM	X	CHM, Rab escort protein 1	Female upreg	0.0122	1.26927	0.787854	protein_coding	Protein coding	4.48672	3.22686	4.48672	EXPRESSED	3.72545	479	0.344	0.0818	CHM	2.21526	2.34129	2.17098	0.0381475	1.90184	1.53332	1.85165	1.91801	2.18662	2.28603	2.46873	1.97437	1.68831	1.73813	1.57532	1.90007	2.32077	2.35629	2.54432	2.03164	1.94617	1.98355	1.68103	2.11323	1.9558	2.10192	1.81312	2.00335	1.61903	1.97429	1.55832
ENSG00000196466	ZNF799	19	zinc finger protein 799	Female upreg	0.0172	1.2605	0.793334	protein_coding	Protein coding	4.32743	3.26292	4.32743	EXPRESSED	3.69026	277	0.334	0.0811	ZNF799	1.91826	2.20355	1.86886	0.325064	1.36429	2.02515	1.7543	1.64598	2.12942	2.67304	1.88788	1.37033	1.84819	1.8551	1.95324	1.6333	1.91903	2.16333	2.01297	1.2815	1.16814	1.64002	1.66111	1.85164	2.02349	2.06876	2.0311	1.94704	1.91038	2.63111	1.98069
ENSG00000255823	MTRNR2L8	11	MT-RNR2-like 8	Male upreg	0.0201	0.619854	1.61328	protein_coding	Protein coding	2.89768	4.88486	4.88486	EXPRESSED	3.89036	292	-0.69	0.17	MTRNR2L8	7.10774	3.20653	-0.503672	-1.04814	-1.35436	2.42161	2.32114	-0.685123	-0.180906	3.63461	2.71746	-1.46375	7.83561	2.49531	3.03236	2.67735	-1.32371	1.00032	-1.57467	1.05143	-2.8137	2.16153	1.88013	2.49273	2.08841	2.62454	3.25076	2.12715	2.41292	2.6356	2.04587
ENSG00000215548	FRG1JP	9	FSHD region gene 1 family member J, pseudogene	Male upreg	0.0209	0.663423	1.50733	unprocessed_pseudogene	Pseudogene	1.35728	2.26648	2.26648	EXPRESSED	1.81253	27.1	-0.592	0.146	FRG1JP	1.50684	0.420017	0.624216	-0.563155	0.60348	1.44428	0.527861	1.31451	1.10279	1.11965	-0.301822	0.0657737	1.8184	1.33494	0.731835	0.163044	1.44725	1.22987	1.29293	1.61127	1.45684	1.29515	0.821855	0.66833	1.37238	-1.00457	-0.0134415	1.01039	1.55906	0.652476	0.915284
ENSG00000181704	YIPF6	X	Yip1 domain family member 6	Female upreg	0.0209	1.26663	0.789494	protein_coding	Protein coding	15.9747	11.6745	15.9747	EXPRESSED	13.3846	1760	0.341	0.084	YIPF6	3.89436	3.96301	3.98075	2.2206	3.70114	3.49761	3.59675	3.92643	4.03094	4.01377	3.97428	4.46524	3.59088	3.71755	3.30773	4.17157	3.83745	3.95011	3.87054	3.78132	3.85193	3.54419	3.57111	3.88706	3.57863	3.75466	3.90411	4.10874	3.45801	3.97728	3.3882
ENSG00000207982	MIR548B	6	microRNA 548b	Female upreg	0.0257	1.55186	0.644387	miRNA	Short noncoding	1.99573	0.335871	1.99573	EXPRESSED	0.730341	2.39	0.634	0.159	MIR548B	1.66787	1.62781	1.49821	-2.59836	1.19244	-2.59836	0.64846	1.85334	1.62589	4.02306	1.77874	0.656843	-2.59836	-0.438941	-2.59836	-2.59836	0.723561	2.17805	1.98792	0.206081	-2.59836	-2.59836	-2.59836	-2.59836	-2.59836	1.00906	-2.59836	0.231488	-2.59836	2.36148	-2.59836
ENSG00000145908	ZNF300	5	zinc finger protein 300	Female upreg	0.0257	1.58008	0.632878	protein_coding	Protein coding	1.43702	0.603253	1.43702	EXPRESSED	0.880678	69.4	0.66	0.165	ZNF300	0.409781	0.885755	1.32709	-2.80741	0.142732	-0.799971	0.316019	-1.0379	1.04961	0.784511	2.00066	0.0967	-1.18959	-1.54129	-1.71181	0.028708	-0.314183	0.389637	0.615672	0.746138	-0.327554	0.000188173	-1.62669	-0.343953	-0.405049	0.164615	0.332633	0.265087	0.337993	0.99983	-1.73963
ENSG00000116793	PHTF1	1	putative homeodomain transcription factor 1	Female upreg	0.0274	1.23371	0.810565	protein_coding	Protein coding	4.7812	3.63773	4.7812	EXPRESSED	4.09802	433	0.303	0.0763	PHTF1	2.01319	2.59552	2.19475	0.961762	2.03705	1.9014	2.06051	1.71599	2.35801	2.26993	2.00304	1.68557	2.14429	1.59232	2.18548	1.92864	2.33876	2.42893	2.69488	1.61246	1.61917	2.11541	1.59343	1.99035	1.95166	2.33656	1.86672	1.99065	1.86014	2.73636	1.99484
ENSG00000230988	RPL23AP11	14	ribosomal protein L23a pseudogene 11	Female upreg	0.0302	1.56699	0.638164	processed_pseudogene	Pseudogene	2.40485	1.27326	2.40485	EXPRESSED	1.67996	13.7	0.648	0.164	RPL23AP11	1.74714	1.40921	1.09956	-1.29243	-0.00159856	0.86664	0.827334	-0.111508	1.16957	3.39158	1.56626	0.670041	0.888793	0.284889	-0.733234	1.07547	0.150468	2.03291	0.344464	-0.875079	-0.955998	0.62835	0.253899	0.53864	-0.287075	1.7962	-0.163192	0.768496	0.866646	1.38179	0.345599
ENSG00000134240	HMGCS2	1	3-hydroxy-3-methylglutaryl-CoA synthase 2	Male upreg	0.035	0.623733	1.60325	protein_coding	Protein coding	1.99432	4.26921	4.26921	EXPRESSED	3.0638	158	-0.681	0.174	HMGCS2	1.45093	0.967952	2.21902	2.62018	2.35328	0.683084	0.274906	1.41858	1.59393	0.79988	1.98166	2.07495	3.00333	2.38189	2.31454	3.05044	-0.443926	0.310382	1.20229	4.21114	2.1859	0.868845	1.86411	0.733136	1.10792	0.982087	1.46869	0.576053	2.2321	-0.194068	3.00756
ENSG00000276575	MIR6895	X	microRNA 6895	Female upreg	0.0353	1.58887	0.629379	miRNA	Short noncoding	2.24708	0.627464	2.24708	EXPRESSED	1.09418	2.07	0.668	0.171	MIR6895	1.98238	1.94232	1.81272	-2.28385	0.333472	1.23698	-0.640835	-2.28385	1.69272	2.87829	2.09325	0.971354	0.158373	-0.12443	0.934473	0.669453	-2.28385	2.30742	1.15798	1.03502	-2.28385	-2.28385	-2.28385	3.38405	-2.28385	1.86853	-0.232944	-2.28385	0.632423	0.808759	-2.28385
ENSG00000105855	ITGB8	7	integrin subunit beta 8	Female upreg	0.0372	1.4025	0.713013	protein_coding	Protein coding	7.96449	5.14374	7.96449	EXPRESSED	6.22367	1460	0.488	0.126	ITGB8	2.89461	2.76363	2.66947	1.33286	2.85367	2.75617	2.61247	2.80331	3.45376	3.79605	2.00273	3.01063	2.30478	2.18192	2.61355	2.96538	3.52658	2.94219	3.55405	1.15153	1.20773	2.99663	2.93137	2.8123	2.62771	2.90584	1.96891	2.73098	2.52765	3.07056	1.79242
ENSG00000131089	ARHGEF9	X	Cdc42 guanine nucleotide exchange factor 9	Male upreg	0.0416	0.744323	1.3435	protein_coding	Protein coding	1.27584	1.74903	1.74903	EXPRESSED	1.52433	171	-0.426	0.111	ARHGEF9	0.980779	0.478514	0.328186	-0.374057	0.825946	1.25783	0.975379	0.543687	0.0220122	1.38127	-0.63621	0.151393	1.0778	0.556765	1.16761	0.206447	-0.008418	0.478456	0.75428	0.315133	1.00357	0.952006	0.875524	0.678063	1.01978	0.0508775	0.783352	0.987663	0.531943	0.127767	0.392751
ENSG00000186369	LINC00643	14	long intergenic non-protein coding RNA 643	Female upreg	0.0416	1.337	0.747943	transcribed_unitary_pseudogene	Pseudogene	6.0241	4.01447	6.0241	EXPRESSED	4.79138	337	0.419	0.109	LINC00643	2.58251	2.27434	2.61443	0.95101	2.65368	2.20167	2.12184	2.59564	2.88106	3.14996	2.35189	2.40829	2.05479	1.54293	1.96034	2.07348	2.95024	2.82915	2.72579	2.14336	1.92629	2.3705	1.83384	2.44763	2.10869	2.06257	2.07612	2.35359	1.60157	2.97672	1.39498
ENSG00000207290	Y_RNA	5	Y RNA	Female upreg	0.0438	1.56374	0.639493	misc_RNA	Short noncoding	7.12531	3.62665	7.12531	EXPRESSED	4.86804	10.4	0.645	0.168	Y_RNA	3.37754	1.79047	2.53565	-2.83134	1.5979	2.18813	0.70669	1.62036	2.57051	4.88179	0.995102	2.87708	1.39665	1.8281	-0.465779	3.26568	2.37811	3.76442	2.7246	1.62485	1.08456	3.14519	2.55058	0.386936	2.7231	3.19839	2.55642	3.38434	1.93397	3.01359	2.70031
ENSG00000270223	RP13-36G14.4	X		Female upreg	0.0481	1.47121	0.679714	sense_intronic	Long noncoding	1.64074	1.09649	1.64074	EXPRESSED	1.30708	20.9	0.557	0.147	RP13-36G14.4	0.502633	1.0025	1.91506	-1.3024	1.1955	0.290573	0.454681	0.788311	1.39334	2.11431	1.30346	0.515734	-1.28579	0.316196	-0.909746	0.650439	1.35968	1.12378	1.30009	0.30571	0.917252	0.513781	-0.220859	-5.82022	-0.265781	1.03377	-0.230611	0.805632	0.812541	0.861509	-0.43712
ENSG00000106211	HSPB1	7	heat shock protein family B (small) member 1	Male upreg	0.0482	0.67315	1.48555	protein_coding	Protein coding	41.9447	65.092	65.092	EXPRESSED	53.7448	1440	-0.571	0.151	HSPB1	5.35615	5.18895	5.7933	7.01631	5.69463	5.75997	4.62605	6.19206	5.03876	4.74928	5.21614	5.51602	6.21957	6.61119	5.49445	6.07437	5.66497	5.60118	5.25842	6.48934	6.71245	6.13898	6.20453	5.70834	5.99182	5.48578	6.27001	6.0008	6.25191	4.3493	6.37377
ENSG00000137502	RAB30	11	RAB30, member RAS oncogene family	Female upreg	0.0494	1.38511	0.721965	protein_coding	Protein coding	2.17592	1.36613	2.17592	EXPRESSED	1.67344	308	0.47	0.124	RAB30	0.831411	1.23854	1.27171	-0.768315	1.66374	0.36978	1.03	0.813578	1.47475	1.49035	1.78141	0.96577	-0.129924	0.332621	0.784003	0.530141	1.62184	0.916067	1.603	0.686917	-0.109834	0.684533	-0.0234614	1.01824	0.299924	1.08268	-0.252029	0.450069	0.393347	1.21443	1.36942e-05
ENSG00000065717	TLE2	19	transducin like enhancer of split 2	Male upreg	0.0495	0.709562	1.40932	protein_coding	Protein coding	2.60847	3.67095	3.67095	EXPRESSED	3.16297	199	-0.495	0.131	TLE2	1.19876	1.51686	1.60859	2.75717	1.02946	2.07815	2.06682	1.95086	1.81733	0.974132	1.80004	1.5736	2.2911	1.98733	1.8594	1.49227	1.26052	1.61097	1.02793	1.65536	1.12715	1.85629	1.6314	1.63284	2.32147	1.63201	0.722439	2.00105	2.05669	0.771095	1.93652
ENSG00000099725	PRKY	Y	protein kinase, Y-linked, pseudogene	Male upreg	9.35e-199	0.042101	23.7524	transcribed_unprocessed_pseudogene	Pseudogene	0.00500824	1.14109	1.14109	not expressed	0.107061	75.1	-4.57	0.151	PRKY	0.72426	-8.90421	-8.90421	0.121843	0.233813	0.753689	0.383996	-0.596568	-8.90421	-5.91122	-8.90421	-8.90421	0.0677083	-0.176233	0.118684	-8.90421	-8.90421	-6.79963	-6.80362	-0.0341595	-0.188958	0.529361	-0.23184	-5.68594	0.191694	-6.18303	-4.19551	-8.90421	0.424005	-5.28415	0.676739
ENSG00000270641	TSIX	X	TSIX transcript, XIST antisense RNA	Female upreg	6.47e-139	16.6795	0.059954	lincRNA	Long noncoding	0.138127	0.000940389	0.138127	not expressed	0.00827723	33.2	4.06	0.16	TSIX	-11.1747	-2.93554	-2.41577	-8.47938	-7.68004	-11.1747	-11.1747	-9.32262	-3.23386	-1.5281	-3.69079	-2.76504	-8.73251	-11.1747	-8.80918	-3.18637	-3.04546	-2.81819	-2.86763	-9.17729	-8.1663	-11.1747	-11.1747	-3.78987	-11.1747	-2.70946	-2.85954	-2.70152	-11.1747	-2.97171	-8.70854
ENSG00000206159	GYG2P1	Y	glycogenin 2 pseudogene 1	Male upreg	4.41e-102	0.0824692	12.1257	transcribed_unprocessed_pseudogene	Pseudogene	0.00741882	1.15585	1.15585	not expressed	0.127987	21.5	-3.6	0.165	GYG2P1	0.537079	-7.07459	-7.07459	0.670973	0.178212	0.812691	-0.118721	0.487205	-7.07459	-7.07459	-7.07459	-7.07459	-0.106804	-0.0219257	0.0346208	-7.07459	-7.07459	-7.07459	-7.07459	-0.618525	-0.487623	-0.454342	0.0198677	-7.07459	0.102674	-7.07459	-7.07459	-7.07459	0.345553	-7.07459	0.503477
ENSG00000165246	NLGN4Y	Y	neuroligin 4, Y-linked	Male upreg	2.72e-69	0.119908	8.33973	protein_coding	Protein coding	0.00294226	0.296535	0.296535	not expressed	0.039701	21.9	-3.06	0.17	NLGN4Y	-1.34507	-9.00091	-9.00091	-2.82692	-0.580738	-2.34924	-1.83849	-2.78973	-9.00091	-9.00091	-9.00091	-9.00091	-1.09115	-2.33482	-1.38462	-5.52611	-9.00091	-9.00091	-9.00091	-2.2361	-1.65148	-1.52478	-2.4165	-9.00091	-1.34107	-9.00091	-6.13552	-5.27626	-1.69554	-9.00091	-1.32381
ENSG00000154620	TMSB4Y	Y	thymosin beta 4, Y-linked	Male upreg	1.64e-59	0.136787	7.31065	protein_coding	Protein coding	0.00959691	0.796951	0.796951	not expressed	0.116095	11.5	-2.87	0.172	TMSB4Y	-0.494337	-6.70321	-6.70321	-0.766607	-0.992795	-0.210318	-0.428313	-0.771603	-6.70321	-6.70321	-6.70321	-6.70321	-0.0802085	-0.566799	-0.459787	-6.70321	-6.70321	-6.70321	-6.70321	-0.247146	0.481287	-0.0829623	-0.224568	-6.70321	-0.256283	-6.70321	-6.70321	-6.70321	0.0217472	-6.70321	-0.800276
ENSG00000273906	RP11-115H13.1	Y		Male upreg	7.74e-43	0.176777	5.65685	sense_intronic	Long noncoding	0.00759111	0.601638	0.601638	not expressed	0.0894443	11.9	-2.5	0.175	RP11-115H13.1	-0.176835	-7.04147	-7.04147	-0.571677	0.0844519	-2.02201	-0.161588	-1.30795	-7.04147	-7.04147	-7.04147	-7.04147	-0.484885	0.188268	-0.879389	-7.04147	-7.04147	-7.04147	-7.04147	-0.49025	-1.72829	-1.06494	-0.0204571	-7.04147	-0.912342	-7.04147	-7.04147	-7.04147	-2.67363	-7.04147	0.354753
ENSG00000228411	CDY4P	Y	chromodomain Y-linked 4 pseudogene	Male upreg	4.39e-41	0.183011	5.46416	processed_pseudogene	Pseudogene	0.0105864	0.796998	0.796998	not expressed	0.121173	11.8	-2.45	0.175	CDY4P	1.05003	-6.56164	-6.56164	-3.86628	-1.16628	0.0900311	-0.643998	-0.205509	-6.56164	-6.56164	-6.56164	-6.56164	0.0613635	0.104448	-2.42299	-6.56164	-6.56164	-6.56164	-6.56164	-0.498904	0.222699	0.403387	0.121296	-6.56164	-0.840694	-6.56164	-6.56164	-6.56164	0.331728	-6.56164	0.795294
ENSG00000229236	TTTY10	Y	testis-specific transcript, Y-linked 10 (non-protein coding)	Male upreg	7.16e-40	0.188156	5.31474	lincRNA	Long noncoding	0.00927998	0.521055	0.521055	not expressed	0.0900227	8.06	-2.41	0.175	TTTY10	0.0356608	-6.75166	-6.75166	-1.92457	-0.843208	-0.258767	-0.834018	-1.09072	-6.75166	-6.75166	-6.75166	-6.75166	-1.2487	-1.12106	-1.48932	-6.75166	-6.75166	-6.75166	-6.75166	-2.50696	-1.88437	-0.775132	-0.387146	-6.75166	-1.38549	-6.75166	-6.75166	-6.75166	-0.323118	-6.75166	-0.553692
ENSG00000229308	AC010084.1	Y		Male upreg	5.84e-26	0.255253	3.91768	lincRNA	Long noncoding	0.0286534	0.894697	0.894697	not expressed	0.199631	5.21	-1.97	0.176	AC010084.1	0.675176	-5.12515	-5.12515	-5.12515	-0.533446	0.110341	0.168262	-0.510869	-5.12515	-5.12515	-5.12515	-5.12515	0.635532	0.400778	0.95073	-5.12515	-5.12515	-5.12515	-5.12515	0.193461	0.0541494	1.4951	0.979829	-5.12515	0.745063	-5.12515	-5.12515	-5.12515	-1.30775	-5.12515	-0.309831
ENSG00000225117	ARSDP1	Y	arylsulfatase D pseudogene 1	Male upreg	1.63e-24	0.264255	3.78423	unprocessed_pseudogene	Pseudogene	0.0142921	0.496814	0.496814	not expressed	0.105787	5.74	-1.92	0.176	ARSDP1	-0.295449	-6.24519	-6.24519	-0.592861	-1.81595	-0.821845	-2.46498	-1.01467	-4.2639	-6.24519	-6.24519	-6.24519	-0.607618	-0.516988	-1.80108	-6.24519	-6.24519	-6.24519	-6.24519	-2.92632	-1.21347	0.0888139	-0.645825	-6.24519	-0.879014	-6.24519	-6.24519	-6.24519	-0.339731	-6.24519	-0.713545
ENSG00000092377	TBL1Y	Y	transducin beta like 1, Y-linked	Male upreg	2.85e-23	0.273573	3.65533	protein_coding	Protein coding	0.00749724	0.310434	0.310434	not expressed	0.0612482	7.59	-1.87	0.176	TBL1Y	-1.02259	-7.23147	-7.23147	-1.74548	-1.38605	-3.16819	-1.26402	-1.57052	-7.23147	-7.23147	-4.30676	-7.23147	-0.674878	-0.959413	-2.13436	-7.23147	-7.23147	-7.23147	-7.23147	-3.53417	-2.19975	-0.611214	-1.63211	-7.23147	-0.605909	-7.23147	-7.23147	-7.23147	-3.41406	-7.23147	-1.1253
ENSG00000214207	KRT18P10	Y	keratin 18 pseudogene 10	Male upreg	3.18e-22	0.314253	3.18215	processed_pseudogene	Pseudogene	0.112838	0.726111	0.726111	not expressed	0.322521	9.21	-1.67	0.161	KRT18P10	0.198657	-1.70643	-3.65713	-0.842261	-0.359388	-0.589712	-1.7221	-1.00075	-3.5423	-6.32824	-2.5018	-4.38363	-0.973754	-0.264748	-0.441955	-2.16934	-3.00632	-6.32824	-3.40648	-1.00963	-0.892559	-0.57029	-0.087666	-1.63224	-0.607294	-3.60706	-2.01631	-1.65922	-0.273193	-1.76807	0.32379
ENSG00000217896	ZNF839P1	Y	zinc finger protein 839 pseudogene 1	Male upreg	1.44e-20	0.295248	3.38698	processed_pseudogene	Pseudogene	0.0186031	0.66141	0.66141	not expressed	0.139458	5.61	-1.76	0.175	ZNF839P1	1.03901	-5.74832	-5.74832	-1.62469	0.220539	-0.158789	-1.02159	-0.855277	-5.74832	-5.74832	-5.74832	-5.74832	-0.746358	-1.85404	-1.30421	-5.74832	-5.74832	-5.74832	-5.74832	-2.42945	-1.06663	0.585685	-1.33221	-5.74832	-0.382143	-5.74832	-5.74832	-5.74832	-0.415838	-5.74832	0.154622
ENSG00000274162	SNX18P1Y	Y	sorting nexin 18 pseudogene 1, Y-linked	Male upreg	4.25e-19	0.307786	3.24901	processed_pseudogene	Pseudogene	0.0577895	0.970886	0.970886	not expressed	0.283828	4.71	-1.7	0.176	SNX18P1Y	0.638008	-2.20794	-4.99563	0.940982	-0.566386	-0.230324	-1.0081	-1.85306	-4.99563	-2.00264	-4.99563	-3.05101	0.507335	-0.150699	-1.24496	-2.86714	-4.99563	-4.99563	-4.99563	-0.750921	-0.77705	0.762327	-0.181472	-4.99563	-0.100956	-2.27445	-4.99563	-4.99563	0.0809605	-4.99563	-0.180306
ENSG00000260197	RP11-424G14.1	Y		Male upreg	7.43e-18	0.323088	3.09513	lincRNA	Long noncoding	0.00600797	0.153426	0.153426	not expressed	0.0373694	4.37	-1.63	0.174	RP11-424G14.1	-1.05605	-7.37891	-7.37891	-7.37891	-1.09274	-3.31563	-1.36332	-1.87508	-7.37891	-7.37891	-7.37891	-7.37891	-3.54053	-3.18224	-2.68285	-7.37891	-7.37891	-7.37891	-7.37891	-3.1342	-1.53654	-1.87867	-2.9628	-7.37891	-1.82447	-7.37891	-7.37891	-7.37891	-3.5615	-7.37891	-2.81641
ENSG00000231341	VDAC1P6	Y	voltage dependent anion channel 1 pseudogene 6	Male upreg	1.27e-14	0.351111	2.8481	processed_pseudogene	Pseudogene	0.0461231	0.542801	0.542801	not expressed	0.185317	5.05	-1.51	0.176	VDAC1P6	-1.07582	-5.73823	-5.73823	-3.04287	-1.70187	-0.502735	-4.09521	-1.67975	-3.75694	-5.73823	-2.81352	-3.79362	-0.736269	0.398189	-1.59957	-5.73823	-2.41631	-5.73823	-3.63763	-1.74142	-0.870935	-0.953858	0.217077	-2.51995	-0.843557	-3.81334	-5.73823	-5.73823	-0.405749	-3.4857	-0.922907
ENSG00000278212	MAFIP	Y	MAFF interacting protein (pseudogene)	Male upreg	1.43e-14	0.353553	2.82843	unprocessed_pseudogene	Pseudogene	0.0254548	0.360748	0.360748	not expressed	0.113579	4.84	-1.5	0.176	MAFIP	-1.64096	-6.30337	-6.30337	-1.47627	-2.05724	-1.53807	-3.91205	-1.85167	-6.30337	-6.30337	-6.30337	-6.30337	-0.94888	-0.0975395	-1.85926	-4.17488	-6.30337	-4.19879	-6.30337	-4.30592	-3.29493	-1.519	-1.48921	-6.30337	-0.937195	-3.07206	-4.25246	-6.30337	-0.564832	-3.21076	-0.105397
ENSG00000223915	DPPA2P1	Y	developmental pluripotency associated 2 pseudogene 1	Male upreg	5.27e-14	0.366021	2.73208	processed_pseudogene	Pseudogene	0.028808	0.498513	0.498513	not expressed	0.143868	3.02	-1.45	0.173	DPPA2P1	0.327747	-5.11739	-5.11739	-5.11739	0.18715	-5.11739	-0.948633	-0.665687	-5.11739	-5.11739	-5.11739	-5.11739	0.643296	-0.457952	0.144957	-5.11739	-5.11739	-5.11739	-5.11739	-0.661202	-0.250096	-0.892039	-1.25284	-5.11739	-1.47367	-5.11739	-5.11739	-5.11739	-0.35208	-5.11739	-0.0870141
ENSG00000122824	NUDT10	X	nudix hydrolase 10	Female upreg	1.69e-10	2.36199	0.423373	protein_coding	Protein coding	0.646022	0.0723294	0.646022	not expressed	0.187855	19.8	1.24	0.168	NUDT10	-2.34026	1.4461	1.25964	-3.42321	-5.16753	-1.9832	-5.35965	-3.19001	1.71048	-1.36666	-7.00267	-0.82807	-2.21562	-3.49145	-4.63711	-3.52787	-0.295317	0.876008	-2.6288	-3.30537	-4.82524	-3.70218	-4.04233	-0.349024	-2.81299	1.22752	0.922512	-3.27802	-4.0864	2.66003	-4.53647
ENSG00000228786	LINC00266-4P	Y	long intergenic non-protein coding RNA 266-4, pseudogene	Male upreg	4.16e-10	0.426317	2.34567	lincRNA	Long noncoding	0.0134373	0.172642	0.172642	not expressed	0.0567294	1.83	-1.23	0.171	LINC00266-4P	-1.95138	-6.21761	-6.21761	-2.63816	-2.72292	-2.69678	-2.9708	-2.40496	-6.21761	-6.21761	-6.21761	-6.21761	-6.21761	-2.02095	-1.52156	-6.21761	-6.21761	-6.21761	-6.21761	-2.52031	-1.99904	-1.43325	-3.25728	-6.21761	-2.5739	-6.21761	-6.21761	-6.21761	-2.40021	-6.21761	-2.35194
ENSG00000235001	EIF4A1P2	Y	eukaryotic translation initiation factor 4A1 pseudogene 2	Male upreg	3.21e-09	0.469761	2.12874	processed_pseudogene	Pseudogene	0.329974	1.00279	1.00279	not expressed	0.617718	13.9	-1.09	0.157	EIF4A1P2	1.00648	-1.31914	-2.69794	-1.73329	-0.168553	0.610108	-1.92137	-0.517593	-1.63126	-1.79933	-0.186485	-2.61915	-0.271843	0.64237	0.211985	-2.77631	-2.39314	-0.592588	-2.12643	-0.639734	0.335859	0.233103	-0.46283	-1.55511	0.0974651	-0.735319	-0.570266	-1.58209	0.47385	-0.314641	0.114599
ENSG00000252468	RNU2-57P	Y	RNA, U2 small nuclear 57, pseudogene	Male upreg	3.09e-08	0.460094	2.17347	snRNA	Short noncoding	0.0925899	0.974735	0.974735	not expressed	0.349348	1.86	-1.12	0.169	RNU2-57P	0.142403	-3.57588	-3.57588	-3.57588	0.214922	1.18943	-3.57588	-0.059707	-3.57588	-3.57588	-3.57588	-3.57588	-0.272889	0.318398	0.868234	-3.57588	-3.57588	-3.57588	-3.57588	0.66883	-1.39845	-0.275389	0.288671	-3.57588	0.0678402	-3.57588	-3.57588	-3.57588	1.7566	-3.57588	0.289797
ENSG00000230663	FAM224B	Y	family with sequence similarity 224 member B (non-protein coding)	Male upreg	4.94e-07	0.496546	2.01391	lincRNA	Long noncoding	0.0078825	0.0843381	0.0843381	not expressed	0.0300143	1.68	-1.01	0.164	FAM224B	-2.01424	-6.98713	-6.98713	-2.16003	-3.49244	-2.92386	-4.10556	-3.47096	-6.98713	-6.98713	-6.98713	-6.98713	-3.14875	-3.99896	-3.76881	-6.98713	-6.98713	-6.98713	-6.98713	-4.18269	-6.98713	-2.76178	-4.02679	-6.98713	-3.34342	-6.98713	-6.98713	-6.98713	-4.07086	-6.98713	-4.52094
ENSG00000267793	RP11-576C2.1	Y		Male upreg	1.04e-05	0.535887	1.86607	transcribed_processed_pseudogene	Pseudogene	0.0281004	0.27284	0.27284	not expressed	0.101296	1.76	-0.9	0.159	RP11-576C2.1	0.480369	-5.15326	-5.15326	-5.15326	-2.03156	-1.08999	-5.15326	-0.884821	-5.15326	-5.15326	-5.15326	-5.15326	-1.31488	-2.16509	-1.4026	-5.15326	-5.15326	-5.15326	-5.15326	-2.34882	-0.934688	-0.927916	-2.19293	-5.15326	-1.50955	-5.15326	-5.15326	-5.15326	-0.785419	-5.15326	-2.68707
ENSG00000224060	ARSEP1	Y	arylsulfatase E pseudogene 1	Male upreg	0.000121	0.565657	1.76786	transcribed_unprocessed_pseudogene	Pseudogene	0.0223176	0.18408	0.18408	not expressed	0.0733784	1.72	-0.822	0.157	ARSEP1	-0.164337	-5.60947	-5.60947	-1.09165	-1.81867	-2.96813	-5.60947	-3.75735	-5.60947	-5.60947	-5.60947	-5.60947	-5.60947	-1.41281	-3.24391	-5.60947	-5.60947	-3.50489	-5.60947	-3.61202	-3.43204	-0.825102	-0.227551	-5.60947	-1.41979	-5.60947	-5.60947	-5.60947	-1.24163	-5.60947	-2.28011
ENSG00000226863	SHROOM2P1	Y	shroom family member 2 pseudogene 1	Male upreg	0.000128	0.570382	1.75321	unprocessed_pseudogene	Pseudogene	0.00671864	0.0494335	0.0494335	not expressed	0.0207115	1.35	-0.81	0.155	SHROOM2P1	-2.55521	-7.21761	-7.21761	-3.63816	-5.38248	-7.21761	-5.5746	-4.58056	-7.21761	-7.21761	-7.21761	-7.21761	-2.68319	-3.70639	-3.99929	-7.21761	-7.21761	-7.21761	-7.21761	-5.22017	-3.68525	-3.91713	-4.25728	-7.21761	-7.21761	-7.21761	-7.21761	-7.21761	-2.14103	-7.21761	-2.65512
ENSG00000225972	MTND1P23	1	mitochondrially encoded NADH:ubiquinone oxidoreductase core subunit 1 pseudogene 23	Female upreg	0.000255	1.69349	0.590496	unprocessed_pseudogene	Pseudogene	0.332521	0.187011	0.332521	not expressed	0.240337	31.1	0.76	0.15	MTND1P23	-1.71368	-0.311433	-0.984437	-4.53761	-2.70247	-1.01677	-0.063055	-4.53761	-1.75166	-0.638193	-4.53761	-4.53761	-4.53761	-4.53761	-1.31928	-2.40911	-4.53761	-2.43302	-2.43701	-4.53761	-2.36018	-4.53761	-0.673059	7.76251	-1.78285	-2.61272	-1.67222	-1.70776	-4.53761	-1.445	-1.20824
ENSG00000232195	TOMM22P2	Y	TOMM22 pseudogene 2	Male upreg	0.0013	0.608783	1.64262	processed_pseudogene	Pseudogene	0.0675833	0.363961	0.363961	not expressed	0.174711	0.955	-0.716	0.151	TOMM22P2	0.379043	-3.88719	-3.88719	-3.88719	-0.765487	-0.366359	-0.640371	-3.88719	-3.88719	-3.88719	-3.88719	-3.88719	-0.584204	-1.72777	-0.136524	-3.88719	-3.88719	-3.88719	-3.88719	-0.568322	0.0287024	-3.88719	-3.88719	-3.88719	-3.88719	-3.88719	-3.88719	-3.88719	-0.970918	-3.88719	-3.88719
ENSG00000173320	STOX2	4	storkhead box 2	Female upreg	0.00146	1.48144	0.675019	protein_coding	Protein coding	1.00171	0.634032	1.00171	not expressed	0.773916	131	0.567	0.12	STOX2	-0.452633	0.00472156	-0.988449	-1.46623	-0.0488723	-0.51721	-1.23868	-0.791075	0.221228	0.302562	-0.408167	-0.0653115	-0.650465	-0.812455	-0.221007	-0.422258	0.361536	0.425944	0.109545	-0.672554	-0.895985	-0.0212021	-0.210029	-0.604974	0.0967149	0.645336	0.549416	0.229041	-0.594381	-0.135991	-0.792566
ENSG00000226555	AGKP1	Y	acylglycerol kinase pseudogene 1	Male upreg	0.00288	0.628071	1.59218	processed_pseudogene	Pseudogene	0.0126819	0.0740771	0.0740771	not expressed	0.0343217	1.16	-0.671	0.147	AGKP1	-2.58281	-6.30109	-6.30109	-6.30109	-3.68376	-6.30109	-3.41951	-3.66403	-6.30109	-6.30109	-6.30109	-6.30109	-1.76666	-4.14167	-3.93553	-6.30109	-6.30109	-6.30109	-6.30109	-4.30364	-6.30109	-3.0006	-6.30109	-6.30109	-3.54633	-6.30109	-6.30109	-6.30109	-3.38481	-6.30109	-2.97172
ENSG00000235262	KDM5C-IT1	X	KDM5C intronic transcript 1	Female upreg	0.00296	1.67946	0.595428	sense_intronic	Long noncoding	0.645879	0.297454	0.645879	not expressed	0.417061	5.88	0.748	0.165	KDM5C-IT1	-0.330529	-0.93697	0.349587	-1.43516	-2.06408	-2.03795	-1.77857	-0.944497	-0.0596774	0.718712	-5.55878	-0.4216	-5.55878	-1.11225	-1.80811	-0.937713	-0.183749	-0.337365	0.429639	-1.86148	-2.55034	-0.77441	-1.69423	-0.862777	-5.55878	-0.0429865	0.288863	-1.28601	-0.793472	-0.434176	-1.30303
ENSG00000277438	KDM5DP1	Y	lysine demethylase 5D pseudogene 1	Male upreg	0.00311	0.625465	1.59881	processed_pseudogene	Pseudogene	0.0537491	0.289943	0.289943	not expressed	0.139079	0.873	-0.677	0.149	KDM5DP1	-1.39369	-4.21761	-4.21761	-4.21761	-1.60029	-0.696785	-0.970796	-1.58056	-4.21761	-4.21761	-4.21761	-4.21761	-1.77539	-0.706394	-0.0789589	-4.21761	-4.21761	-4.21761	-4.21761	-2.22017	-4.21761	-0.917129	-4.21761	-4.21761	-1.46286	-4.21761	-4.21761	-4.21761	-1.30134	-4.21761	-4.21761
ENSG00000177459	ERICH5	8	glutamate rich 5	Male upreg	0.00706	0.596668	1.67597	protein_coding	Protein coding	0.318956	0.745509	0.745509	not expressed	0.514906	17.3	-0.745	0.171	ERICH5	-1.14699	-0.737164	0.382111	0.268698	0.318528	-2.71735	0.125036	-0.424492	-2.16077	-3.78764	-0.456562	-1.07221	-1.77867	0.272043	-0.704745	-0.548019	-0.885817	-2.40181	-2.19434	0.303461	0.771997	-0.160373	0.744056	-2.08462	-1.22619	-1.45298	-2.71727	-1.80106	-0.87517	-1.65602	-0.414915
ENSG00000232730	FAM8A4P	Y	family with sequence similarity 8 member A4, pseudogene	Male upreg	0.00706	0.635957	1.57243	processed_pseudogene	Pseudogene	0.0143854	0.0764748	0.0764748	not expressed	0.0369176	1.05	-0.653	0.15	FAM8A4P	-3.41888	-6.24281	-6.24281	-1.41571	-3.62549	-3.60147	-4.5998	-3.60575	-6.24281	-6.24281	-6.24281	-6.24281	-2.93982	-4.08339	-6.24281	-6.24281	-6.24281	-6.24281	-4.14222	-4.24536	-6.24281	-2.01746	-6.24281	-6.24281	-3.48805	-6.24281	-6.24281	-6.24281	-6.24281	-6.24281	-2.37714
ENSG00000260585	RP13-192B19.2	X		Female upreg	0.00736	1.69232	0.590906	lincRNA	Long noncoding	0.136203	0.0503451	0.136203	not expressed	0.0776899	7.68	0.759	0.175	RP13-192B19.2	-3.62289	-1.53987	-3.01534	-5.58993	-3.415	-3.51999	-4.11654	-4.01685	-3.2221	-1.01713	-4.45885	-2.65772	-2.41118	-6.12587	-5.06697	-4.12639	-2.91026	-2.21889	-3.06894	-4.28848	-3.418	-3.50092	-3.1595	-4.14669	-3.70048	-2.60308	-3.01014	-3.61627	-5.36902	-2.03161	-5.8191
ENSG00000233129	RP5-837O21.2	1		Female upreg	0.00963	1.63694	0.610897	processed_pseudogene	Pseudogene	0.19914	0.0387494	0.19914	not expressed	0.0790936	1.32	0.711	0.167	RP5-837O21.2	-5.57965	-1.9004	-2.90853	-5.57965	-3.74451	-5.57965	-5.57965	-2.43708	-2.28021	-0.729403	-1.75321	-2.32444	-5.57965	-5.57965	-5.57965	-3.45116	-1.33173	-1.20083	-1.45496	-5.57965	-5.57965	-2.27916	-5.57965	-5.57965	-5.57965	-1.97223	-3.52874	-2.7498	-5.57965	-2.48704	-3.11345
ENSG00000227289	HSFY3P	Y	heat shock transcription factor, Y-linked 3, pseudogene	Male upreg	0.0124	0.657016	1.52203	unprocessed_pseudogene	Pseudogene	0.0134486	0.0665648	0.0665648	not expressed	0.03315	0.877	-0.606	0.145	HSFY3P	-2.49813	-6.2164	-6.2164	-6.2164	-4.38127	-3.57506	-2.96959	-3.07384	-6.2164	-6.2164	-6.2164	-6.2164	-2.91342	-3.22823	-3.85085	-6.2164	-6.2164	-6.2164	-6.2164	-4.21895	-6.2164	-1.43204	-1.80029	-6.2164	-6.2164	-6.2164	-6.2164	-6.2164	-6.2164	-6.2164	-3.75021
ENSG00000167483	FAM129C	19	family with sequence similarity 129 member C	Female upreg	0.0168	1.54435	0.647521	protein_coding	Protein coding	0.0373122	0.022392	0.0373122	not expressed	0.0279741	17	0.627	0.152	FAM129C	-8.6928	-4.46663	-3.8934	-3.20682	-4.65645	-4.62953	-4.91259	-6.05575	-5.01543	-5.69981	-4.86637	2.30436	-6.25058	-4.24628	-4.55415	-6.56431	-3.67045	-5.24626	-5.25098	-4.69599	-4.47423	-8.6928	-4.82826	-8.6928	-3.79813	-4.78733	-4.62945	-4.42004	-8.6928	-5.6002	-5.36344
ENSG00000230102	RP11-407B7.1	3		Female upreg	0.0177	1.48658	0.672684	processed_transcript	Long noncoding	0.220403	0.133762	0.220403	not expressed	0.166292	19.1	0.572	0.139	RP11-407B7.1	-2.63231	-2.4545	-2.69552	-2.78102	-2.99577	-2.96761	-2.45224	-3.03857	-1.81073	-1.94225	-3.09311	-3.21362	-3.20362	-2.7777	-2.31172	-2.54529	-1.53286	-2.15018	-1.62204	-4.59648	-3.2926	-2.86466	-2.88589	-2.95496	-3.12024	-1.61966	-1.32287	-2.74928	-2.52673	-1.96197	-3.30955
ENSG00000173080	RXFP4	1	relaxin/insulin like family peptide receptor 4	Female upreg	0.0201	1.6358	0.61132	protein_coding	Protein coding	0.288277	0.0991106	0.288277	not expressed	0.157849	3.89	0.71	0.174	RXFP4	-2.55629	-2.59532	-1.7842	-2.15095	-2.48377	-2.21129	-3.393	-6.27457	-2.298	-0.638568	-1.89747	-3.01937	-2.43619	-2.76335	-3.05625	-2.41755	-3.81515	-1.3341	-3.35281	-6.27457	-3.26613	-6.27457	-6.27457	-0.86404	-2.63086	-0.673171	-1.96264	-1.29501	-3.3583	-1.31473	-1.2442
ENSG00000164627	KIF6	6	kinesin family member 6	Male upreg	0.0216	0.655651	1.5252	protein_coding	Protein coding	0.182569	0.280838	0.280838	not expressed	0.232772	45.2	-0.609	0.151	KIF6	-1.92156	-2.37614	-2.31743	-1.55053	-2.43408	-2.13533	-2.52884	-1.08959	-1.70015	-2.63429	-3.20917	-1.78705	-1.31344	-2.44337	-2.33973	-3.1767	-2.82589	-1.87257	-2.02634	-3.17904	-1.58112	-2.377	-1.55611	-2.65925	-2.29977	-2.39519	-2.91187	-2.58838	-0.327678	-2.32532	-2.48612
ENSG00000274502	ANKRD20A6P	Y	ankyrin repeat domain 20 family member A6, pseudogene	Male upreg	0.0236	0.675019	1.48144	processed_pseudogene	Pseudogene	0.0785159	0.3498	0.3498	not expressed	0.182382	0.861	-0.567	0.141	ANKRD20A6P	-0.846945	-3.67087	-3.67087	-3.67087	-1.05355	0.392404	-3.67087	-1.81875	-3.67087	-3.67087	-3.67087	-3.67087	-1.22865	-3.67087	-1.30531	-3.67087	-3.67087	-3.67087	-3.67087	-0.866432	-0.662431	-3.67087	-3.67087	-3.67087	-3.67087	-3.67087	-3.67087	-3.67087	-0.7546	-3.67087	-3.67087
ENSG00000221818	EBF2	8	early B-cell factor 2	Male upreg	0.0239	0.612593	1.63241	protein_coding	Protein coding	0.0756653	0.212176	0.212176	not expressed	0.135363	20.8	-0.707	0.176	EBF2	-1.84935	-2.40068	-5.60884	-2.31757	-2.16406	-1.99267	-2.43545	-1.22557	-2.56412	-2.06739	-5.86266	-4.60977	0.158838	-2.96776	-1.11125	-3.5357	-2.42983	-3.33091	-2.65673	-2.72463	-5.255	-1.46234	-3.40545	-4.64876	-3.23293	-2.75764	-3.91489	-2.69546	-1.543	-6.53484	-2.20177
ENSG00000229867	STEAP3-AS1	2	STEAP3 antisense RNA 1	Female upreg	0.0268	1.42405	0.702222	antisense	Long noncoding	0.450484	0.28344	0.450484	not expressed	0.346874	17.7	0.51	0.128	STEAP3-AS1	-1.22191	-0.43481	-1.56049	-1.37092	-2.34586	-1.65334	-2.20866	-2.14656	-1.81699	-0.0885116	-2.30844	-1.59436	-1.02739	-1.31502	-2.23981	-0.975455	-1.37428	-1.00622	-1.3903	-2.33178	-2.9687	-3.42505	-2.05103	-2.55334	-1.92945	-0.541286	-1.07584	-1.02454	-1.74494	-0.681716	-0.81566
ENSG00000186453	FAM228A	2	family with sequence similarity 228 member A	Male upreg	0.0284	0.618138	1.61776	protein_coding	Protein coding	0.0571353	0.211505	0.211505	not expressed	0.11955	6.72	-0.694	0.175	FAM228A	-1.91549	-7.14374	-4.47263	-2.62592	-2.40603	-4.5024	-3.60572	-2.2507	-4.3578	-3.24433	-3.3173	-3.88854	-0.888406	-4.15557	-1.73316	-7.14374	-2.58916	-4.21747	-2.06102	-1.081	-0.785489	-0.809741	-1.76182	-3.92547	-1.01461	-2.28722	-1.4629	-2.87097	-1.594	-7.14374	-1.13561
ENSG00000225017	AP004289.1	8		Female upreg	0.0371	1.51782	0.65884	processed_pseudogene	Pseudogene	0.429232	0.20838	0.429232	not expressed	0.285533	10.7	0.602	0.155	AP004289.1	-1.65988	-1.19687	-1.6471	-7.10501	-1.6242	-2.64843	-1.59447	-2.09049	-1.19887	0.346453	-1.54575	-1.32005	-1.91604	-2.44557	-1.84266	-1.98707	-1.2102	-0.665071	-2.16956	-3.1082	-1.92571	-2.87966	-2.6889	-2.00795	-1.55057	-0.518545	-1.82986	-1.46462	-2.02842	-1.46267	-1.4387
ENSG00000075461	CACNG4	17	calcium voltage-gated channel auxiliary subunit gamma 4	Male upreg	0.0371	0.648869	1.54114	protein_coding	Protein coding	0.186698	0.34114	0.34114	not expressed	0.262312	14.7	-0.624	0.161	CACNG4	-1.51238	-2.78928	-2.09707	-1.66108	-1.34313	-0.926558	-1.70567	-1.46012	-2.31941	-3.82184	-1.80624	-3.54365	-1.96057	-2.43065	-0.701563	-2.91489	-1.36371	-2.78078	-1.80958	-1.86662	-3.25262	-1.38725	-1.48068	-0.847268	-1.85104	-3.56888	-1.72412	-2.74169	-1.8158	-1.97407	-1.81832
ENSG00000169306	IL1RAPL1	X	interleukin 1 receptor accessory protein like 1	Male upreg	0.0378	0.628071	1.59218	protein_coding	Protein coding	0.0185945	0.0550684	0.0550684	not expressed	0.034306	2.81	-0.671	0.173	IL1RAPL1	-2.86633	-7.83922	-4.6607	-7.83922	-4.34453	-5.19788	-5.44791	-4.69666	-5.85794	-4.84623	-7.83922	-4.20726	-4.53624	-3.94495	-2.92875	-5.71073	-5.3798	-4.91295	-4.3974	-5.03478	-2.52604	-3.05486	-3.42311	-7.83922	-3.25441	-4.60792	-5.78832	-5.00938	-4.92295	-5.58669	-2.62173
ENSG00000249816	LINC00964	8	long intergenic non-protein coding RNA 964	Female upreg	0.0416	1.51047	0.662044	lincRNA	Long noncoding	0.553372	0.298708	0.553372	not expressed	0.390811	33.1	0.595	0.155	LINC00964	-1.97423	-1.20095	-0.580094	-2.99915	-2.90172	-0.44208	-2.43102	-1.04539	-1.59393	-0.447081	-2.23246	-1.77072	-1.96033	-1.17096	-1.42304	-1.62214	-0.53554	-0.811338	-0.843322	-4.59978	-2.21077	-1.14085	-1.43522	-1.23199	-1.75807	0.456961	0.381256	-1.35223	-1.11641	-0.544765	-1.35225
ENSG00000164953	TMEM67	8	transmembrane protein 67	Female upreg	0.0416	1.31677	0.759436	protein_coding	Protein coding	0.85285	0.582387	0.85285	not expressed	0.687737	85.7	0.397	0.103	TMEM67	-0.624091	-0.00629765	-0.415671	-2.45773	-0.355169	-0.838353	-0.252059	-0.694558	0.234792	0.35734	-0.181362	-0.401684	-1.10427	-1.00514	-0.932001	-0.879991	-0.0211065	-0.276639	0.123966	-0.633723	-0.982063	-0.471762	-0.854725	-0.464049	-0.183673	-0.204977	-0.589203	-0.843262	-0.975352	-0.144033	-0.972385
ENSG00000124215	CDH26	20	cadherin 26	Female upreg	0.044	1.42109	0.703684	protein_coding	Protein coding	0.638622	0.415303	0.638622	not expressed	0.500985	44.8	0.507	0.133	CDH26	-0.451241	-0.670959	-1.43694	-1.43797	-1.2104	-1.76233	-0.983704	-1.59899	-1.13711	0.198201	-1.94341	-0.741108	-0.839364	-0.853287	-1.83359	-0.205226	-0.312374	-1.20065	0.104404	-1.72248	-1.37443	-1.74273	-1.39283	-0.965707	-1.42945	0.0878705	-1.39795	-1.01002	-1.24292	0.0292866	-1.01555
ENSG00000227293	AC118345.1	2		Female upreg	0.0452	1.53156	0.65293	lincRNA	Long noncoding	0.335651	0.0818646	0.335651	not expressed	0.151429	1.26	0.615	0.161	AC118345.1	-4.51415	-1.72646	-4.51415	-1.81879	-4.51415	-4.51415	-2.12283	-4.51415	-0.836776	0.647988	-0.687708	-1.25894	-4.51415	-4.51415	-4.51415	-1.56084	-4.51415	-0.686031	-2.41355	-4.51415	-4.51415	-1.21366	-4.51415	-1.29587	-4.51415	-1.28284	-0.751305	-4.51415	-1.59787	-0.508681	-4.51415
ENSG00000272909	CTD-2555O16.4	14		Female upreg	0.0457	1.51257	0.661127	antisense	Long noncoding	0.379468	0.206655	0.379468	not expressed	0.269334	8.05	0.597	0.157	CTD-2555O16.4	-1.89438	-1.46344	-2.3769	-1.78563	-2.43803	-2.10197	-2.26113	-5.01515	-1.19135	0.113465	-1.11919	-1.8519	-2.33284	-2.20783	-1.60492	-1.89672	-1.08592	-1.11742	-1.21384	-2.62256	-2.39863	-1.36703	-2.45116	-2.72866	-1.9726	-1.75604	-1.59212	-1.4154	-1.79068	-0.763493	-3.53791
ENSG00000278847	RP11-414C23.1	Y		Male upreg	0.0481	0.68968	1.44995	lincRNA	Long noncoding	0.0437629	0.188031	0.188031	not expressed	0.0995986	0.715	-0.536	0.141	RP11-414C23.1	-4.51415	-4.51415	-4.51415	-4.51415	-2.67901	-0.993316	-2.12283	-0.997978	-4.51415	-4.51415	-4.51415	-4.51415	-4.51415	-4.51415	-2.14859	-4.51415	-4.51415	-4.51415	-4.51415	-1.19528	-2.33672	0.270223	-4.51415	-4.51415	-0.870431	-4.51415	-4.51415	-4.51415	-1.59787	-4.51415	-2.04795
	Key			Key
	FDR<0.05			Male upregulated with FDR<0.05
	FDR<0.1			Female upregulated with FDR<0.05
				Male upregulated with FDR<0.1
				Female upregulated with FDR<0.1
[truncated: 47 more columns]
