# Supplementary material for: Sex differences in the late first trimester human placenta transcriptome
Source: Biol Sex Differ. 2018 Jan 15;9:4. doi: 10.1186/s13293-018-0165-y (PMC5769539; doi:10.1186/s13293-018-0165-y)
Supplement: Supplementary file 10 — Table S6 and Table S7. Sexually dimorphic genes in human placenta at weeks 11 and 13. Spreadsheet of significantly different genes for gestational age subanalysis (female vs male, FDR < 0.05). Table S6: week 11. Table S7: week 13. (XLS 70 kb) [file 13293_2018_165_MOESM10_ESM.xls]

## Sheet: S6-week11sexdiff
Additional file 10, part 1.
Table S6. Week 11 gestational age (10.5-11.5 weeks at CVS): Sex difference analysis with DESEQ2, females (n=5) vs males (n=9)							F/M	M/F
Ensembl.Gene.ID	DEG.39villi	Gene.Symbol	Chr	Description	Biotype	Biotype.category	Fold.Change.F.over.M	Fold.Change.M.over.F	FDR	Direction	F.FPKM.mean	M.FPKM.mean	MaxFPKM	Expressed	log2FoldChange	lfcSE	baseMean
ENSG00000229807	Y	XIST	X	X inactive specific transcript (non-protein coding)	lincRNA	Long noncoding	118.603	0.00843147	1.79e-174	Females	29.0575	0.0550693	29.0575	EXPRESSED	6.89	0.241	2730
ENSG00000012817	Y	KDM5D	Y	lysine demethylase 5D	protein_coding	Protein coding	0.00955188	104.691	2.21e-160	Males	0.00174314	6.49151	6.49151	EXPRESSED	-6.71	0.245	592
ENSG00000183878	Y	UTY	Y	ubiquitously transcribed tetratricopeptide repeat containing, Y-linked	protein_coding	Protein coding	0.0110485	90.5097	2.79e-151	Males	0.00483048	8.09519	8.09519	EXPRESSED	-6.5	0.245	707
ENSG00000067048	Y	DDX3Y	Y	DEAD-box helicase 3, Y-linked	protein_coding	Protein coding	0.0138882	72.0037	4.96e-121	Males	0.00529894	21.6236	21.6236	EXPRESSED	-6.17	0.26	1200
ENSG00000233864	Y	TTTY15	Y	testis-specific transcript, Y-linked 15 (non-protein coding)	lincRNA	Long noncoding	0.017579	56.8859	9.04e-116	Males	0.00312176	4.4574	4.4574	EXPRESSED	-5.83	0.251	224
ENSG00000129824	Y	RPS4Y1	Y	ribosomal protein S4, Y-linked 1	protein_coding	Protein coding	0.0196408	50.9143	1.69e-95	Males	0.0195715	57.7819	57.7819	EXPRESSED	-5.67	0.268	1280
ENSG00000114374	Y	USP9Y	Y	ubiquitin specific peptidase 9, Y-linked	protein_coding	Protein coding	0.0207607	48.1679	8.43e-95	Males	0.00395096	5.94672	5.94672	EXPRESSED	-5.59	0.265	667
ENSG00000067646	Y	ZFY	Y	zinc finger protein, Y-linked	protein_coding	Protein coding	0.0236831	42.2243	3.94e-90	Males	0.00437047	5.45644	5.45644	EXPRESSED	-5.4	0.263	297
ENSG00000198692	Y	EIF1AY	Y	eukaryotic translation initiation factor 1A, Y-linked	protein_coding	Protein coding	0.0351581	28.443	6.23e-69	Males	0.00964612	6.16788	6.16788	EXPRESSED	-4.83	0.268	251
ENSG00000099715	Y	PCDH11Y	Y	protocadherin 11 Y-linked	protein_coding	Protein coding	0.0987552	10.1261	3.75e-33	Males	0.0974919	2.16223	2.16223	EXPRESSED	-3.34	0.264	277
ENSG00000176728	Y	TTTY14	Y	testis-specific transcript, Y-linked 14 (non-protein coding)	lincRNA	Long noncoding	0.0877778	11.3924	2.71e-30	Males	0.00509274	1.59745	1.59745	EXPRESSED	-3.51	0.29	52.8
ENSG00000231535	Y	LINC00278	Y	long intergenic non-protein coding RNA 278	lincRNA	Long noncoding	0.133972	7.46426	4.53e-19	Males	0.0212843	4.55983	4.55983	EXPRESSED	-2.9	0.298	40.7
ENSG00000233070	Y	ZFY-AS1	Y	ZFY antisense RNA 1	antisense	Long noncoding	0.175556	5.6962	1.09e-13	Males	0.0207228	2.13033	2.13033	EXPRESSED	-2.51	0.3	17.9
ENSG00000147050	Y	KDM6A	X	lysine demethylase 6A	protein_coding	Protein coding	1.72071	0.581157	2.72e-12	Females	13.0571	6.44892	13.0571	EXPRESSED	0.783	0.0983	855
ENSG00000215414	Y	PSMA6P1	Y	proteasome subunit alpha 6 pseudogene 1	processed_pseudogene	Pseudogene	0.291183	3.43426	2.11e-06	Males	0.340517	1.68562	1.68562	EXPRESSED	-1.78	0.295	19
ENSG00000122824	NEW	NUDT10	X	nudix hydrolase 10	protein_coding	Protein coding	3.43426	0.291183	2.39e-06	Females	1.30068	0.0693819	1.30068	EXPRESSED	1.78	0.296	24.7
ENSG00000173674	Y	EIF1AX	X	eukaryotic translation initiation factor 1A, X-linked	protein_coding	Protein coding	1.79005	0.558644	0.000279	Females	22.4051	11.5634	22.4051	EXPRESSED	0.84	0.163	970
ENSG00000166888	NEW	STAT6	12	signal transducer and activator of transcription 6	protein_coding	Protein coding	0.642603	1.55617	0.0211	Males	4.98548	6.86522	6.86522	EXPRESSED	-0.638	0.151	649
ENSG00000004939	NEW	SLC4A1	17	solute carrier family 4 member 1 (Diego blood group)	protein_coding	Protein coding	0.542615	1.84293	0.0329	Males	1.29831	2.39747	2.39747	EXPRESSED	-0.882	0.214	155
ENSG00000196878	NEW	LAMB3	1	laminin subunit beta 3	protein_coding	Protein coding	0.515484	1.93992	0.0433	Males	0.681775	1.28684	1.28684	EXPRESSED	-0.956	0.236	74.4
ENSG00000099725		PRKY	Y	protein kinase, Y-linked, pseudogene	transcribed_unprocessed_pseudogene	Pseudogene	0.0547879	18.2522	2.83e-50	Males	0.00532	1.15031	1.15031	not expressed	-4.19	0.271	86.4
ENSG00000270641		TSIX	X	TSIX transcript, XIST antisense RNA	lincRNA	Long noncoding	16.4498	0.0607909	7.98e-41	Females	0.186084	0.000790883	0.186084	not expressed	4.04	0.289	32.7
ENSG00000241859	Y	ANOS2P	Y	anosmin 2, pseudogene	transcribed_unprocessed_pseudogene	Pseudogene	0.104386	9.57983	9.87e-26	Males	0.00696301	1.21351	1.21351	not expressed	-3.26	0.291	28.5
ENSG00000206159		GYG2P1	Y	glycogenin 2 pseudogene 1	transcribed_unprocessed_pseudogene	Pseudogene	0.110338	9.06307	1.87e-24	Males	0.00764028	1.24465	1.24465	not expressed	-3.18	0.291	26.2
ENSG00000165246		NLGN4Y	Y	neuroligin 4, Y-linked	protein_coding	Protein coding	0.133972	7.46426	1.39e-19	Males	0.00201016	0.240632	0.240632	not expressed	-2.9	0.295	19.2
ENSG00000131002	Y	TXLNGY	Y	taxilin gamma pseudogene, Y-linked	transcribed_unprocessed_pseudogene	Pseudogene	0.140632	7.11074	7.78e-18	Males	0.00218424	1.12201	1.12201	not expressed	-2.83	0.3	173
ENSG00000154620		TMSB4Y	Y	thymosin beta 4, Y-linked	protein_coding	Protein coding	0.193446	5.16941	5.61e-12	Males	0.00988338	0.762032	0.762032	not expressed	-2.37	0.301	12.6
ENSG00000229236		TTTY10	Y	testis-specific transcript, Y-linked 10 (non-protein coding)	lincRNA	Long noncoding	0.198884	5.02805	1.44e-11	Males	0.00955699	0.565618	0.565618	not expressed	-2.33	0.301	9.72
ENSG00000228411		CDY4P	Y	chromodomain Y-linked 4 pseudogene	processed_pseudogene	Pseudogene	0.203063	4.92458	3.76e-11	Males	0.0109024	0.819106	0.819106	not expressed	-2.3	0.302	14.2
ENSG00000273906		RP11-115H13.1	Y		sense_intronic	Long noncoding	0.271684	3.68075	7.05e-07	Males	0.00781771	0.47778	0.47778	not expressed	-1.88	0.302	11.1
ENSG00000225117		ARSDP1	Y	arylsulfatase D pseudogene 1	unprocessed_pseudogene	Pseudogene	0.307786	3.24901	2.43e-05	Males	0.0135764	0.515444	0.515444	not expressed	-1.7	0.302	6.35
ENSG00000092377		TBL1Y	Y	transducin beta like 1, Y-linked	protein_coding	Protein coding	0.314253	3.18215	3.97e-05	Males	0.00685308	0.284245	0.284245	not expressed	-1.67	0.301	7.49
ENSG00000217896		ZNF839P1	Y	zinc finger protein 839 pseudogene 1	processed_pseudogene	Pseudogene	0.316439	3.16017	4.07e-05	Males	0.0191584	0.677437	0.677437	not expressed	-1.66	0.301	6.46
ENSG00000214207		KRT18P10	Y	keratin 18 pseudogene 10	processed_pseudogene	Pseudogene	0.358489	2.78949	0.000449	Males	0.0988308	0.690662	0.690662	not expressed	-1.48	0.293	9.72
ENSG00000154654		NCAM2	21	neural cell adhesion molecule 2	protein_coding	Protein coding	0.356013	2.80889	0.000797	Males	0.0232196	0.374034	0.374034	not expressed	-1.49	0.301	45.8
ENSG00000172379		ARNT2	15	aryl hydrocarbon receptor nuclear translocator 2	protein_coding	Protein coding	0.411796	2.42839	0.000837	Males	0.350624	0.967684	0.967684	not expressed	-1.28	0.26	89.8
ENSG00000260585		RP13-192B19.2	X		lincRNA	Long noncoding	2.53151	0.395021	0.00469	Females	0.296063	0.0482219	0.296063	not expressed	1.34	0.293	9.71
ENSG00000231341		VDAC1P6	Y	voltage dependent anion channel 1 pseudogene 6	processed_pseudogene	Pseudogene	0.406126	2.46229	0.0106	Males	0.0262421	0.429807	0.429807	not expressed	-1.3	0.3	4.74
ENSG00000278212		MAFIP	Y	MAFF interacting protein (pseudogene)	unprocessed_pseudogene	Pseudogene	0.400535	2.49666	0.0106	Males	0.0199165	0.313416	0.313416	not expressed	-1.32	0.297	4.79
ENSG00000274162		SNX18P1Y	Y	sorting nexin 18 pseudogene 1, Y-linked	processed_pseudogene	Pseudogene	0.41466	2.41162	0.0208	Males	0.0712135	0.931076	0.931076	not expressed	-1.27	0.299	5.43
ENSG00000229308		AC010084.1	Y		lincRNA	Long noncoding	0.441351	2.26577	0.0406	Males	0.0295087	0.573012	0.573012	not expressed	-1.18	0.291	4.13
Column B [DEG.39villi] : "Y" means that this gene is also significantly sex different (FDR<0.05) and expressed (FPKM>1.281) in the 39 villi group. "NEW" means that this gene is significant and expressed at week 11 only.

## Sheet: S7-week13sexdiff
Additional file 10, part 2.
Table S7. Week 13 gestationa age (12.5-13.5 weeks at CVS): Sex difference analysis with DESEQ2, females (n=4) vs males (n=4)							F/M	M/F
Ensembl.Gene.ID	DEG.39villi	Gene.Symbol	Chr	Description	Biotype	Biotype.category	Fold.Change.F.over.M	Fold.Change.M.over.F	FDR	Direction	F.FPKM.mean	M.FPKM.mean	MaxFPKM	Expressed	log2FoldChange	lfcSE	baseMean
ENSG00000012817	Y	KDM5D	Y	lysine demethylase 5D	protein_coding	Protein coding	0.0435857	22.9433	7.42e-114	Males	0.00164219	6.5763	6.5763	EXPRESSED	-4.52	0.195	451
ENSG00000067646	Y	ZFY	Y	zinc finger protein, Y-linked	protein_coding	Protein coding	0.0708052	14.1232	1.62e-77	Males	0.00281166	5.86782	5.86782	EXPRESSED	-3.82	0.2	235
ENSG00000114374	Y	USP9Y	Y	ubiquitin specific peptidase 9, Y-linked	protein_coding	Protein coding	0.0748424	13.3614	3.93e-73	Males	0.00372741	6.14057	6.14057	EXPRESSED	-3.74	0.201	503
ENSG00000233864	Y	TTTY15	Y	testis-specific transcript, Y-linked 15 (non-protein coding)	lincRNA	Long noncoding	0.0890031	11.2356	2.22e-63	Males	0.00294096	4.48279	4.48279	EXPRESSED	-3.49	0.201	172
ENSG00000198692	Y	EIF1AY	Y	eukaryotic translation initiation factor 1A, Y-linked	protein_coding	Protein coding	0.108819	9.18959	2.04e-52	Males	0.010281	5.92978	5.92978	EXPRESSED	-3.2	0.202	177
ENSG00000131002	Y	TXLNGY	Y	taxilin gamma pseudogene, Y-linked	transcribed_unprocessed_pseudogene	Pseudogene	0.121582	8.22491	3.41e-47	Males	0.0020936	2.20432	2.20432	EXPRESSED	-3.04	0.203	192
ENSG00000099715	Y	PCDH11Y	Y	protocadherin 11 Y-linked	protein_coding	Protein coding	0.173139	5.77572	8.62e-34	Males	0.0985553	2.10908	2.10908	EXPRESSED	-2.53	0.198	198
ENSG00000176728	Y	TTTY14	Y	testis-specific transcript, Y-linked 14 (non-protein coding)	lincRNA	Long noncoding	0.267943	3.73213	8.74e-18	Males	0.00854001	1.95692	1.95692	EXPRESSED	-1.9	0.201	45.8
ENSG00000231535	Y	LINC00278	Y	long intergenic non-protein coding RNA 278	lincRNA	Long noncoding	0.325335	3.07375	3.97e-13	Males	0.0200517	5.74429	5.74429	EXPRESSED	-1.62	0.197	32.2
ENSG00000102401	Y	ARMCX3	X	armadillo repeat containing, X-linked 3	protein_coding	Protein coding	0.417544	2.39496	4.29e-13	Males	5.11369	12.2144	12.2144	EXPRESSED	-1.26	0.153	554
ENSG00000241859	Y	ANOS2P	Y	anosmin 2, pseudogene	transcribed_unprocessed_pseudogene	Pseudogene	0.381565	2.62079	1.2e-09	Males	0.00655974	1.46648	1.46648	EXPRESSED	-1.39	0.193	26.5
ENSG00000198960	Y	ARMCX6	X	armadillo repeat containing, X-linked 6	protein_coding	Protein coding	0.408951	2.44528	3.17e-08	Males	1.01307	4.02872	4.02872	EXPRESSED	-1.29	0.192	91.3
ENSG00000067048	Y	DDX3Y	Y	DEAD-box helicase 3, Y-linked	protein_coding	Protein coding	0.534033	1.87254	0.000221	Males	0.0140106	22.1943	22.1943	EXPRESSED	-0.905	0.172	933
ENSG00000229807	Y	XIST	X	X inactive specific transcript (non-protein coding)	lincRNA	Long noncoding	1.74352	0.573554	0.0023	Females	17.9848	0.06102	17.9848	EXPRESSED	0.802	0.167	2670
ENSG00000129824	Y	RPS4Y1	Y	ribosomal protein S4, Y-linked 1	protein_coding	Protein coding	0.584794	1.71	0.00351	Males	0.0120117	63.4258	63.4258	EXPRESSED	-0.774	0.165	1060
ENSG00000166396	NEW	SERPINB7	18	serpin family B member 7	protein_coding	Protein coding	0.550189	1.81756	0.00765	Males	0.63283	3.50547	3.50547	EXPRESSED	-0.862	0.191	116
ENSG00000233070	Y	ZFY-AS1	Y	ZFY antisense RNA 1	antisense	Long noncoding	0.595428	1.67946	0.00801	Males	0.0195227	1.91352	1.91352	EXPRESSED	-0.748	0.166	11
ENSG00000183878	Y	UTY	Y	ubiquitously transcribed tetratricopeptide repeat containing, Y-linked	protein_coding	Protein coding	0.610473	1.63807	0.0116	Males	0.0068403	7.57037	7.57037	EXPRESSED	-0.712	0.161	505
ENSG00000126012	Y	KDM5C	X	lysine demethylase 5C	protein_coding	Protein coding	1.50733	0.663423	0.0174	Females	23.2697	15.6683	23.2697	EXPRESSED	0.592	0.138	2480
ENSG00000100979	NEW	PLTP	20	phospholipid transfer protein	protein_coding	Protein coding	0.671752	1.48865	0.0307	Males	61.6706	97.0334	97.0334	EXPRESSED	-0.574	0.138	2990
ENSG00000099725		PRKY	Y	protein kinase, Y-linked, pseudogene	transcribed_unprocessed_pseudogene	Pseudogene	0.196146	5.09824	2.36e-27	Males	0.00356094	1.17913	1.17913	not expressed	-2.35	0.203	65.7
ENSG00000270641		TSIX	X	TSIX transcript, XIST antisense RNA	lincRNA	Long noncoding	3.36359	0.297302	8.09e-15	Females	0.117568	0.00161675	0.117568	not expressed	1.75	0.201	33.8
ENSG00000165246		NLGN4Y	Y	neuroligin 4, Y-linked	protein_coding	Protein coding	0.411796	2.42839	2.05e-08	Males	0.00189374	0.375436	0.375436	not expressed	-1.28	0.189	24.1
ENSG00000206159		GYG2P1	Y	glycogenin 2 pseudogene 1	transcribed_unprocessed_pseudogene	Pseudogene	0.501736	1.99308	4.73e-05	Males	0.00719779	1.01969	1.01969	not expressed	-0.995	0.179	16.1
ENSG00000122824		NUDT10	X	nudix hydrolase 10	protein_coding	Protein coding	2.07053	0.482968	5.2e-05	Females	0.854056	0.0519425	0.854056	not expressed	1.05	0.19	14
ENSG00000214944		ARHGEF28	5	Rho guanine nucleotide exchange factor 28	protein_coding	Protein coding	0.482968	2.07053	0.000335	Males	0.0781927	0.335863	0.335863	not expressed	-1.05	0.202	50.9
ENSG00000132677		RHBG	1	Rh family B glycoprotein (gene/pseudogene)	protein_coding	Protein coding	0.591316	1.69114	0.0174	Males	0.00807765	0.11971	0.11971	not expressed	-0.758	0.176	24.3
Column B [DEG.39villi] : "Y" means that this gene is also significantly sex different (FDR<0.05) and expressed (FPKM>1.281) in the 39 villi group. "NEW" means that this gene is significant and expressed at week 13 only.
